# Supplementary material for: Association of biological age acceleration with all-cause and cardiovascular mortality in HSV-positive adults: A population-based longitudinal cohort study
Source: PLoS One. 2025 Oct 14;20(10):e0334621. doi: 10.1371/journal.pone.0334621 (PMC12520405; doi:10.1371/journal.pone.0334621)
Supplement: S1 Table — (XLS) [file pone.0334621.s002.xls]

SEQN	SDDSRVYR	SDMVPSU	SDMVSTRA	AGE	SEX	ETH	MARITAL	PIR	WTINT2YR	WTINT4YR	WTMEC2YR	WTMEC4YR	EDU	SMOKE	ALCOHOL.USER	PA_TOTAL_TIME	MARITAL.RCD	PIR.C	PIR.C.RCD	EDU.RCD	SMOKE.RCD	ALCOHOL.USER.RCD	PA_TOTAL_MET.C	PA_TOTAL_MET.C.RCD	HYPERTENSION	SBP	DBP	DM	HYPERLIPIDEMIA	CVD	ASCVD	CHD	CHF	HEART_ATTACK	ANGINA	STROKE	PAD	HEIGHT	WEIGHT	BMI	WAIST	WHTR	BRI	ABSI	WWI	WBC	WTSAF4YR	FTRIG	FGLU
10	1	1	7	43	1	2	2	NA	21071.1640591971	10607.48059	22445.8085724131	11226.35044	2	3	3	213.412	2	NA	4	2	3	3	1	1	1	95	142	0	0	0	0	0	0	0	0	0	0	190.1	111.8	30.94	108	0.568122041031036	4.72609424185237	0.0794790176797575	10.21416464	4.6	28939.5224421616	45	4.989
10001	2	2	16	28	1	3	1	0.18	25219.13975	12430.38215	25308.12058	12908.35172	2	3	5	NA	1	0	0	2	3	5	NA	2	0	64	110	0	0	0	0	0	0	0	0	0	NA	161.1	63.7	24.54	82.2	0.51024208566108	3.55291824589841	0.0766904009614317	10.29916703	5.3	24631.9954283031	55	5.139
10004	2	1	16	46	1	1	1	5	90610.36334	46936.38236	90623.85915	49166.42509	2	2	3	NA	1	3	3	2	2	3	NA	2	0	79	122	1	1	0	0	0	0	0	0	0	0	172.9	88.6	29.64	100.9	0.583574320416426	5.06129943030027	0.0801201099717318	10.71949449	7.3	NA	NA	NA
10005	2	2	26	39	2	2	1	2.15	24369.41016	10865.23708	24874.03439	11214.37598	3	3	5	NA	1	2	2	3	3	5	NA	2	1	103	146	1	1	0	0	0	0	0	0	0	NA	169.7	92.5	32.12	106.2	0.625810253388332	6.0251562013064	0.0806801266303812	11.0421502	6.4	NA	NA	NA
10017	2	1	17	35	2	3	1	NA	1605.643477	757.693959	1630.656356	769.80673	1	1	1	NA	1	NA	4	1	1	1	NA	2	0	50	87	NA	1	0	0	0	0	0	0	0	NA	142.5	NA	NA	NA	NA	NA	NA	NA	8.1	1963.94951373529	341	4.206
10020	2	2	28	35	2	3	1	0.45	15269.60139	6994.268848	15221.16911	6981.350666	1	1	1	240	1	0	0	1	1	1	1	1	0	58	111	NA	0	0	0	0	0	0	0	0	NA	164.5	81.2	30.01	104.5	0.635258358662614	6.25035700346638	0.0843702512383043	11.5968029	8.2	NA	NA	NA
10021	2	1	26	44	1	2	3	0	20424.52504	11669.56218	20919.83373	12554.41329	2	3	5	NA	3	0	0	2	3	5	NA	2	1	78	123	1	1	0	0	0	0	0	0	0	0	165.2	96	35.18	108.7	0.657990314769976	6.80661916803155	0.0787699613751643	11.09414729	8.3	35895.7676814326	200	9.022
10024	2	2	18	40	1	1	3	2.51	91543.85681	47419.93418	92967.95339	48586.73321	3	3	3	NA	3	2	2	3	3	3	NA	2	0	70	105	0	1	0	0	0	0	0	0	0	0	179.7	94.8	29.36	109.4	0.608792431830829	5.62838454200408	0.0857510110445616	11.23603681	8.4	NA	NA	NA
10025	2	1	15	47	2	1	1	2.69	71286.00322	39300.1628	73161.34415	42598.94912	3	1	1	14	1	2	2	3	1	1	0	0	0	69	110	0	0	0	0	0	0	0	0	0	0	164.1	84.6	31.42	101	0.615478366849482	5.78291082048884	0.0791825765764107	10.9808559	6.4	95250.5460404299	107	4.756
10031	2	1	21	24	2	2	3	0.05	6206.79975	2767.336197	6193.044807	2756.343939	2	3	3	472.5	3	0	0	2	3	3	1	1	0	30	120	NA	0	0	0	0	0	0	0	0	NA	167.4	92.9	33.15	112.5	0.672043010752688	7.16072729556049	0.0842595445169008	11.67198351	10.1	NA	NA	NA
10039	2	1	19	38	2	1	1	3.03	87626.48382	44284.78909	89376.88869	45114.15071	2	3	5	141.75	1	2	2	2	3	5	0	0	0	67	110	0	1	0	0	0	0	0	0	0	NA	162.6	60.7	22.96	76	0.46740467404674	2.76787178017287	0.0737800138643548	9.754819702	8.1	106760.731422562	69	4.95
10044	2	1	27	28	1	1	3	0.11	73842.69083	36341.63832	73853.68921	40717.41505	2	3	5	70.875	3	0	0	2	3	5	0	0	1	75	110	0	1	0	0	0	0	0	0	0	NA	186.1	87.5	25.26	98.6	0.529822675980656	3.93528405198339	0.0839553089672469	10.54078338	5.6	98130.6493433126	82	5.122
10053	2	1	21	33	2	1	1	NA	59959.3537	30858.97159	61536.72127	31269.23829	3	1	NA	23.625	1	NA	4	3	1	6	0	0	0	60	105	0	0	0	0	0	0	0	0	0	NA	169.9	61.4	21.27	76.7	0.451442024720424	2.49333446066277	0.0766514452669874	9.788388055	6.2	73997.3311875425	42	4.239
10055	2	1	23	21	1	1	1	1.23	67102.80521	33024.60744	69463.22182	34531.43767	2	1	5	94.5	1	1	1	2	1	5	0	0	0	62	118	0	1	0	0	0	0	0	0	0	NA	189.7	80	22.23	82.9	0.437005798629415	2.25343453440269	0.0761309454661171	9.268501767	7.8	NA	NA	NA
10072	2	2	25	30	2	3	1	0.85	17377.69714	8053.770397	17578.06895	8303.718583	2	1	NA	4.667	1	0	0	2	1	6	0	0	1	66	104	0	1	0	0	0	0	0	0	0	NA	163.9	66.6	24.79	84.6	0.516168395363026	3.66708424089649	0.0777254422370116	10.36652617	6.1	19214.258848901	61	5.1
10075	2	1	27	46	1	1	1	NA	93784.74342	48580.71874	100740.7933	52643.9981	2	3	3	236.25	1	NA	4	2	3	3	1	1	1	81	140	1	1	0	0	0	0	0	0	0	0	176.2	86.1	27.73	98.7	0.560158910329171	4.55698139235705	0.081161043261727	10.63691226	5.9	110775.651260374	250	7.178
10077	2	2	26	24	2	5	1	5	4216.63927	1974.600457	4327.567584	2034.471559	3	1	3	23.625	1	3	3	3	1	3	0	0	0	54	104	NA	0	0	0	0	0	0	0	0	NA	165.4	77.7	28.4	103.4	0.625151148730351	6.00957722964375	0.0863721823122176	11.73032458	9.2	5271.14105074008	137	4.606
10083	2	2	22	38	1	2	1	3.31	36848.53747	18049.81254	37509.22355	18761.18492	2	1	5	106.312	1	2	2	2	1	5	0	0	0	78	125	0	1	0	0	0	0	0	0	0	NA	180.3	86.2	26.52	87.5	0.485302273987798	3.08729342754253	0.0732759025658496	9.424415397	5.5	38640.1547658404	78	5.289
10085	2	2	23	33	2	5	1	5	6946.154512	3510.456818	7385.606559	3791.117041	3	1	4	1.05	1	3	3	3	1	4	0	0	0	58	106	NA	0	0	0	0	0	0	0	0	NA	174.7	80.3	26.31	92.3	0.528334287349742	3.90569902987232	0.0789419802603187	10.30015899	7.5	8804.68504387505	111	4.611
10088	2	2	24	33	2	5	1	1.06	65102.99895	33506.22498	67109.90507	33922.30802	2	1	4	NA	1	1	1	2	1	4	0	0	0	78	100	0	1	0	0	0	0	0	0	0	NA	161.1	61	23.5	81.2	0.504034761018001	3.43479035471506	0.0779763706672782	10.39659465	5.8	81982.4880226303	81	4.683
1009	1	1	8	39	2	1	1	4.64	105753.452227482	48359.83596	110067.714953743	49265.51469	3	1	4	661.5	1	3	3	3	1	4	1	1	0	75	117	0	1	0	0	0	0	0	0	0	NA	163.8	89.4	33.32	101.7	0.620879120879121	5.90901549401809	0.0767409802560507	10.75603467	7.4	116584.758892134	162	5.583
10093	2	1	22	29	2	1	1	3.21	5136.849265	2362.132723	5239.461689	2446.803188	3	1	3	126	1	2	2	3	1	3	0	0	0	53	107	NA	0	0	0	0	0	0	0	0	NA	164.3	93.3	34.56	111	0.675593426658551	7.25143332941428	0.0816184559419124	11.49164383	8.3	5790.25635775086	140	6.083
10099	2	2	26	24	2	2	3	2.05	5482.515764	2532.408705	5569.823615	2579.907933	3	3	4	189	3	2	2	3	3	4	1	1	0	56	118	0	1	0	0	0	0	0	0	0	NA	168.3	118.4	41.8	120.8	0.717765894236482	8.36729633121092	0.0773108927710542	11.10174079	5.8	NA	NA	NA
10100	2	2	15	27	2	3	1	1.19	22521.13155	10437.51776	23691.15869	11065.41646	3	1	NA	129.062	1	1	1	3	1	6	0	0	0	70	99	0	1	0	0	0	0	0	0	0	NA	152.1	51.7	22.35	72.7	0.477975016436555	2.95503738962236	0.0742936083795382	10.11088427	6.3	25305.2130309977	107	5.083
10103	2	1	25	44	2	3	1	2.83	9617.912785	4718.085208	10150.83895	4841.505104	2	1	1	NA	1	2	2	2	1	1	NA	2	0	83	133	0	1	0	0	0	0	0	0	0	0	162.5	87.3	33.06	105.6	0.649846153846154	6.60497957583544	0.080420851918581	11.30203886	5.8	NA	NA	NA
10105	2	2	26	40	2	2	3	1.55	19983.01693	10760.5764	20379.58871	11266.60146	3	3	3	NA	3	1	1	3	3	3	NA	2	0	71	106	0	1	0	0	0	0	0	0	0	0	175.8	86.3	27.92	98.5	0.560295790671217	4.55986748664179	0.0807203777892484	10.60305057	6.5	NA	NA	NA
1011	1	1	7	25	2	2	1	1.13	31760.4587902436	14519.44824	33386.7773642674	14796.15393	2	1	1	NA	1	1	1	2	1	1	0	0	0	58	114	NA	1	0	0	0	0	0	0	0	NA	161.4	72.7	27.91	87	0.539033457249071	4.12027502254602	0.0744265000354185	10.20356763	6.4	NA	NA	NA
10113	2	1	16	45	1	1	1	0.55	35236.67432	18252.68058	35784.83156	18701.79993	2	3	3	610.5	1	0	0	2	3	3	1	1	0	67	123	0	1	0	0	0	0	0	0	0	0	175.1	84.4	27.53	102.5	0.585379782981154	5.10107283885958	0.0849591159666874	11.15713382	11.4	0	140	5.856
10119	2	1	16	22	2	1	1	1.46	6770.376675	3113.295226	6905.620037	3224.891052	2	3	1	NA	1	1	1	2	3	1	NA	2	0	53	121	NA	1	0	0	0	0	0	0	0	NA	165	80.1	29.42	102.8	0.623030303030303	5.95956369708944	0.083976163603029	11.48621276	16.9	NA	NA	NA
1013	1	1	6	28	2	3	1	NA	17587.2258685783	9539.46662	18401.0419083606	9742.446625	2	1	2	140	1	NA	4	2	1	2	0	0	0	58	92	0	1	0	0	0	0	0	0	0	NA	153	57.3	24.48	82.1	0.536601307189542	4.07110822734705	0.0787269027800359	10.84590625	6	22701.9096384007	70	4.689
10136	2	2	28	43	2	3	1	1.66	11738.48851	5758.337619	12388.91525	5908.969368	1	1	1	210	1	1	1	1	1	1	1	1	0	73	108	0	1	0	0	0	0	0	0	0	0	152.9	72.7	31.1	92.4	0.60431654676259	5.5259171203856	0.0755604674215085	10.83689251	8	NA	NA	NA
10150	2	2	27	21	2	4	1	0.7	196811.8792	90510.51259	203553.8015	93563.314	3	1	5	236.25	1	0	0	3	1	5	1	1	1	62	119	0	1	0	0	0	0	0	0	0	NA	159.9	96.5	37.74	116.8	0.730456535334584	8.71702518728461	0.082095120945563	11.88992694	8.1	263680.656781538	189	4.556
10153	2	2	16	21	1	1	3	NA	95671.00045	47084.42849	99036.33544	49232.77318	3	1	5	NA	3	NA	4	3	1	5	0	0	1	72	131	0	1	0	0	0	0	0	0	0	NA	176.7	95.7	30.65	102.6	0.580645161290323	4.99704223109359	0.0788089304327375	10.48796892	5.7	NA	NA	NA
10163	2	1	18	38	2	4	1	1.22	5809.795724	2936.162301	5919.723618	2919.369837	3	1	2	NA	1	1	1	3	1	2	NA	2	0	36	122	NA	0	0	0	0	0	0	0	0	NA	156.1	102.2	41.94	124.5	0.797565663036515	10.6746747657252	0.0825497221468128	12.31526903	10.6	NA	NA	NA
10181	2	1	22	41	2	3	1	2.95	10840.11841	5414.478785	11008.98688	5412.985679	2	1	3	157.5	1	2	2	2	1	3	1	1	1	81	129	0	1	0	0	0	0	0	0	0	0	157	76.6	31.08	98.9	0.629936305732484	6.12307048182777	0.0798470959308242	11.30009011	7.4	NA	NA	NA
10183	2	1	26	32	2	1	1	5	85963.8045	43444.502	89924.23373	45654.68636	2	3	4	157.5	1	3	3	2	3	4	1	1	0	64	97	0	0	0	0	0	0	0	0	0	NA	162.8	58.3	22	70.8	0.434889434889435	2.21893331230376	0.0706736633659314	9.272545655	8.1	106353.701750422	85	4.756
10186	2	2	26	20	2	2	3	0.17	27318.29874	12618.49496	29965.68053	14067.8902	2	1	1	NA	3	0	0	2	1	1	NA	2	0	67	109	0	1	0	0	0	0	0	0	0	NA	169.9	63.5	22	80	0.470865214832254	2.8286749960514	0.0781708516812704	10.03929288	6.5	0	34	3.956
10189	2	2	14	44	2	4	3	1.27	38869.26604	21042.19852	39645.70885	21846.49665	3	1	1	181.562	3	1	1	3	1	1	1	1	1	81	144	0	1	0	0	0	0	0	0	0	0	165	74	27.18	94.6	0.573333333333333	4.83810240827944	0.0814672136344242	10.99702663	6.4	49480.5207197954	199	4.744
10192	2	1	14	44	1	2	1	2.04	22217.0115	12693.70018	22506.78038	12991.57698	3	3	4	315	1	2	2	3	3	4	1	1	0	86	128	0	1	0	0	0	0	0	0	0	0	182.5	68.9	20.69	73.9	0.404931506849315	1.74884902610978	0.072583740226588	8.902968309	4.1	NA	NA	NA
10199	2	2	14	30	2	5	1	2.51	72737.58872	36760.21946	77339.36979	39699.19063	2	1	NA	11.667	1	2	2	2	1	6	0	0	0	NA	NA	0	0	0	0	0	0	0	0	0	NA	157.7	51.6	20.75	76	0.481927710843374	3.02612704701613	0.080146706099045	10.58007488	5.8	NA	NA	NA
102	1	1	6	41	2	5	2	NA	121284.281077953	59410.11073	128224.322700097	64527.40243	1	1	3	NA	2	NA	4	1	1	3	NA	2	0	70	102	0	1	0	0	0	0	0	0	0	0	155.2	63.4	26.32	80.9	0.521262886597938	3.76630899378392	0.0733914395821794	10.16023827	5.6	147228.47018968	84	4.572
10201	2	1	23	40	1	1	3	5	83210.64006	43103.30821	89382.40469	46708.4583	2	1	4	157.5	3	3	3	2	1	4	1	1	0	76	101	0	1	0	0	0	0	0	0	0	0	174.8	112.2	36.72	113.1	0.647025171624714	6.53574727624783	0.0774325287450146	10.67741632	6.1	NA	NA	NA
10203	2	2	15	48	1	1	1	5	86353.95339	44731.55194	92758.85875	48472.88794	3	1	3	204.75	1	3	3	3	1	3	1	1	1	85	123	0	1	0	0	0	0	0	0	0	0	170.3	79	27.24	98.8	0.580152671755725	4.98627132595311	0.0836266856967072	11.11586846	10.8	NA	NA	NA
1022	1	2	2	33	1	3	1	0.9	21168.5513656305	11192.85361	21263.7370266691	12046.50807	1	1	5	NA	1	0	0	1	1	5	NA	2	0	48	103	0	1	0	0	0	0	0	0	0	NA	159.1	53.5	21.14	79.2	0.497800125707102	3.31763636922449	0.0821271533487771	10.82800108	5.6	NA	NA	NA
10228	2	2	25	38	2	3	2	0.85	17377.69714	8053.770397	18172.08498	8659.832161	1	3	5	63	2	0	0	1	3	5	0	0	0	58	108	1	1	0	0	0	0	0	0	0	NA	164.9	61.7	22.69	75.1	0.455427531837477	2.56096728534658	0.0729692605503363	9.560868721	5.7	NA	NA	NA
10234	2	2	24	41	2	3	1	2.83	13645.17294	6815.562028	13857.73884	6813.682557	3	1	2	358.167	1	2	2	3	1	2	1	1	0	74	124	1	1	0	0	0	0	0	0	0	0	154.1	90.5	38.11	99.1	0.643088903309539	6.43966927368524	0.0704930610090435	10.41716072	10.1	NA	NA	NA
10236	2	1	14	37	2	1	1	1.24	40202.36831	20317.52644	40963.0425	20390.87847	1	3	NA	29.75	1	1	1	1	3	6	0	0	0	NA	NA	0	1	0	0	0	0	0	0	0	NA	148.8	52.4	23.67	82.6	0.55510752688172	4.45098322382745	0.0821384323267758	11.41075561	5.1	48254.1523172821	72	5.611
10237	2	1	22	21	2	1	2	3.97	54121.21776	25344.30253	55544.99985	28136.59339	3	1	3	118.125	2	2	2	3	1	3	0	0	0	60	118	0	1	0	0	0	0	0	0	0	NA	163.4	68.8	25.77	83.4	0.510403916768666	3.55601781705479	0.074782000502534	10.05476284	8.6	NA	NA	NA
10239	2	1	25	41	1	2	2	NA	21066.47155	12421.46381	20998.1196	12326.70035	3	1	NA	21	2	NA	4	3	1	6	0	0	0	74	113	0	0	0	0	0	0	0	0	0	0	173.5	78.2	25.98	90	0.518731988472622	3.71688979119853	0.0778932824211162	10.17745364	4.3	NA	NA	NA
1024	1	2	10	20	2	3	3	1.68	1668.63660068399	905.083228	1641.98134469457	919.552217	2	1	5	472.5	3	1	1	2	1	5	1	1	0	39	114	NA	1	0	0	0	0	0	0	0	NA	157.9	65	26.07	96.7	0.612412919569348	5.71184397666553	0.0875268680087271	11.99415883	6.5	2142.74628850958	335	4.044
10245	2	1	27	20	2	2	1	0.48	34669.70347	16014.1553	34490.90562	16584.35658	1	1	5	NA	1	0	0	1	1	5	NA	2	0	53	106	0	0	0	0	0	0	0	0	0	NA	165.3	84.8	31.03	101.6	0.614640048396854	5.76343927326877	0.0800269190670198	11.03305497	7.4	42821.810877375	53	5.267
10247	2	2	21	37	2	1	1	5	57006.21341	28809.87605	59632.54056	30275.54223	3	1	3	102.375	1	3	3	3	1	3	0	0	0	51	96	NA	0	0	0	0	0	0	0	0	NA	165.3	67	24.52	87.9	0.531760435571688	3.97392969001419	0.0810038146132041	10.73869416	9.6	0	114	4.989
10251	2	2	23	36	2	1	1	5	74874.41019	37840.12914	78323.94111	39765.19807	3	1	4	535.5	1	3	3	3	1	4	1	1	1	70	115	0	1	0	0	0	0	0	0	0	NA	165.6	56.2	20.49	72.5	0.43780193236715	2.26645741370402	0.0752396098269202	9.670965829	6.3	95837.9947857407	78	4.933
10258	2	1	28	31	2	3	1	1.8	1811.58896	839.588895	1911.968655	875.566138	1	1	NA	31.5	1	1	1	1	1	6	0	0	0	NA	NA	NA	0	0	0	0	0	0	0	0	NA	163.1	NA	NA	NA	NA	NA	NA	NA	10.2	NA	NA	NA
10261	2	1	18	47	1	4	1	4.65	89676.59952	46452.69049	91228.07684	46213.14129	3	1	2	NA	1	3	3	3	1	2	NA	2	1	84	114	0	1	0	0	0	0	0	0	0	0	176.1	89.3	28.8	106.8	0.606473594548552	5.57520084312739	0.0856570768579437	11.3017455	5.5	97661.4973559565	354	5.806
10266	2	2	23	45	1	3	1	2.97	13908.91871	7119.26676	14705.95397	7361.230092	2	2	3	15.75	1	2	2	2	2	3	0	0	0	76	101	0	0	0	0	0	0	0	0	0	0	176.9	86.2	27.55	97	0.548332391181458	4.31036965598565	0.0799515244661711	10.44763764	7.5	NA	NA	NA
10267	2	1	15	49	2	3	2	1.76	13587.28212	6665.2668	14340.15005	6642.899288	1	1	2	517.5	2	1	1	1	1	2	1	1	0	75	126	0	1	0	0	0	0	0	0	0	0	147.9	57.9	26.47	92.3	0.624070317782285	5.98406709227612	0.0854505744182713	12.1300452	5.6	NA	NA	NA
10268	2	1	22	27	2	1	1	1.64	61449.52909	28256.99879	64280.56377	30193.47572	3	2	5	31.5	1	1	1	3	2	5	0	0	0	62	104	0	0	0	0	0	0	0	0	0	NA	170.5	97.4	33.51	116	0.680351906158358	7.37378902858109	0.0854698310876803	11.7538058	6.4	71510.4946797044	51	4.883
10274	2	2	25	20	2	5	3	0.86	61028.68279	28578.98369	67942.39362	28892.98254	2	2	5	5.25	3	0	0	2	2	5	0	0	0	56	117	NA	1	0	0	0	0	0	0	0	NA	156.3	92.6	37.9	115.7	0.740243122200896	8.99115037638614	0.0820215042702594	12.02341578	10.8	74859.235900509	181	4.9
1028	1	2	6	46	1	3	3	0.71	9605.8346482304	5206.53421	10069.2081662421	5650.378149	1	3	1	NA	3	0	0	1	3	1	NA	2	0	69	119	0	1	0	0	0	0	0	0	0	0	173.5	71.1	23.62	88.9	0.512391930835735	3.59417688142196	0.081984564218077	10.54306686	11.8	NA	NA	NA
10280	2	2	23	39	2	3	1	1.93	24244.73616	11236.32992	25504.30872	11912.28345	2	3	5	NA	1	1	1	2	3	5	NA	2	0	57	96	0	1	0	0	0	0	0	0	0	NA	149.7	47.5	21.2	70.7	0.472277889111556	2.85362817951165	0.0754370342906539	10.25823418	7.7	NA	NA	NA
10294	2	2	26	23	2	1	3	0.05	4216.63927	1974.600457	4333.801864	1996.2955	1	3	3	712.5	3	0	0	1	3	3	1	1	1	58	104	NA	1	0	0	0	0	0	0	0	NA	164.1	49.6	18.42	77.1	0.469835466179159	2.81053391667308	0.0862926230060011	10.94746436	12.9	4748.36332187145	104	4.456
10295	2	2	23	48	2	3	1	3.99	13821.66825	6903.718824	14136.03195	7585.854069	2	2	2	236.25	1	2	2	2	2	2	1	1	1	79	135	1	1	1	1	0	0	0	1	0	0	162.8	96.8	36.52	113.9	0.69963144963145	7.87875984180766	0.0810978507204267	11.57673376	12.3	NA	NA	NA
10296	2	2	20	36	1	2	1	0.99	32077.42914	14712.81237	32067.87454	15792.95322	3	1	3	NA	1	0	0	3	1	3	NA	2	0	73	122	0	0	0	0	0	0	0	0	0	NA	190.5	96	26.45	95.8	0.502887139107612	3.41311321672333	0.0781869433005856	9.777546557	6.1	34642.3665787304	74	5.072
10308	2	1	28	34	1	1	1	2.83	82055.11237	41003.3618	84941.49319	43347.05675	2	3	3	23.333	1	2	2	2	3	3	0	0	0	68	105	0	1	0	0	0	0	0	0	0	NA	168.5	63.8	22.47	81.6	0.484272997032641	3.06859070700693	0.078944429607852	10.21597495	9.8	NA	NA	NA
10313	2	1	25	46	2	1	1	5	92747.79436	50209.78526	97020.76806	53773.88174	3	1	4	51.188	1	3	3	3	1	4	0	0	0	89	125	0	0	0	0	0	0	0	0	0	0	178.7	87.8	27.49	89	0.498041410184667	3.32214247824061	0.0730933562256585	9.498231462	4.1	NA	NA	NA
10316	2	2	16	47	1	2	1	4.51	31119.76114	17780.29045	33434.71602	18817.64193	2	3	5	204.75	1	3	3	2	3	5	1	1	0	72	136	0	0	0	0	0	0	0	0	0	0	182.9	101.1	30.22	111	0.60688901038819	5.58471311208416	0.0845966475173322	11.03944909	9.1	NA	NA	NA
1033	1	1	7	45	2	2	2	0.88	19519.8709422161	10661.28954	19296.9195352823	10892.14513	2	3	5	151.5	2	0	0	2	3	5	1	1	0	87	134	0	0	0	0	0	0	0	0	0	0	165.2	63.4	23.23	82.4	0.498789346246973	3.3361247938945	0.0787449509848217	10.3486234	5.9	27519.8499316198	142	5.644
10344	2	1	25	26	2	3	1	4.1	6826.529051	3163.785002	7181.183713	3354.111528	3	1	3	31.5	1	3	3	3	1	3	0	0	1	61	126	NA	1	0	0	0	0	0	0	0	NA	151.5	62.7	27.32	106.7	0.704290429042904	8.0030145268509	0.0955661975436165	13.47505818	7.9	NA	NA	NA
10346	2	1	20	33	1	2	3	5	20747.89176	10163.10504	22291.29799	10903.02529	3	1	3	70.875	3	3	3	3	1	3	0	0	0	81	128	0	0	0	0	0	0	0	0	0	NA	166.3	68.4	24.73	76.8	0.461815995189417	2.67064455918887	0.0701615246370612	9.286096001	5.3	0	50	5.144
10358	2	1	27	46	1	1	1	1.16	41145.76366	21313.60282	41151.89204	22326.25532	2	3	5	NA	1	1	1	2	3	5	NA	2	0	82	124	0	1	0	0	0	0	0	0	0	0	181.9	79	23.88	88	0.483782297965915	3.05968866164744	0.0786822506867406	9.900773528	9.3	46941.1165857367	263	5.522
10361	2	2	22	49	2	1	3	1.13	47359.17256	25638.2796	48625.18938	26404.80285	2	3	5	NA	3	1	1	2	3	5	NA	2	0	61	117	0	1	0	0	0	0	0	0	0	0	164.3	72.2	26.75	110	0.669506999391357	7.09624390306232	0.0959455225571519	12.94565671	12.9	NA	NA	NA
10362	2	2	24	42	2	3	2	1.08	15606.99028	7611.775285	18015.59036	8380.295723	3	2	5	NA	2	1	1	3	2	5	NA	2	0	69	99	0	0	0	0	0	0	0	0	0	0	158.7	66	26.21	91.3	0.575299306868305	4.88063261701365	0.0821367724874525	11.23825313	8.2	15984.4865515176	100	4.861
10365	2	1	27	45	1	2	1	1.37	20476.86998	11699.46948	20743.94279	11974.01517	2	3	5	NA	1	1	1	2	3	5	NA	2	0	86	117	0	1	0	0	0	0	0	0	0	NA	172	83.5	28.22	101.2	0.588372093023256	5.16727220574768	0.0832488576478189	11.07483526	9.8	NA	NA	NA
10366	2	2	18	40	1	2	1	0	25251.68546	14427.5626	25797.65997	14551.89444	2	3	NA	700	1	0	0	2	3	6	1	1	0	60	102	0	1	1	1	0	0	1	0	0	NA	188.4	81.9	23.07	82.9	0.440021231422505	2.30288755957406	0.0745273510054872	9.160360801	5.2	0	522	4.806
10378	2	1	28	39	1	3	3	1.47	16996.48523	8974.956788	17159.51466	9262.236498	3	2	2	71.812	3	1	1	3	2	2	0	0	1	85	121	0	1	0	0	0	0	0	0	0	NA	167.9	60.6	21.5	78.8	0.469326980345444	2.80159090628626	0.0786517812762066	10.12254941	10.8	NA	NA	NA
10380	2	1	25	34	1	3	1	2.83	19575.42658	10336.76112	19763.19308	10667.63087	3	1	5	23.625	1	2	2	3	1	5	0	0	1	90	124	0	0	0	0	0	0	0	0	0	NA	169.9	89.2	30.9	97	0.570924072984108	4.78618785869611	0.0755734749283539	10.27044608	6.8	NA	NA	NA
10383	2	1	24	32	2	2	1	5	6964.665696	3217.023132	7082.508567	3253.114182	3	1	2	NA	1	3	3	3	1	2	NA	2	0	88	118	NA	1	0	0	0	0	0	0	0	NA	168.9	90.7	31.79	101	0.597986974541149	5.38235277462337	0.0774425295935403	10.60517234	7.8	NA	NA	NA
10384	2	1	28	20	1	3	3	1.24	16996.48523	8974.956788	17903.8802	9336.608553	2	2	5	75	3	1	1	2	2	5	0	0	0	64	129	0	0	0	0	0	0	0	0	0	NA	182.3	84.1	25.31	91.7	0.503017004936917	3.41556367460743	0.0787857918948234	9.99934005	8.7	21307.1345018974	128	5.456
10399	2	1	19	25	2	3	1	2.69	5691.239239	2685.663194	5779.897947	2728.597183	2	1	1	NA	1	2	2	2	1	1	NA	2	0	45	108	0	1	0	0	0	0	0	0	0	NA	147	54.2	25.08	89.3	0.607482993197279	5.59832599434122	0.0859622491611098	12.12974904	6.9	NA	NA	NA
10404	2	2	17	40	1	1	2	5	72469.74491	37539.49914	77844.85328	40679.29361	2	1	3	63	2	3	3	2	1	3	0	0	0	78	124	0	0	0	0	0	0	0	0	0	0	171.8	68.7	23.28	82.2	0.478463329452852	2.96378730316815	0.0769198190314835	9.917299957	7.1	NA	NA	NA
10406	2	2	16	27	2	3	1	0	29422.73714	13636.09732	31053.04371	14220.41804	1	2	2	NA	1	0	0	1	2	2	NA	2	0	74	127	0	1	0	0	0	0	0	0	0	NA	154.7	76.1	31.8	100	0.646412411118294	6.5207505445091	0.0801007833221507	11.46324756	8.4	NA	NA	NA
10409	2	1	21	38	1	5	1	NA	38664.87708	19321.038	40024.9576	20425.40157	3	1	1	NA	1	NA	4	3	1	1	NA	2	1	94	115	0	1	0	0	0	0	0	0	0	NA	175.9	96.3	31.12	105.8	0.601478112563957	5.46134305646041	0.0806293246972939	10.78133459	8.1	NA	NA	NA
1041	1	1	3	41	2	3	NA	3.89	10886.9528264379	6355.267616	11140.4265026333	6447.62193	2	3	5	NA	4	2	2	2	3	5	NA	2	0	79	122	0	1	0	0	0	0	0	0	0	0	159.4	91.3	35.93	98.6	0.618569636135508	5.85495001574424	0.0717234676213732	10.31909299	9.4	NA	NA	NA
10410	2	1	16	21	2	2	3	1.76	32259.24578	14382.96419	32187.75578	14411.81285	2	2	NA	1417.5	3	1	1	2	2	6	1	1	0	26	104	NA	1	0	0	0	0	0	0	0	NA	157.1	81.5	33.02	96.2	0.612348822406111	5.7103619373213	0.0745708225473262	10.65605044	9.8	NA	NA	NA
10413	2	1	26	41	2	1	1	2.73	90517.92143	49002.62511	92326.08493	50875.65751	2	3	4	NA	1	2	2	2	3	4	NA	2	1	71	109	0	1	0	0	0	0	0	0	0	0	160	59.8	23.36	88.1	0.550625	4.35775184175191	0.085231609851298	11.39266472	13.7	NA	NA	NA
10424	2	2	28	42	1	1	1	5	89740.96138	46486.03008	92897.70057	48406.12889	3	1	3	945	1	3	3	3	1	3	1	1	0	72	119	0	1	0	0	0	0	0	0	0	0	177.7	84.1	26.63	94.8	0.533483398987057	4.00841354054256	0.0797475187066649	10.33737663	5.3	101858.153745553	90	5.617
10428	2	2	26	26	2	1	1	5	4787.595479	2201.531593	5090.485177	2417.491833	3	1	3	78.75	1	3	3	3	1	3	0	0	0	83	135	NA	1	0	0	0	0	0	0	0	NA	164.1	92.5	34.35	109	0.664229128580134	6.96286161136521	0.080523203896999	11.33328034	9.5	5631.60599600254	361	4.094
10438	2	2	27	26	2	2	3	0.82	6591.2987	2938.767192	6727.786577	3032.304222	2	1	3	7	3	0	0	2	1	3	0	0	0	61	103	NA	1	0	0	0	0	0	0	0	NA	158.7	85.8	34.07	109	0.686830497794581	7.54182320007152	0.0823297150310167	11.76746334	5.1	NA	NA	NA
10440	2	2	20	46	1	2	3	0.44	27014.55423	15434.77852	27388.68095	16399.26129	2	3	5	140	3	0	0	2	3	5	0	0	1	80	141	0	0	0	0	0	0	0	0	0	0	165	65.8	24.17	84.7	0.513333333333333	3.61229986087596	0.0788782023919147	10.44168202	3.8	47150.4671789242	62	5.083
10444	2	2	16	25	2	3	1	0.18	25757.83506	11798.42346	25898.34699	12240.52846	1	1	1	NA	1	0	0	1	1	1	NA	2	0	45	104	NA	1	0	0	0	0	0	0	0	NA	157.3	84	33.95	104	0.661157024793388	6.88573222933877	0.0790877327512598	11.34733029	7.8	26112.0934980905	83	4.9
10451	2	1	18	35	2	2	1	1.06	29572.52666	13185.07552	30274.19972	13376.21555	2	1	2	432	1	1	1	2	1	2	1	1	1	92	165	1	1	0	0	0	0	0	0	0	NA	166	112.1	40.68	134.5	0.810240963855422	11.0650267704996	0.0882566849775351	12.70338552	4.7	38870.3031458078	91	9.389
10463	2	1	17	39	1	3	1	1.13	16627.43251	8224.479971	17207.46989	8964.898449	1	3	NA	NA	1	1	1	1	3	6	NA	2	0	74	112	1	1	0	0	0	0	0	0	0	NA	164.5	NA	NA	105.7	0.642553191489362	6.42664071891232	NA	NA	6.8	NA	NA	NA
10464	2	2	14	20	2	1	3	1.69	73186.83664	33654.29134	76558.61954	35960.64945	3	1	4	126	3	1	1	3	1	4	0	0	0	67	105	0	0	0	0	0	0	0	0	0	NA	157	49.6	20.12	69.5	0.442675159235669	2.34669891091147	0.0749807293906845	9.86833687	6.1	85169.519913418	50	4.711
10476	2	1	26	31	2	1	2	1.72	91124.30328	46052.52175	100648.2217	52415.52111	3	3	5	NA	2	1	1	3	3	5	NA	2	1	71	109	0	1	0	0	0	0	0	0	0	NA	170.6	80.5	27.66	96	0.562719812426729	4.61109816539471	0.0803612966851707	10.69974168	8	NA	NA	NA
10481	2	2	14	36	2	4	1	1.89	64063.0927	32971.02179	65843.13544	32782.45432	2	2	4	NA	1	1	1	2	2	4	NA	2	0	68	101	0	1	0	0	0	0	0	0	0	NA	157.5	105.1	42.37	120.1	0.762539682539683	9.63012870551546	0.0787403037270084	11.71498264	10.9	NA	NA	NA
10483	2	2	22	38	2	3	2	0.66	28697.27859	13299.88035	30287.38768	13869.79383	1	2	2	NA	2	0	0	1	2	2	0	0	0	70	113	0	1	0	0	0	0	0	0	0	NA	150.1	55.9	24.81	81.9	0.545636242504997	4.25490824260135	0.0785854925353865	10.9541327	5.6	31815.0678254579	84	5.578
10488	2	2	23	46	1	3	1	3.95	13682.63827	7405.600837	14115.91252	7723.782271	2	1	4	91.5	1	2	2	2	1	4	0	0	1	97	131	1	1	0	0	0	0	0	0	0	0	176.8	86.6	27.7	99.9	0.565045248868778	4.6604600419322	0.0820674952156195	10.73511107	7.8	NA	NA	NA
10495	2	2	27	48	2	4	1	0.41	91326.45379	50348.5164	93729.00449	51994.21372	3	1	NA	NA	1	0	0	3	1	6	NA	2	0	NA	NA	0	1	0	0	0	0	0	0	0	NA	162.3	NA	NA	120.5	0.74245224892175	9.05356293123447	NA	NA	8	NA	NA	NA
10496	2	2	23	39	1	1	1	2.93	71849.93032	35903.77983	74377.33239	37955.98979	2	2	3	10.5	1	2	2	2	2	3	0	0	0	61	94	0	1	0	0	0	0	0	0	0	NA	176.1	63.5	20.48	79	0.448608745031232	2.44562370186048	0.079529352227139	9.913801721	6.8	88417.3457552192	92	5.55
105	1	2	9	37	2	2	2	NA	4912.89921408454	2245.955776	5480.52312352143	2503.192762	2	1	2	NA	2	NA	4	2	1	2	NA	2	0	48	110	NA	1	0	0	0	0	0	0	0	NA	166.2	92.3	33.41	114	0.685920577617329	7.51812182765173	0.0852455449027513	11.86599062	10.8	6066.05720287781	176	3.694
1050	1	1	5	36	2	3	3	0.69	18142.2486842788	10005.54369	18564.6425847362	10434.29147	1	1	NA	NA	3	0	0	1	1	6	NA	2	0	62	137	0	1	0	0	0	0	0	0	0	NA	154.7	54.7	22.86	79.4	0.513251454427925	3.61072224954972	0.0792546090855073	10.73561279	5.4	26620.2162848029	323	5.389
10502	2	1	22	49	2	3	1	1.74	10840.11841	5414.478785	11119.47048	5414.981343	1	1	1	NA	1	1	1	1	1	1	NA	2	0	73	114	0	1	0	0	0	0	0	0	0	0	158.6	83.2	33.08	102.6	0.646910466582598	6.53293885038607	0.0790591429535707	11.2482691	6.1	10747.943602479	87	5.278
10504	2	2	20	21	2	3	1	1.59	7181.629269	3309.114964	8289.957816	3702.481513	3	1	2	NA	1	1	1	3	1	2	NA	2	0	59	93	NA	1	0	0	0	0	0	0	0	NA	162.6	87.3	33.02	112	0.688806888068881	7.59341740547347	0.0853374587809118	11.98701092	9.8	9029.83582000073	365	4.633
10506	2	1	17	23	2	3	1	2.39	17420.38935	8026.879268	17642.91135	8626.751543	1	1	1	NA	1	2	2	1	1	1	NA	2	0	60	111	0	1	0	0	0	0	0	0	0	NA	160.6	52.5	20.35	70.6	0.439601494396015	2.29598310329999	0.0747404407989767	9.743725698	6.1	NA	NA	NA
10509	2	2	28	47	2	3	1	1.7	10276.34001	4982.313054	10332.39862	4893.510062	1	1	2	NA	1	1	1	1	1	2	NA	2	1	67	123	0	1	0	0	0	0	0	0	0	NA	152.7	72.4	31.05	98.6	0.645710543549443	6.50359123230839	0.0807699213659087	11.58797719	4.9	10390.9353737178	95	5.194
10523	2	2	18	29	2	1	3	0.83	61295.53072	28188.79595	64589.30881	30302.05426	2	3	4	714	3	0	0	2	3	4	1	1	0	42	114	NA	1	0	0	0	0	0	0	0	NA	170	94.6	32.73	105.7	0.621764705882353	5.92980282159419	0.0792294284648315	10.86749425	8.9	NA	NA	NA
10527	2	2	17	27	1	3	2	3.35	16939.77958	8860.119208	19516.59422	9922.719844	3	3	3	63	2	2	2	3	3	3	0	0	0	72	117	0	0	0	0	0	0	0	0	0	NA	179.7	68.3	21.15	77.4	0.430717863105175	2.15142778981937	0.0754964749701176	9.365492251	10.1	NA	NA	NA
1054	1	1	13	42	2	3	2	0.54	7898.35940615295	4610.673763	7772.18885962345	4595.201119	1	2	5	47.25	2	0	0	1	2	5	0	0	0	62	119	0	1	0	0	0	0	0	0	0	0	149.3	58.7	26.33	95.4	0.638981915606162	6.34007650379851	0.0882167860705107	12.45171937	6.1	NA	NA	NA
10546	2	1	16	23	2	2	1	0.75	36162.86597	16703.8565	36487.3644	17281.37745	3	3	4	330.75	1	0	0	3	3	4	1	1	0	60	125	0	1	0	0	0	0	0	0	0	NA	167.9	117.8	41.79	125	0.744490768314473	9.111330229	0.0801068677641131	11.51694699	6.7	NA	NA	NA
10547	2	1	21	45	1	2	2	4.1	16174.99966	9241.593815	16122.51851	9171.089612	3	2	3	NA	2	3	3	3	2	3	0	0	0	82	126	0	0	0	0	0	0	0	0	0	0	181.8	72.8	22.03	81.2	0.446644664466447	2.4127296960238	0.076633046620995	9.516786788	3.1	25179.0484206906	109	5.422
1056	1	1	5	35	1	2	1	2.31	39107.7266827693	17125.54847	41624.8296307533	18382.8203	2	2	2	189	1	2	2	2	2	2	1	1	0	83	134	0	1	0	0	0	0	0	0	0	NA	168.1	74.7	26.44	92.4	0.549672813801309	4.33804790011965	0.0802996798836232	10.69083607	3.5	NA	NA	NA
10573	2	1	17	45	2	1	1	5	69165.84623	37443.50268	70547.48599	38874.70955	3	3	3	85.75	1	3	3	3	3	3	0	0	0	70	116	0	1	0	0	0	0	0	0	0	0	153.7	58.7	24.85	76.3	0.496421600520494	3.2919346690523	0.0722719892843919	9.958765069	7.5	86851.6007902791	84	4.939
10574	2	2	26	39	1	1	2	5	67569.49051	33764.82203	72581.14516	37145.96534	2	3	5	126	2	3	3	2	3	5	0	0	1	90	129	0	1	0	0	0	0	0	0	0	NA	176.6	65.2	20.91	83.9	0.475084937712344	2.90343829269824	0.0831822358059585	10.39054106	6.7	86530.4179645145	229	5.006
10581	2	2	24	40	2	1	1	1.59	39500.21268	21383.7667	40289.25911	22201.12062	3	3	4	1344	1	1	1	3	3	4	1	1	1	92	147	0	0	0	0	0	0	0	0	0	0	159.4	64.8	25.5	87.8	0.550815558343789	4.36169936127249	0.0802706729221267	10.90704269	7.8	50283.7148930449	81	4.767
10582	2	1	17	44	2	4	2	1.33	23706.03243	12765.36841	23918.75258	13299.88859	2	1	1	NA	2	1	1	2	1	1	NA	2	1	74	126	0	0	0	0	0	0	0	0	0	0	150.4	77.3	34.17	104.1	0.692154255319149	7.68115665546759	0.0806114671533054	11.840253	14.9	NA	NA	NA
10585	2	2	20	31	2	2	1	0.22	39086.03441	18054.08649	39551.3023	19258.61911	2	1	3	135.333	1	0	0	2	1	3	0	0	1	81	116	0	0	0	0	0	0	0	0	0	NA	161.9	98.6	37.62	119.6	0.738727609635577	8.94844778201218	0.0837198730529296	12.04460944	8	NA	NA	NA
10590	2	1	21	38	2	1	1	3.7	68078.18084	34405.4417	72385.18206	37156.14892	3	2	4	323.75	1	2	2	3	2	4	1	1	0	69	106	0	0	0	0	0	0	0	0	0	NA	168.3	61.7	21.78	74.5	0.442661913250149	2.34647957725576	0.0736335317028353	9.484483618	5.9	86556.152183137	60	5.172
10593	2	1	17	37	2	3	1	3.35	17420.38935	8026.879268	20108.84821	8981.063642	2	3	5	315	1	2	2	2	3	5	1	1	1	92	137	0	1	0	0	0	0	0	0	0	NA	153.2	77.5	33.02	106.7	0.696475195822454	7.7950757650911	0.0837562049275492	12.12030554	7.1	NA	NA	NA
10596	2	2	28	48	2	3	2	5	11738.48851	5758.337619	11873.83798	5842.017388	3	1	NA	31.5	2	3	3	3	1	6	0	0	1	NA	NA	0	0	0	0	0	0	0	0	0	NA	162.2	NA	NA	NA	NA	NA	NA	NA	5.9	NA	NA	NA
106	1	2	3	39	1	3	1	0.31	15880.9156815479	9089.589389	16998.5445522211	9606.290747	2	1	2	NA	1	0	0	2	1	2	NA	2	0	69	99	0	0	0	0	0	0	0	0	0	NA	157.2	71.84	29.07	92.5	0.588422391857506	5.1683879642419	0.0780342823518638	10.91336225	8.3	NA	NA	NA
10608	2	1	28	42	2	1	1	0.58	86836.97821	47009.91607	95912.80396	54529.11521	3	3	2	NA	1	0	0	3	3	2	NA	2	0	34	112	0	0	0	0	0	0	0	0	0	NA	NA	NA	NA	NA	NA	NA	NA	NA	11.4	NA	NA	NA
10610	2	1	24	34	2	1	1	4.42	85963.8045	43444.502	87680.9961	44258.1268	3	1	2	63	1	3	3	3	1	2	0	0	0	68	98	0	0	0	0	0	0	0	0	0	NA	169.7	52.2	18.13	68.2	0.401885680612846	1.70296639490039	0.0758597809125014	9.439502877	8.1	NA	NA	NA
10615	2	2	26	34	1	2	1	5	23714.68729	11616.35411	24289.78467	12667.93884	3	1	3	NA	1	3	3	3	1	3	NA	2	0	74	123	0	1	0	0	0	0	0	0	0	NA	178.4	119.3	37.48	118.9	0.666479820627803	7.01960588840967	0.0794849138980972	10.88583213	4.9	26686.8992485639	169	5.439
10619	2	2	26	37	2	1	2	0.73	63401.32747	32630.43449	65162.98255	32443.8149	2	3	4	47.25	2	0	0	2	3	4	0	0	1	68	106	0	1	0	0	0	0	0	0	0	NA	173.6	96.4	31.99	111.6	0.642857142857143	6.43403144994994	0.0840517011045984	11.36647177	5.1	91433.3412912631	227	5.728
10627	2	2	22	23	2	1	1	1.6	89172.45881	41005.13215	89327.79266	43866.05319	2	3	4	31.5	1	1	1	2	3	4	0	0	0	56	110	0	1	0	0	0	0	0	0	0	NA	164.9	52	19.12	73.3	0.444511825348696	2.37717618687248	0.0798304152254924	10.1648811	5.5	NA	NA	NA
1063	1	2	6	24	2	3	1	3.82	1421.52321316699	792.154479	1459.72877186806	816.167246	1	1	2	420	1	2	2	1	1	2	1	1	0	62	110	0	1	0	0	0	0	0	0	0	NA	168.8	93.2	32.71	101.8	0.603080568720379	5.49775995914018	0.0766080710964359	10.54483581	10.3	1942.27385339236	162	5.2
10635	2	1	19	45	1	2	2	1.94	20363.25096	10894.15152	20357.18555	10811.03994	2	3	1	NA	2	1	1	2	3	1	NA	2	0	68	126	1	1	0	0	0	0	0	0	0	0	179.8	72.1	22.3	87.1	0.484427141268076	3.07138903161217	0.081988587153031	10.2577125	8.2	NA	NA	NA
10641	2	2	23	28	1	3	1	5	22089.40538	10926.15303	23355.21442	11198.61461	2	1	5	70.875	1	3	3	2	1	5	0	0	0	60	135	0	1	0	0	0	0	0	0	0	NA	174.5	85.9	28.21	103.7	0.594269340974212	5.29876228754227	0.084712139402033	11.18876557	8.9	NA	NA	NA
10659	2	2	28	40	1	2	3	1.99	20922.04986	11953.82322	20854.16649	11862.62739	2	3	5	NA	3	1	1	2	3	5	0	0	1	98	159	1	0	0	0	0	0	0	0	0	0	176.5	92.7	29.76	104.2	0.590368271954674	5.21162851822197	0.0816720417570564	10.82250641	6.4	NA	NA	NA
10664	2	1	24	29	2	2	1	4.58	6964.665696	3217.023132	7027.161381	3327.265614	2	1	3	NA	1	3	3	2	1	3	NA	2	0	76	113	0	1	0	0	0	0	0	0	0	NA	167.3	81.7	29.19	102.7	0.613867304243873	5.74551525618523	0.0837528786746312	11.36212114	5.5	8591.20088164164	183	4.822
1067	1	2	5	33	2	3	1	1.34	15226.2847221479	8397.374526	19891.6636132376	8757.210614	2	1	1	NA	1	1	1	2	1	1	NA	2	0	62	116	NA	1	0	0	0	0	0	0	0	NA	153.9	89.1	37.62	103.2	0.670565302144249	7.12312240775753	0.0740936847554584	10.93303769	10.7	NA	NA	NA
10675	2	1	20	34	1	2	3	4.66	20747.89176	10163.10504	21251.04232	11083.1326	3	1	NA	NA	3	3	3	3	1	6	NA	2	0	71	112	0	0	0	0	0	0	0	0	0	NA	168.3	68.7	24.25	80.1	0.475935828877005	2.91859672603107	0.0736969129200197	9.663938279	4.9	24311.2188857364	52	5.378
10676	2	1	23	41	1	1	1	4.39	83210.64006	43103.30821	86137.66786	44883.68417	3	1	5	378	1	3	3	3	1	5	1	1	0	68	106	0	1	0	0	0	0	0	0	0	0	189.4	86.9	24.22	93.5	0.493664202745512	3.24074410800631	0.0811594068469452	10.03001824	4.9	94446.0816880382	86	5.456
10677	2	1	17	23	2	3	3	2.51	1568.710469	718.5507	1606.756294	734.250096	3	1	2	135.333	3	2	2	3	1	2	0	0	0	72	113	NA	1	0	0	0	0	0	0	0	NA	155.6	74.7	30.85	108.2	0.695372750642674	7.76593960127582	0.0881831656921581	12.51892276	8.6	1873.23657119029	117	4.733
1068	1	1	3	33	1	3	1	0.87	21127.8180230919	12092.70261	21772.4049627178	12780.11715	2	3	5	945	1	0	0	2	3	5	1	1	0	80	122	0	1	0	0	0	0	0	0	0	NA	171.7	91.9	31.17	105.5	0.614443797320909	5.75888495352228	0.0812910582407465	11.00511801	8.3	NA	NA	NA
10685	2	2	28	36	2	3	3	NA	16152.06573	7398.483252	16543.80065	7560.130472	1	1	3	NA	3	NA	4	1	1	3	NA	2	0	64	110	0	1	0	0	0	0	0	0	0	NA	162.2	73.1	27.79	94.6	0.583230579531443	5.05374141651362	0.0809605308156971	11.06451668	6.9	NA	NA	NA
10686	2	1	16	33	2	1	1	3.66	5962.959127	3068.925445	6119.828369	3264.061933	3	1	3	204.75	1	2	2	3	1	3	1	1	0	74	103	NA	1	0	0	0	0	0	0	0	NA	171.6	57.8	19.63	93.5	0.544871794871795	4.23923438411862	0.0980857918972379	12.29837388	13.8	NA	NA	NA
10687	2	2	24	22	2	1	1	3.54	6857.455834	3153.337773	6994.438668	3266.368922	2	3	2	472.5	1	2	2	2	3	2	1	1	0	60	114	0	1	0	0	0	0	0	0	0	NA	175.2	104.5	34.04	106.1	0.605593607305936	5.55507307633223	0.076317118675222	10.37904127	8.3	7729.72403804554	145	5.022
10690	2	1	28	47	1	3	2	0.06	9254.006499	4736.654391	9784.297147	4897.639605	2	1	NA	70.875	2	0	0	2	1	6	0	0	0	NA	NA	0	1	0	0	0	0	0	0	0	0	163.3	83.6	31.35	101.5	0.621555419473362	5.92488746138548	0.0798879456232541	11.10102047	6.5	10714.2253437776	292	6.033
10698	2	1	20	31	2	2	3	0.49	21320.70637	9505.95554	21273.45736	9470.994422	2	1	NA	NA	3	0	0	2	1	6	NA	2	0	NA	NA	0	1	0	0	0	0	0	0	0	NA	145.8	63.5	29.87	90.4	0.62002743484225	5.88905296093469	0.0777677475080499	11.34440096	5.7	NA	NA	NA
107	1	2	4	30	2	3	1	NA	17076.2849304255	9262.327743	16803.5036993401	9410.398685	2	1	4	31.5	1	NA	4	2	1	4	0	0	0	54	106	0	0	0	0	0	0	0	0	0	NA	154.9	64.7	26.97	83.8	0.540994189799871	4.16007873584442	0.0748682494666042	10.41818052	9.9	NA	NA	NA
10701	2	1	20	40	2	2	1	0.68	17483.06723	9414.388296	17691.18018	10113.34392	2	3	4	150	1	0	0	2	3	4	1	1	0	NA	NA	0	1	0	0	0	0	0	0	0	NA	162.2	NA	NA	NA	NA	NA	NA	NA	7.1	NA	NA	NA
10703	2	2	16	47	1	2	2	4.51	29337.6238	17298.39909	30394.94365	17632.15709	3	3	3	NA	2	3	3	3	3	3	NA	2	0	86	135	0	0	0	0	0	0	0	0	0	NA	181.4	94.1	28.6	96.2	0.5303197353914	3.94518329003688	0.0763740360601716	9.916998792	6.6	NA	NA	NA
10708	2	2	20	34	2	1	1	3.31	7317.649433	3698.203416	7654.780076	3886.34486	3	1	2	283.5	1	2	2	3	1	2	1	1	0	53	106	NA	1	0	0	0	0	0	0	0	NA	172	63	21.3	90.7	0.527325581395349	3.88569745599011	0.0900029327783577	11.4271259	11	0	182	4.344
1071	1	1	11	34	1	2	2	2.63	23837.9755680424	10288.28371	26804.485134045	11219.64323	2	1	1	105	2	2	2	2	1	1	0	0	0	73	116	0	1	0	0	0	0	0	0	0	NA	172.9	79.2	26.49	89	0.514748409485252	3.63960585646578	0.0761677636411279	10.00063129	4.1	23635.8489182662	84	5.022
10712	2	2	28	47	2	5	1	5	86836.97821	47009.91607	90837.63533	50346.87271	3	1	3	94.5	1	3	3	3	1	3	0	0	0	79	133	0	0	0	0	0	0	0	0	0	0	163.3	62.6	23.47	87.1	0.533374157991427	4.00622375176977	0.0831475907063471	11.00857203	5.1	110390.334229571	76	4.633
10713	2	1	26	40	2	1	1	5	90517.92143	49002.62511	92326.08493	50875.65751	3	2	3	31.5	1	3	3	3	2	3	0	0	0	78	108	0	1	0	0	0	0	0	0	0	0	175.7	69.7	22.58	86.5	0.492316448491747	3.21582967806376	0.0816859946600608	10.36095335	5.7	NA	NA	NA
10715	2	1	25	26	2	3	1	0.68	2275.509684	1054.595001	2401.595111	1099.785475	2	1	1	210	1	0	0	2	1	1	1	1	0	45	111	NA	1	0	0	0	0	0	0	0	NA	157.8	99.2	39.84	127.6	0.808618504435995	11.0146933628122	0.0870798398759004	12.8113483	11.1	2564.8398539934	221	4.544
10723	2	2	28	23	2	3	3	5	18450.23012	8550.840537	19408.76411	9065.24078	3	3	5	52.5	3	3	3	3	3	5	0	0	0	72	110	0	0	0	0	0	0	0	0	0	NA	160.6	58.9	22.84	73.5	0.457658779576588	2.59909600684995	0.0720472102165157	9.577004505	5.2	NA	NA	NA
10734	2	2	27	43	1	1	1	5	64653.53701	33490.68497	66248.87668	33656.13393	3	1	3	23.625	1	3	3	3	1	3	0	0	1	86	125	0	1	0	0	0	0	0	0	0	0	185.5	105.9	30.78	109	0.587601078167116	5.15018146814879	0.0814845861136156	10.59201331	10.1	73573.6141000743	704	5.933
10736	2	2	14	27	2	1	1	2.66	6747.920002	3102.968732	7058.802701	3315.617901	2	2	NA	249	1	2	2	2	2	6	1	1	0	NA	NA	NA	1	0	0	0	0	0	0	0	NA	151.5	55.5	24.18	92.3	0.609240924092409	5.63869527388056	0.0896790888080461	12.38954078	10.6	NA	NA	NA
10741	2	2	16	22	2	3	3	0.42	26364.26585	12441.14602	26774.97109	12640.03471	2	1	NA	NA	3	0	0	2	1	6	NA	2	0	NA	NA	NA	1	0	0	0	0	0	0	0	NA	158.3	75.3	30.05	NA	NA	NA	NA	NA	7.6	29453.8873959266	113	3.922
10747	2	1	24	39	2	5	2	3.42	86268.28079	43598.37863	90242.73751	45816.39127	3	1	3	NA	2	2	2	3	1	3	0	0	0	67	101	0	1	0	0	0	0	0	0	0	NA	163.1	56	21.05	70.7	0.433476394849785	2.19599282714825	0.0726146697427767	9.447684902	10.9	NA	NA	NA
10760	2	2	26	47	2	1	1	5	71507.18836	38711.00759	74801.58837	41458.87368	3	1	3	NA	1	3	3	3	1	3	NA	2	0	74	139	0	1	0	0	0	0	0	0	0	0	163.2	101.2	38	105	0.643382352941177	6.4468107965123	0.0727177039163424	10.43756139	8.4	NA	NA	NA
10765	2	2	19	22	1	1	3	0.94	88466.77964	43538.87532	91441.8255	45254.81869	2	1	1	94.5	3	0	0	2	1	1	0	0	0	64	130	0	0	0	0	0	0	0	0	0	NA	176.2	69.7	22.45	88.1	0.5	3.3588030217017	0.0833992335593824	10.55260104	4.3	107179.421182363	62	5.1
10783	2	1	20	46	2	2	2	NA	17483.06723	9414.388296	19177.32918	10569.79495	3	2	4	787.5	2	NA	4	3	2	4	1	1	0	70	116	0	1	0	0	0	0	0	0	0	NA	167	72.3	25.92	87.4	0.523353293413174	3.80731353032394	0.0772200121453477	10.27879688	5.4	NA	NA	NA
10787	2	2	27	29	2	3	1	5	30230.03344	13929.24256	34895.38274	15585.06235	2	3	4	NA	1	3	3	2	3	4	NA	2	0	67	110	0	1	0	0	0	0	0	0	0	NA	160.6	59.8	23.19	81.5	0.50747198007472	3.50001858973394	0.0790832191221903	10.53918473	12.4	0	52	5.65
10789	2	1	14	33	1	2	1	1.2	25427.32527	12853.79887	26343.71904	13280.83222	2	3	3	NA	1	1	1	2	3	3	0	0	0	48	102	0	0	0	0	0	0	0	0	0	NA	170.8	71	24.34	76	0.444964871194379	2.38471373873483	0.0692398220707104	9.019540602	7.2	31040.1412912933	49	5.367
10791	2	2	24	47	1	1	2	1.84	91775.77475	47540.06822	95004.0908	49503.70392	3	1	3	315	2	1	1	3	1	3	1	1	0	65	109	0	0	0	0	0	0	0	0	0	0	176.4	73.8	23.72	81.6	0.462585034013605	2.68395272286887	0.0744213845101786	9.498652022	6.1	104167.715964658	47	4.733
10804	2	1	23	46	1	1	3	5	83210.64006	43103.30821	85263.88017	43316.24496	2	1	3	NA	3	3	3	2	1	3	NA	2	1	73	125	0	1	0	0	0	0	0	0	0	0	188.9	97.4	27.3	106.5	0.563790365272631	4.63379658810067	0.0854657019851865	10.79120963	9.1	94690.9914695788	383	5.856
10812	2	1	16	44	2	2	3	1.31	30696.30474	16529.53273	31061.70392	17756.74043	3	2	NA	NA	3	1	1	3	2	6	NA	2	0	71	128	0	1	0	0	0	0	0	0	0	NA	153.1	74.8	31.91	95	0.62050947093403	5.90034782569978	0.0763164465413569	10.98431064	6.9	NA	NA	NA
10818	2	2	22	34	1	3	2	1.35	25720.75743	13452.88916	26535.23061	13908.08001	1	1	5	NA	2	1	1	1	1	5	NA	2	0	82	120	0	1	0	0	0	0	0	0	0	NA	170.5	84.4	29.03	96.6	0.566568914956012	4.69291687503033	0.0783219654858036	10.51491831	6.1	NA	NA	NA
10820	2	1	26	38	2	2	1	0.68	30848.20428	13753.84348	30779.8413	14622.5534	3	1	3	60	1	0	0	3	1	3	0	0	0	87	111	2	1	0	0	0	0	0	0	0	NA	160.1	92.1	35.93	109.4	0.683322923173017	7.45064029118993	0.0794054256115497	11.39954473	5.1	35435.2436239103	201	6.283
10827	2	1	17	32	1	3	1	0.47	16627.43251	8224.479971	17580.24921	8429.57089	1	1	5	15.75	1	0	0	1	1	5	0	0	0	48	115	0	1	0	0	0	0	0	0	0	NA	182.1	86	25.93	95.3	0.523338824821527	3.80702914047242	0.080612597748997	10.27646329	4.1	0	181	6.022
10829	2	1	14	40	1	2	1	2	21730.06524	11625.38456	22222.67712	11951.36449	3	2	3	NA	1	2	2	3	2	3	NA	2	1	66	113	1	1	0	0	0	0	0	0	0	0	179.6	127.1	39.4	134.7	0.75	9.26829004350026	0.0868061073703919	11.94798917	5.1	34729.7902833031	69	6.344
10831	2	1	26	32	1	2	1	4.66	29361.46108	13467.09132	29352.71546	13624.24781	3	1	4	NA	1	3	3	3	1	4	NA	2	0	75	102	0	1	0	0	0	0	0	0	0	NA	162.7	81.6	30.83	93.5	0.574677320221266	4.867160795	0.0745536341049198	10.35062397	8.6	NA	NA	NA
10838	2	2	16	25	2	1	1	2.09	91426.71169	42041.72953	95638.82192	44922.88614	2	2	5	141.75	1	2	2	2	2	5	0	0	0	66	87	0	1	0	0	0	0	0	0	0	NA	171.1	58.5	19.98	72.2	0.42197545295149	2.01210612178414	0.0749632724272921	9.439723305	5.4	104648.955358022	87	5.011
10840	2	1	26	31	1	1	1	4.82	85533.35648	42741.45828	89741.31297	46270.95755	2	1	4	63	1	3	3	2	1	4	0	0	1	77	134	2	1	0	0	0	0	0	0	0	NA	189.1	87.5	24.47	89.3	0.472236911686938	2.85290328582835	0.0770459323272992	9.546571561	4.7	111004.078424112	207	6.683
10849	2	1	18	48	2	2	2	0.12	24249.59393	13058.06872	24510.43532	14107.01813	2	3	5	630	2	0	0	2	3	5	1	1	0	82	139	0	1	0	0	0	0	0	0	0	0	162.6	66.7	25.23	91	0.559655596555966	4.546375386	0.0829601677114007	11.14239308	8.1	NA	NA	NA
10861	2	1	18	47	2	1	1	4.64	76426.17373	42133.95245	78436.73857	45670.60207	3	1	3	NA	1	3	3	3	1	3	NA	2	1	88	139	0	1	0	0	0	0	0	0	0	0	167.9	98.5	34.94	110	0.655151876116736	6.7360448148537	0.0794301537731694	11.08343988	6.1	NA	NA	NA
10873	2	1	15	36	2	5	3	4.33	65953.54639	33331.69111	67201.46193	33452.02797	3	1	3	0.262	3	3	3	3	1	3	0	0	0	NA	NA	0	1	0	0	0	0	0	0	0	NA	144	53.4	25.75	79.8	0.554166666666667	4.43134973095255	0.0762611745264133	10.920242	7.8	82854.0621066982	80	4.7
10876	2	2	25	22	1	4	3	0.96	70397.43686	34646.05854	71492.57042	35645.90866	2	3	5	47.25	3	0	0	2	3	5	0	0	0	60	114	0	0	0	0	0	0	0	0	0	NA	193.3	88	23.55	93.2	0.482152095188826	3.03018060764231	0.081590459257002	9.935153382	10.1	84352.5759764651	84	5.706
10877	2	1	15	41	1	3	1	0.88	11526.00333	5878.839412	11782.91908	6066.056075	2	2	5	NA	1	0	0	2	2	5	NA	2	0	60	93	0	0	0	0	0	0	0	0	0	0	169.3	72	25.12	88.5	0.522740696987596	3.79527961455761	0.0792991200702715	10.42982502	5.7	13521.7373024202	100	5.317
10884	2	2	24	41	2	1	1	5	90712.91146	49108.18457	94892.13628	52594.08492	3	2	2	70.875	1	3	3	3	2	2	0	0	0	76	112	0	0	0	0	0	0	0	0	0	0	155.3	58.6	24.3	76.6	0.493238892466194	3.23287432976252	0.0732665135974889	10.00644843	9.1	115668.756314863	101	4.972
10887	2	1	16	38	2	3	3	1.58	22557.19433	10393.7904	26038.40751	11629.33812	2	3	5	31.5	3	1	1	2	3	5	0	0	1	77	142	0	0	0	0	0	0	0	0	0	NA	154.5	41.2	17.26	62.5	0.40453074433657	1.74279177468424	0.0752873332952031	9.737139888	9.9	26594.83079	53	4.833
10890	2	1	18	43	1	1	1	2.55	89676.59952	46452.69049	91071.64823	47595.68985	2	3	NA	63	1	2	2	2	3	6	0	0	0	70	137	0	1	0	0	0	0	0	0	0	NA	184.6	NA	NA	NA	NA	NA	NA	NA	7.1	100070.28919407	151	5.322
10895	2	2	26	36	1	1	1	2.94	67569.49051	33764.82203	68738.49705	34422.10157	3	3	3	4.667	1	2	2	3	3	3	0	0	1	88	140	0	1	0	0	0	0	0	0	0	NA	162.2	68	25.85	87.2	0.537607891491985	4.09142891171894	0.0783160355840092	10.57455325	9.1	80185.2585907808	220	5.039
10897	2	1	25	40	1	3	1	1.3	9993.542398	5460.738103	10527.06977	5730.944985	2	2	5	63	1	1	1	2	2	5	0	0	0	72	132	0	1	0	0	0	0	0	0	0	0	164.8	79.4	29.24	103.1	0.625606796116505	6.02034534584499	0.0846178168090635	11.57040109	7.9	NA	NA	NA
10899	2	1	19	25	1	3	3	1.84	29286.42085	14486.03575	30964.64694	14847.26885	3	3	5	NA	3	1	1	3	3	5	0	0	0	70	133	0	1	0	0	0	0	0	0	0	NA	190.5	96.4	26.56	97.4	0.511286089238845	3.57293192749171	0.0792731446582463	9.920200272	6.8	32390.735423159	564	5.717
1090	1	1	7	45	2	1	1	1.36	102770.114957916	50341.09825	115676.309644838	61388.56649	2	3	1	NA	1	1	1	2	3	1	NA	2	0	83	131	0	1	0	0	0	0	0	0	0	0	162.4	41.6	15.77	67.4	0.415024630541872	1.90341160820049	0.0841031809251467	10.44992639	11.8	146607.746047611	185	5.006
10906	2	1	22	24	2	1	3	2.07	61449.52909	28256.99879	63499.38276	29802.2307	3	3	5	444.5	3	2	2	3	3	5	1	1	0	54	116	0	0	0	0	0	0	0	0	0	NA	167.5	60	21.39	73.5	0.438805970149254	2.28291558201681	0.0737008919215309	9.488809198	8.5	NA	NA	NA
10927	2	2	14	23	2	1	3	1.05	60469.24826	27808.80238	61289.27385	34037.65358	1	3	3	NA	3	1	1	1	3	3	NA	2	0	56	108	0	0	0	0	0	0	0	0	0	NA	158.4	57	22.72	76.2	0.481060606060606	3.01048073853968	0.0754753550474867	10.09293656	8	79291.5414761713	53	4.967
1093	1	2	4	42	2	2	3	2.15	22352.0886197412	11912.47567	24283.6236114715	12796.89764	2	1	1	472.5	3	2	2	2	1	1	1	1	0	70	115	0	1	0	0	0	0	0	0	0	NA	155.8	87.4	36.01	106.6	0.684210526315789	7.4736681005399	0.0783173643940237	11.40253695	4.6	NA	NA	NA
10931	2	2	28	41	1	3	1	NA	9254.006499	4736.654391	9576.826614	5208.668658	1	1	5	NA	1	NA	4	1	1	5	NA	2	0	88	123	2	1	0	0	0	0	0	0	0	0	153.1	66.8	28.5	94.6	0.617896799477466	5.83923821120106	0.0819420769659738	11.57451775	8.7	11394.6419602321	172	6.333
10933	2	2	27	45	1	4	1	3.06	107160.223	55509.24879	110929.7043	57802.05034	2	2	5	819	1	2	2	2	2	5	1	1	0	74	110	0	1	0	0	0	0	0	0	0	0	173.6	81.4	27.01	97	0.558755760368664	4.52743825548623	0.0817800084428725	10.75126414	10.1	NA	NA	NA
10937	2	1	25	43	1	3	1	2.76	9723.109242	5262.542538	10031.00109	5488.647533	3	2	5	126	1	2	2	3	2	5	0	0	0	84	134	0	1	0	0	0	0	0	0	0	0	161.4	87.4	33.55	112.7	0.698265179677819	7.84248606466787	0.0852793342290215	12.05502734	5.5	NA	NA	NA
10940	2	2	18	29	2	1	1	4.26	74186.89867	34114.16063	77604.75533	36452.03399	3	1	3	240	1	3	3	3	1	3	1	1	0	63	110	0	0	0	0	0	0	0	0	0	NA	163.4	68.8	25.77	89.9	0.550183598531212	4.34861338327715	0.0806103338750337	10.83840743	8.9	NA	NA	NA
10941	2	2	22	21	1	3	1	0.94	24597.32675	12123.89377	24684.11363	12590.07834	1	3	5	NA	1	0	0	1	3	5	NA	2	0	51	107	0	0	0	0	0	0	0	0	0	NA	167.1	69.6	24.93	79.4	0.475164572112508	2.90485578403155	0.0719754007760504	9.517346534	10.5	26800.7541573821	107	5.439
10943	2	1	17	24	1	3	1	0.47	15642.48788	7710.100505	15991.16047	7885.999704	1	3	5	NA	1	0	0	1	3	5	NA	2	0	82	120	0	1	0	0	0	0	0	0	0	NA	156.8	52.9	21.52	80.1	0.510841836734694	3.56441041455014	0.0826795255086929	11.01297568	4.4	0	135	4.867
10947	2	1	25	42	2	3	1	1.4	8419.903625	4082.250656	8465.835159	4167.428894	1	1	3	126	1	1	1	1	1	3	0	0	0	58	104	0	1	0	0	0	0	0	0	0	0	158.5	77.6	30.89	97.7	0.616403785488959	5.80443748591989	0.0788257282144666	11.09082118	5	NA	NA	NA
10963	2	2	21	28	2	1	1	5	57358.2999	26375.68481	60000.84799	28183.23363	3	2	3	NA	1	3	3	3	2	3	0	0	0	60	104	0	1	0	0	0	0	0	0	0	NA	166.8	70	25.16	87.3	0.523381294964029	3.80786394251498	0.0787243583148313	10.43434576	8.4	NA	NA	NA
10971	2	2	15	43	2	3	1	1.89	12839.05945	6412.920264	12798.33638	6298.618632	1	3	1	NA	1	1	1	1	3	1	NA	2	0	70	102	1	1	0	0	0	0	0	0	0	0	156.3	60.2	24.64	87.1	0.557261676263596	4.49606462349976	0.0822769524522382	11.22586743	7.1	18303.3246415458	196	9.656
10973	2	2	27	33	2	3	1	4.12	5711.686116	2647.106126	6008.421996	2806.350357	3	2	3	661.5	1	3	3	3	2	3	1	1	0	67	122	0	1	0	0	0	0	0	0	0	NA	160.5	89.7	34.82	107	0.666666666666667	7.02432567157331	0.0792064255547776	11.29763543	6.9	6544.76659686849	151	4.8
10978	2	1	23	38	1	1	1	5	76084.0793	38019.60586	76095.41151	40432.34069	3	1	3	318.5	1	3	3	3	1	3	1	1	0	73	111	0	1	0	0	0	0	0	0	0	NA	184.7	92.1	27	102.9	0.55711965349215	4.49308686244757	0.084127777847001	10.72224088	5.7	95679.2018717769	103	5.344
10979	2	1	20	25	1	2	3	NA	20747.89176	10163.10504	21018.49942	10543.73071	2	3	5	210	3	NA	4	2	3	5	1	1	0	64	108	0	1	0	0	0	0	0	0	0	NA	169.2	68.5	23.93	80	0.472813238770686	2.86310446714771	0.0740618703084603	9.665953493	6.1	NA	NA	NA
10982	2	1	21	40	1	1	3	3.42	74082.03475	38374.66909	76185.73821	39843.94549	2	3	5	63	3	2	2	2	3	5	0	0	0	73	104	0	1	0	0	0	0	0	0	0	0	184.2	99.9	29.44	99.8	0.541802388707926	4.17652886905404	0.0771247657405392	9.984993746	3.9	NA	NA	NA
10992	2	2	16	30	1	2	1	1.93	37780.05739	18506.10636	38272.80976	19199.1917	3	1	3	NA	1	1	1	3	1	3	NA	2	0	81	130	0	0	0	0	0	0	0	0	0	NA	198.6	107.3	27.2	98.2	0.494461228600201	3.25551069773888	0.0770446694731281	9.480071804	4.3	NA	NA	NA
10996	2	1	19	45	2	1	1	2.76	81264.96091	44801.58866	83402.82108	48562.15496	3	2	3	100	1	2	2	3	2	3	0	0	0	76	112	0	0	0	0	0	0	0	0	0	0	165	68.1	25.01	86.7	0.525454545454546	3.84870092258626	0.0789225903345089	10.50619704	6.6	108584.175727847	101	4.733
11001	2	1	18	24	1	1	1	0.45	72317.09053	35590.815	74860.92548	37214.73485	3	1	NA	NA	1	0	0	3	1	6	NA	2	0	70	128	0	1	0	0	0	0	0	0	0	NA	180.6	115.9	35.53	126.5	0.700442967884828	7.90034055907688	0.0870966626634417	11.75029601	11.3	88137.6581746286	88	5.544
11002	2	2	16	41	1	3	2	3.95	16604.86906	8987.231099	19130.73839	10153.95374	1	3	NA	NA	2	2	2	1	3	6	NA	2	0	40	104	0	1	0	0	0	0	0	0	0	NA	165.1	83.3	30.56	98.6	0.597213809812235	5.36492372995201	0.0785056918079972	10.8032497	9.9	NA	NA	NA
11003	2	2	20	20	2	2	3	0.5	39086.03441	18054.08649	39506.46435	19367.73121	2	3	NA	21	3	0	0	2	3	6	0	0	0	60	104	0	1	0	0	0	0	0	0	0	NA	166.4	77.2	27.88	92	0.552884615384615	4.40465173104201	0.0775680106455805	10.47078343	8.2	NA	NA	NA
11006	2	1	26	32	1	1	1	2.38	85533.35648	42741.45828	86863.95107	44459.88589	2	3	NA	63	1	2	2	2	3	6	0	0	1	84	130	0	1	0	0	0	0	0	0	0	NA	170.4	90.5	31.17	103.6	0.607981220657277	5.60975502681271	0.0801309746783788	10.89019022	10	NA	NA	NA
11012	2	2	18	24	2	1	3	0.67	74186.89867	34114.16063	75668.83772	35336.98008	2	3	5	68.25	3	0	0	2	3	5	0	0	0	59	104	NA	1	0	0	0	0	0	0	0	NA	156.2	51.2	20.98	82.6	0.528809218950064	3.91513004250027	0.086883213720041	11.54370093	7.8	NA	NA	NA
11013	2	1	21	22	2	1	1	0.79	4799.484939	2206.998851	5301.106366	2554.142567	1	3	5	NA	1	0	0	1	3	5	NA	2	0	44	103	NA	1	0	0	0	0	0	0	0	NA	155.5	61.9	25.6	89	0.572347266881029	4.81682739297702	0.0821671391898139	11.31213768	9	6049.25382350413	227	4.594
11014	2	1	16	41	1	1	1	0.26	31321.42518	16224.57227	32210.85796	16845.77322	1	3	5	NA	1	0	0	1	3	5	NA	2	1	87	120	0	1	1	1	1	1	1	1	0	0	170.7	87.9	30.17	105.5	0.618043350908026	5.84265890457311	0.0833205559265533	11.2527332	11.1	42179.5944855207	93	5.439
11017	2	2	20	48	2	2	1	0.73	33177.5923	17865.67153	33829.89702	18219.00685	3	3	5	NA	1	0	0	3	3	5	NA	2	1	69	124	0	0	1	1	0	1	0	1	0	NA	156.9	114.6	46.55	120.4	0.767367750159337	9.77114459804477	0.0742794292861804	11.24693482	9.4	NA	NA	NA
11037	2	1	23	44	2	1	1	3.75	70915.61085	39095.96451	72781.20776	43502.9842	3	1	3	31.5	1	2	2	3	1	3	0	0	0	73	117	0	0	0	0	0	0	0	0	0	NA	160.5	65.5	25.43	84	0.523364485981308	3.80753353328839	0.0766733068243527	10.37907466	9.3	NA	NA	NA
11038	2	2	20	36	2	2	2	0.44	30927.26352	13789.09249	34193.76726	13738.3788	2	1	1	NA	2	0	0	2	1	1	0	0	0	66	101	0	0	0	0	0	0	0	0	0	NA	170.6	81.4	27.97	96.2	0.563892145369285	4.63595690352093	0.0799325953439601	10.66259392	5.9	NA	NA	NA
1104	1	2	5	44	2	3	1	4.11	7860.93995277654	4588.830126	7735.36715479716	4787.015788	3	1	5	NA	1	3	3	3	1	5	NA	2	0	70	116	0	1	0	0	0	0	0	0	0	0	162.9	108.5	40.89	NA	NA	NA	NA	NA	9.6	9130.70278325185	85	5.644
11041	2	1	26	31	2	1	1	4.82	85963.8045	43444.502	87680.9961	44258.1268	2	1	3	126	1	3	3	2	1	3	0	0	0	70	108	0	0	0	0	0	0	0	0	0	NA	160.8	58.5	22.62	72.8	0.45273631840796	2.51523166086952	0.0717783201264901	9.518169759	6.1	104734.98700839	82	4.794
11045	2	1	26	28	2	2	3	0.68	34581.07745	15973.21838	35166.19289	16157.19141	2	3	3	NA	3	0	0	2	3	3	NA	2	0	78	100	0	1	0	0	0	0	0	0	0	NA	160.9	45.6	17.61	61.8	0.384089496581728	1.44191865636935	0.0719787359796478	9.151790161	4.9	36763.1288213465	54	4.528
11061	2	2	21	26	1	4	3	1.63	60021.03581	29539.31866	62132.34321	30887.12387	3	3	3	210	3	1	1	3	3	3	1	1	0	67	106	0	0	0	0	0	0	0	0	0	NA	177.8	83.5	26.41	89.4	0.50281214848144	3.41169850305897	0.0756007388098625	9.783500714	6.5	73151.6367536398	77	5.333
11068	2	2	15	29	1	1	1	3.31	73229.73305	36039.97149	75805.67122	37684.38523	3	1	3	29.75	1	2	2	3	1	3	0	0	0	73	124	0	1	0	0	0	0	0	0	0	NA	189	108.5	30.37	110.8	0.586243386243386	5.12014257443741	0.0827965670734685	10.63714039	7.6	89249.9564428067	159	5.556
11072	2	1	17	42	2	1	1	2.68	69165.84623	37443.50268	73541.65917	41210.9389	3	2	3	31.5	1	2	2	3	2	3	0	0	0	78	129	0	0	0	0	0	0	0	0	0	0	147.6	50	22.95	82.2	0.556910569105691	4.48870446091075	0.0837799658270203	11.62483548	8.5	92146.9781297016	40	5.028
11074	2	2	27	42	1	3	2	4.51	13507.9183	7311.035275	15562.6913	8260.154118	2	2	5	NA	2	3	3	2	2	5	0	0	0	65	125	0	0	0	0	0	0	0	0	0	0	191.5	87.4	23.83	94.8	0.495039164490862	3.26623346040435	0.0827258528763095	10.14034243	6.1	NA	NA	NA
11082	2	1	22	38	1	1	1	3.96	72498.66642	36227.9566	72509.46461	38526.99287	2	3	5	4725	1	2	2	2	3	5	1	1	1	71	132	0	1	0	0	0	0	0	0	0	NA	175.3	88.8	28.9	106.1	0.605248146035368	5.54717970917034	0.0850927443984802	11.25923545	8	NA	NA	NA
11088	2	1	24	23	2	2	3	2.66	6119.930498	2768.332388	6328.324842	2832.143091	2	1	1	NA	3	2	2	2	1	1	NA	2	0	38	126	NA	1	0	0	0	0	0	0	0	NA	171.8	98.7	33.44	110.2	0.641443538998836	6.39968992422087	0.0810013957323445	11.09233605	14.1	6863.2117590089	217	5.25
11096	2	2	15	24	1	3	1	1.1	20519.02735	10149.39194	21007.47183	10325.1914	1	1	5	NA	1	1	1	1	1	5	NA	2	0	65	106	0	0	0	0	0	0	0	0	0	NA	169.1	69.1	24.17	82	0.484920165582496	3.0803454888258	0.0754323460320017	9.864494357	9.6	21632.1709697898	61	5.728
11102	2	2	16	49	2	2	2	1.92	38219.35164	20580.58874	38977.83152	21195.96129	2	3	5	70.875	2	1	1	2	3	5	0	0	1	98	147	0	1	0	0	0	0	0	0	0	0	171.6	86.8	29.48	98.7	0.575174825174825	4.87793521851688	0.0789538886452345	10.59393466	7.4	47384.4997641941	85	4.911
11108	2	1	14	34	1	1	1	5	62250.28525	31106.7878	63218.67812	32357.4415	3	1	3	47.25	1	3	3	3	1	3	0	0	0	85	133	0	1	0	0	0	0	0	0	0	NA	171.3	104.7	35.68	109.7	0.640396964389959	6.37431568125908	0.0773353488568784	10.7209504	6.7	NA	NA	NA
11110	2	1	20	45	1	2	3	2.44	14116.3906	8065.406542	14458.72273	8676.970527	2	3	4	140	3	2	2	2	3	4	0	0	1	98	144	0	0	0	0	0	0	0	0	0	0	175	92	30.04	109.4	0.625142857142857	6.00938135384962	0.0855785674109141	11.40573845	7.6	0	100	5.011
11111	2	2	22	31	2	3	1	2.18	28697.27859	13299.88035	30188.17148	14099.97265	2	1	1	NA	1	2	2	2	1	1	NA	2	0	74	115	0	1	0	0	0	0	0	0	0	NA	157.8	85.2	34.22	94.4	0.598225602027883	5.38773675312325	0.0712959988896502	10.2270928	6.6	NA	NA	NA
1112	1	1	5	20	2	4	3	0.21	56758.2460214913	24489.80486	57100.3590036501	27012.23964	2	1	1	105	3	0	0	2	1	1	0	0	0	78	109	0	1	0	0	0	0	0	0	0	NA	147.9	57.6	26.33	84.4	0.570655848546315	4.78042216667421	0.0784135507583216	11.12067644	5.8	66903.9791306428	33	4.928
11121	2	1	14	46	1	3	1	0.54	11336.76115	5782.316413	11376.7607	6057.679184	1	3	5	47.25	1	0	0	1	3	5	0	0	0	58	119	1	1	0	0	0	0	0	0	0	0	169.5	70.5	24.54	93.3	0.550442477876106	4.35397211818866	0.0848620958813409	11.1118683	8.9	NA	NA	NA
11127	2	1	14	44	2	1	1	3.33	71089.53814	37139.84897	73597.24236	39157.5561	3	3	4	15.75	1	2	2	3	3	4	0	0	0	84	120	0	1	0	0	0	0	0	0	0	0	160.1	59.1	23.06	79.5	0.496564647095565	3.29459827965206	0.0775529985129925	10.34125836	9.1	NA	NA	NA
11140	2	1	18	30	1	4	1	2.07	81996.26279	40973.95436	82008.47558	43574.17298	2	3	4	NA	1	2	2	2	3	4	NA	2	1	83	145	1	1	0	0	0	0	0	0	0	NA	178.9	NA	NA	NA	NA	NA	NA	NA	9.8	112894.315115705	122	16.3
11145	2	1	15	24	1	3	1	0.67	19457.57728	9624.363503	20136.34245	10490.80814	2	1	5	NA	1	0	0	2	1	5	NA	2	0	70	130	0	0	0	0	0	0	0	0	0	NA	157.5	67.4	27.17	90.1	0.572063492063492	4.81071178873447	0.0794373509405191	10.97475522	5.9	22886.7002014056	106	4.628
1116	1	2	8	40	1	2	1	4.95	22558.3894426533	11356.16796	23017.7802274228	11644.61461	3	1	4	63	1	3	3	3	1	4	0	0	1	91	119	0	0	0	0	0	0	0	0	0	0	169.5	66.7	23.22	79.7	0.470206489675516	2.81706555468605	0.0752139955137213	9.758777236	4.4	30017.7326008397	76	5.544
11162	2	1	19	42	2	2	3	1.89	25784.91382	13884.8171	28428.79695	15614.34106	3	1	3	NA	3	1	1	3	1	3	NA	2	1	91	140	2	1	0	0	0	0	0	0	0	0	171.7	100.9	34.23	109	0.634828188701223	6.24002724378198	0.0789047989532642	10.85127862	6.1	37025.600285516	179	6.2
11163	2	1	27	45	2	2	1	2.35	25360.48375	13656.26742	25588.04971	14228.09192	2	1	5	31.5	1	2	2	2	1	5	0	0	1	84	124	0	1	0	0	0	0	0	0	0	0	165.2	93.4	34.22	111.4	0.674334140435835	7.21920374606708	0.0822293453130294	11.52687949	5.5	31807.5226148975	62	4.689
1117	1	1	9	47	1	2	3	0.73	26662.9470338777	13422.45224	26228.5598283436	14205.55535	2	3	3	2835	3	0	0	2	3	3	1	1	0	63	124	0	1	0	0	0	0	0	0	0	0	163.8	49.9	18.6	71.7	0.437728937728938	2.2652623862171	0.0798031885750301	10.15006639	5.3	NA	NA	NA
11170	2	2	25	23	1	3	1	1.21	18059.7771	8932.965143	19968.73814	10009.19246	1	2	5	NA	1	1	1	1	2	5	NA	2	0	75	108	0	1	0	0	0	0	0	0	0	NA	178.1	78.8	24.84	90.4	0.507580011229646	3.50207607837757	0.0795674444758682	10.18369354	6.6	20863.1882357767	131	5.8
11180	2	2	23	44	1	3	1	1.01	13682.63827	7405.600837	13830.85981	7704.736802	1	3	5	150.5	1	1	1	1	3	5	1	1	NA	NA	NA	0	1	0	0	0	0	0	0	0	0	158.5	53.5	21.3	78.5	0.495268138801262	3.27048529936872	0.0811462811170694	10.73229905	8.1	NA	NA	NA
11181	2	2	21	21	1	1	3	2.82	60021.03581	29539.31866	64472.81872	32142.85913	3	3	5	171.5	3	2	2	3	3	5	1	1	0	74	114	0	0	0	0	0	0	0	0	0	NA	191.7	72.1	19.62	81.7	0.426186750130412	2.07885529900904	0.0811169596978083	9.621757879	8.6	NA	NA	NA
11187	2	2	23	48	2	1	1	0.9	40011.13345	21660.35788	42542.45845	23839.74846	2	3	5	847.5	1	0	0	2	3	5	1	1	0	71	115	0	1	0	0	0	0	0	0	0	0	166.8	67.7	24.33	81.5	0.488609112709832	3.14765645435023	0.0751562056830402	9.90520058	5.9	52430.1175488881	114	4.911
11192	2	1	19	20	2	1	3	0.43	6177.632601	2840.727334	6823.292067	3287.551599	2	3	NA	406	3	0	0	2	3	6	1	1	1	86	140	NA	0	0	0	0	0	0	0	0	NA	167.3	65.9	23.54	82	0.490137477585176	3.17569716580192	0.077184170811201	10.10115755	10	NA	NA	NA
11195	2	2	20	48	2	2	3	2.03	33177.5923	17865.67153	33738.96063	18198.92897	3	1	1	189	3	2	2	3	1	1	1	1	0	73	131	0	0	0	0	0	0	0	0	0	0	158.7	82.7	32.84	107.2	0.675488342785129	7.24874145094918	0.0829795145322744	11.78805166	4.3	40518.9951056638	85	5.039
11198	2	2	28	27	2	3	1	2.14	17442.20611	8083.667362	18348.37082	8569.963467	3	2	NA	NA	1	2	2	3	2	6	NA	2	0	70	106	0	0	0	0	0	0	0	0	0	NA	162.1	62.8	23.9	75.6	0.466378778531771	2.74993449161241	0.0715646174532926	9.539859391	7.5	0	122	5.144
11199	2	1	24	40	2	2	3	NA	22645.02528	11770.30102	23113.94219	12234.22658	2	3	5	NA	3	NA	4	2	3	5	NA	2	1	96	143	0	1	1	1	1	0	0	0	0	0	169.3	52	18.14	73.4	0.433549911399882	2.19718447998633	0.0817101596493272	10.1787486	6.3	NA	NA	NA
11206	2	2	25	30	1	3	1	1.64	18260.10022	9642.205911	19424.22447	10624.47993	2	1	5	NA	1	1	1	2	1	5	NA	2	0	NA	NA	0	0	0	0	0	0	0	0	0	NA	NA	NA	NA	NA	NA	NA	NA	NA	4.2	23178.3179752377	60	5.089
11211	2	1	28	43	2	3	2	1.42	10518.2815	5253.726012	10682.13637	5252.277236	2	1	4	126	2	1	1	2	1	4	0	0	0	78	126	0	1	0	0	0	0	0	0	0	0	158.2	78	31.17	97	0.61314791403287	5.72884987004841	0.0778652997567847	10.98308723	7.3	NA	NA	NA
1122	1	2	9	45	2	2	2	1.33	17882.3548442874	9530.345045	19596.1587714945	9929.406125	2	3	2	NA	2	1	1	2	3	2	NA	2	1	92	134	0	1	0	0	0	0	0	0	0	0	155.3	89	36.9	95	0.611719253058596	5.6958137545497	0.0687786478083186	10.06997986	7.7	NA	NA	NA
11230	2	2	22	42	2	3	2	1.8	18257.91184	8956.452997	18200.0012	8907.980075	3	1	1	315	2	1	1	3	1	1	1	1	1	64	132	1	1	0	0	0	0	0	0	0	0	160.1	91.6	35.74	116.5	0.727670206121174	8.63968474026518	0.0848582153618361	12.1724553	6.3	0	287	9.694
11238	2	2	23	48	1	1	2	5	70777.99567	36663.16903	76027.62636	39729.66747	3	3	5	267.75	2	3	3	3	3	5	1	1	0	80	120	0	0	0	0	0	0	0	0	0	0	176.9	76.8	24.54	89.9	0.508196721311475	3.51383013460691	0.0800410424727281	10.25838707	8.4	NA	NA	NA
11258	2	2	25	28	2	2	2	3.45	35292.43287	16301.79795	36094.51293	16863.59748	3	2	5	NA	2	2	2	3	2	5	NA	2	1	88	144	0	1	0	0	0	0	0	0	0	NA	161.9	118.9	45.36	109.2	0.674490426189006	7.22320022433769	0.0674761844512538	10.01455627	6.4	NA	NA	NA
11265	2	1	22	36	1	3	3	0.84	24352.35942	12045.4852	26926.46126	13496.70325	2	1	5	NA	3	0	0	2	1	5	NA	2	0	63	128	0	1	0	0	0	0	0	0	0	NA	169.6	81.4	28.3	97.5	0.574882075471698	4.87159399452185	0.080618380214645	10.80668303	7.6	28132.5652972538	107	5.9
11269	2	1	17	25	2	3	1	0.17	15976.6204	7318.120199	16063.77469	7304.603874	2	1	3	42	1	0	0	2	1	3	0	0	0	65	114	0	1	0	0	0	0	0	0	0	NA	160.6	62.3	24.15	86.3	0.537359900373599	4.08641888408323	0.0815066922132786	10.93369041	6.9	NA	NA	NA
11279	2	1	15	31	1	3	3	1.33	18304.98585	9022.431834	18369.57142	9535.315593	1	3	5	141.75	3	1	1	1	3	5	0	0	1	79	141	0	1	0	0	0	0	0	0	0	NA	167.4	83.3	29.73	102	0.609318996415771	5.64049094452542	0.0821471509029576	11.17577555	6.4	19505.8367990186	125	5.956
11280	2	2	17	22	2	3	3	0.04	16545.92308	7578.890332	16947.2102	7744.479211	2	2	4	420	3	0	0	2	2	4	1	1	0	59	107	0	1	0	0	0	0	0	0	0	NA	166.7	100.4	36.13	122.2	0.733053389322136	8.78938769751312	0.0866013704996458	12.19563308	6.3	NA	NA	NA
11289	2	2	22	40	2	1	2	0	47359.17256	25638.2796	47441.66981	27490.02734	3	3	4	NA	2	0	0	3	3	4	NA	2	1	78	108	0	0	0	0	0	0	0	0	0	0	166.4	60.9	21.99	78.2	0.469951923076923	2.81258350006686	0.0772348437899356	10.02070107	8.9	NA	NA	NA
11304	2	1	16	29	1	1	1	4.42	68301.41491	33614.50252	70703.99395	35148.24818	3	1	5	NA	1	3	3	3	1	5	NA	2	1	53	116	0	1	0	0	0	0	0	0	0	NA	186.1	86.1	24.86	91	0.488984416980118	3.15453379939402	0.0783130471950655	9.807082226	5.9	NA	NA	NA
11305	2	2	25	25	1	3	3	4.31	18260.10022	9642.205911	19424.22447	10624.47993	3	1	5	NA	3	3	3	3	1	5	0	0	0	65	121	0	0	0	0	0	0	0	0	0	NA	175.4	79.7	25.91	89.7	0.511402508551881	3.57516630469689	0.0773510190941529	10.04762187	5.2	NA	NA	NA
11312	2	1	26	43	2	1	1	3.18	80830.40306	42228.84323	83681.71913	44523.0216	3	1	1	118.125	1	2	2	3	1	1	0	0	0	77	123	0	0	0	0	0	0	0	0	0	0	163.7	49.1	18.32	69	0.421502748930971	2.00465588999515	0.0776022722939882	9.847099917	6.8	NA	NA	NA
1132	1	2	11	44	1	2	NA	2.09	28338.4042511283	14265.89781	28789.8400607818	14628.25158	2	1	3	1417.5	4	2	2	2	1	3	1	1	1	80	118	0	1	0	0	0	0	0	0	0	0	165.5	76.9	28.08	91	0.549848942598187	4.34168994659507	0.0765674748038475	10.37715306	6.3	42574.3112396643	116	5.679
11327	2	1	28	47	2	3	1	0	7883.303238	3822.088856	7926.307556	3901.838686	1	1	5	NA	1	0	0	1	1	5	NA	2	0	72	104	0	1	0	0	0	0	0	0	0	0	147.5	58.9	27.07	93.9	0.636610169491525	6.28286580444444	0.0857585464865806	12.23511188	6.5	9030.97623491275	226	5.111
11328	2	2	19	34	2	3	1	5	7484.086277	3468.532798	7872.902623	3677.192299	3	1	1	78.75	1	3	3	3	1	1	0	0	0	68	98	NA	1	0	0	0	0	0	0	0	NA	165.9	88.7	32.23	125.2	0.754671488848704	9.40234388085264	0.0959785679002284	13.29359731	7.1	0	288	6.294
11335	2	2	26	24	2	4	1	2.05	4787.595479	2201.531593	4883.231297	2280.445323	1	2	5	NA	1	2	2	1	2	5	NA	2	0	51	87	NA	1	0	0	0	0	0	0	0	NA	166	62.4	22.64	90.6	0.54578313253012	4.25792259864727	0.0878664752940239	11.46927333	7.8	5396.57750007427	135	3.794
11353	2	1	16	47	1	2	1	1.13	24994.1883	14280.44147	25442.32853	14643.16466	2	3	5	NA	1	1	1	2	3	5	NA	2	1	60	139	0	1	0	0	0	0	0	0	0	0	173.5	78.6	26.11	89.8	0.517579250720461	3.69446299090851	0.0774619958375175	10.12896484	5.9	0	552	5.65
11354	2	1	24	41	2	2	3	NA	22645.02528	11770.30102	22594.84144	11809.74217	2	1	5	NA	3	NA	4	2	1	5	NA	2	1	85	150	0	1	0	0	0	0	0	0	0	0	163.9	56.2	20.92	72.6	0.442953020134228	2.35130141419569	0.0746917595511015	9.684305092	4.4	28003.9222497685	55	4.961
11358	2	1	21	38	2	5	1	0	68078.18084	34405.4417	71214.60341	36155.77523	3	1	1	31.5	1	0	0	3	1	1	0	0	0	82	108	0	0	0	0	0	0	0	0	0	NA	154.9	52.6	21.92	71.6	0.462233699160749	2.67787008949011	0.0734503066962703	9.872341053	4.4	83970.0304804533	93	5.006
11360	2	2	25	22	2	3	1	0.74	17377.69714	8053.770397	17322.57838	8140.481384	1	2	5	625.5	1	0	0	1	2	5	1	1	0	35	100	0	1	0	0	0	0	0	0	0	NA	145.6	43	20.28	65.2	0.447802197802198	2.43209799216208	0.0726588089499205	9.942906786	11.8	NA	NA	NA
11366	2	1	21	34	2	1	1	3.68	68078.18084	34405.4417	71214.60341	36155.77523	3	1	2	63	1	2	2	3	1	2	0	0	0	67	92	0	0	0	0	0	0	0	0	0	NA	152.2	87.9	37.95	107.2	0.704336399474376	8.004244881	0.0769448585573246	11.43405687	6.6	85631.6575449287	83	5.067
11371	2	2	16	39	2	5	2	0.47	56312.16868	28459.1188	57437.04657	28992.09866	3	1	1	NA	2	0	0	3	1	1	NA	2	0	86	122	0	1	0	0	0	0	0	0	0	NA	153.1	61	26.02	93.5	0.610711952971914	5.67256926515955	0.0860569243982911	11.97144827	9.1	NA	NA	NA
11373	2	1	14	46	1	2	2	4.19	22217.0115	12693.70018	22755.78922	13656.20713	3	1	2	141.75	2	3	3	3	1	2	0	0	0	64	120	0	1	0	0	0	0	0	0	0	0	185.4	128.4	37.35	126	0.679611650485437	7.3546955231605	0.0828174668954846	11.11957103	5.3	36007.7865332144	112	5.994
11392	2	2	21	39	1	1	3	1.58	54703.50219	27335.62148	58760.88163	30072.9572	3	1	3	11.667	3	1	1	3	1	3	0	0	0	65	117	0	1	0	0	0	0	0	0	0	NA	176.6	66.1	21.19	81.3	0.460362400906002	2.645552024	0.0798928458743855	9.999765504	5.1	NA	NA	NA
11393	2	2	22	38	1	3	1	0.8	24597.32675	12123.89377	24684.11363	12590.07834	1	3	3	63	1	0	0	1	3	3	0	0	NA	NA	NA	0	1	0	0	0	0	0	0	0	NA	163.3	70.7	26.51	91.5	0.560318432333129	4.56034495169746	0.0805356527821558	10.88206679	8.9	0	95	6
11394	2	2	24	48	2	1	1	5	90712.91146	49108.18457	92524.97004	50985.25178	2	1	3	NA	1	3	3	2	1	3	NA	2	1	86	143	0	1	0	0	0	0	0	0	0	0	157.1	87.4	35.41	110	0.700190961171229	7.89363612257984	0.0813868003285762	11.76622012	10.9	NA	NA	NA
11398	2	2	18	26	2	2	3	2.82	36535.42599	16875.94433	37260.48763	17545.77019	2	1	NA	NA	3	2	2	2	1	6	NA	2	0	61	102	0	1	0	0	0	0	0	0	0	NA	167.1	66.7	23.89	84.5	0.505685218432077	3.46605434902057	0.0788057156864525	10.34650786	5.4	NA	NA	NA
11407	2	1	14	38	2	1	1	0.83	35407.93822	18223.2211	36391.77526	18118.99907	2	3	2	NA	1	0	0	2	3	2	NA	2	0	74	109	0	1	0	0	0	0	0	0	0	NA	NA	NA	NA	NA	NA	NA	NA	NA	7.8	NA	NA	NA
11414	2	2	14	35	2	4	2	0.39	45077.73946	22781.448	45978.20119	23208.09695	2	1	2	15.75	2	0	0	2	1	2	0	0	0	62	102	0	1	0	0	0	0	0	0	0	NA	154.8	65.5	27.33	93	0.60077519379845	5.44540048723832	0.0823830214458941	11.49111838	6.1	60130.1856501405	74	4.95
11436	2	2	17	20	1	3	3	1.73	17410.93319	9193.805124	18340.45438	9564.275525	1	1	3	NA	3	1	1	1	1	3	0	0	0	67	124	0	1	0	0	0	0	0	0	0	NA	162.8	76.4	28.83	98	0.601965601965602	5.47241093805695	0.0816900409610475	11.21190467	5.9	21826.6947661131	92	6.061
11440	2	1	14	24	2	1	3	3.39	65271.33341	30014.42024	67448.67609	31655.7566	3	3	5	141.75	3	2	2	3	3	5	0	0	0	49	102	0	1	0	0	0	0	0	0	0	NA	166.3	113.9	41.19	130.5	0.784726398075767	10.2859764887772	0.0848470067432765	12.22780909	9.7	NA	NA	NA
11463	2	1	15	41	2	3	2	2.76	13587.28212	6665.2668	14293.17422	6953.131086	3	1	NA	NA	2	2	2	3	1	6	0	0	0	NA	NA	0	0	0	0	0	0	0	0	0	0	169.4	104.1	36.28	107.2	0.632821723730815	6.19194194717483	0.075155349153355	10.50677472	6.6	13262.3279669003	98	4.817
11468	2	2	28	36	1	2	1	4.14	23690.88741	11604.69603	23999.87955	12039.31175	3	1	3	63	1	3	3	3	1	3	0	0	1	99	132	0	1	0	0	0	0	0	0	0	NA	198.4	102.9	26.14	96.6	0.486895161290323	3.11631755857042	0.0778638553697996	9.522904719	6.9	27381.1122752888	238	4.478
11469	2	2	27	20	2	3	3	NA	30230.03344	13929.24256	31247.17797	14386.95867	3	1	NA	70	3	NA	4	3	1	6	0	0	0	80	121	0	0	0	0	0	0	0	0	0	NA	171	66.3	22.67	81.6	0.47719298245614	2.94104344348705	0.0779036411687846	10.02151532	9.3	NA	NA	NA
11471	2	2	25	30	2	3	1	1.86	3004.134172	1417.633706	3081.551326	1440.827524	1	1	3	40	1	1	1	1	1	3	0	0	0	62	108	NA	1	0	0	0	0	0	0	0	NA	154.6	77.6	32.47	105.8	0.684346701164295	7.47720377172374	0.083603808888983	12.01032631	11.1	3428.80903609181	250	4.233
11472	2	1	16	40	2	1	1	5	111510.5957	60367.1829	116647.9884	64652.29312	3	1	4	126	1	3	3	3	1	4	0	0	0	80	123	0	0	0	0	0	0	0	0	0	0	166.7	62.1	22.35	78.5	0.470905818836233	2.82939114927973	0.076627296812758	9.961479755	5.2	NA	NA	NA
11480	2	2	28	30	2	5	1	2.82	56979.38263	28796.31628	59604.47366	30261.29262	3	1	3	63	1	2	2	3	1	3	0	0	0	61	107	0	0	0	0	0	0	0	0	0	NA	146.1	42.1	19.72	69.8	0.477754962354552	2.95109730552605	0.0791150379823942	10.7575748	9	70280.3811313046	67	4.678
11492	2	1	19	20	1	2	3	0.46	28847.66795	14582.82056	29887.32992	15067.29607	2	3	1	NA	3	0	0	2	3	1	NA	2	0	56	100	0	1	0	0	0	0	0	0	0	NA	187	60	17.16	71.7	0.383422459893048	1.43236747527368	0.0788109985364552	9.256430197	8.1	NA	NA	NA
11506	2	1	24	26	2	4	3	0.76	72754.45157	33455.46305	74207.77642	34654.67154	2	1	1	NA	3	0	0	2	1	1	0	0	0	58	104	0	0	0	0	0	0	0	0	0	NA	162.8	45.3	17.09	71.5	0.439189189189189	2.28920744000959	0.0844599460565162	10.62323872	8.1	NA	NA	NA
11516	2	1	19	37	1	1	1	4.39	87187.71023	43568.14736	90254.63595	46058.44187	2	1	3	35.438	1	3	3	2	1	3	0	0	0	72	100	0	0	0	0	0	0	0	0	0	NA	174	74.1	24.47	86.6	0.497701149425287	3.3157885852055	0.0778910015716967	10.06025034	4.1	107291.766136274	107	4.95
11523	2	1	15	27	2	3	1	0.47	18695.99085	8563.732808	18797.97962	8547.915878	2	1	1	50	1	0	0	2	1	1	0	0	0	71	108	0	1	0	0	0	0	0	0	0	NA	152.3	59.3	25.57	86.6	0.568614576493762	4.73663523119103	0.0808501422460582	11.24580491	11.4	19548.0064419456	103	4.711
11526	2	2	16	24	2	2	1	1.93	45025.65707	20797.63576	45787.49589	21037.17447	3	1	2	102.375	1	1	1	3	1	2	0	0	1	70	130	0	1	0	0	0	0	0	0	0	NA	173.8	99.6	32.97	107	0.615650172612198	5.78690474506118	0.078936813973052	10.72146441	8.1	NA	NA	NA
11534	2	2	28	49	2	3	1	5	11204.98826	5464.84948	12934.23491	6016.606246	2	1	5	31.5	1	3	3	2	1	5	0	0	0	68	110	0	0	0	0	0	0	0	0	0	0	155.7	65.1	26.85	82.7	0.531149646756583	3.96173277125888	0.0739148460308883	10.24979113	4.4	11703.101626682	63	4.656
11546	2	2	24	42	2	1	2	0.67	39500.21268	21383.7667	39569.02002	22556.86783	2	3	5	63	2	0	0	2	3	5	0	0	0	66	103	1	1	0	0	0	0	0	0	0	NA	NA	123.8	NA	144.5	NA	NA	NA	12.98696065	16.5	50395.2338823556	154	6.494
1155	1	1	8	40	1	2	1	NA	22954.1562395768	11555.40179	23830.6292028598	12277.47149	2	3	5	NA	1	NA	4	2	3	5	NA	2	0	80	117	0	1	0	0	0	0	0	0	0	NA	178.5	80.4	25.23	85.7	0.480112044817927	2.99339764998132	0.0745676079066644	9.55768686	4.3	0	181	4.935
11560	2	2	20	46	2	1	2	0.59	42151.01284	22818.79928	42948.55759	23122.47562	3	3	3	78.75	2	0	0	3	3	3	0	0	0	75	125	1	0	0	0	0	0	0	0	0	NA	155.2	42.1	17.48	65.9	0.424613402061856	2.05383868623971	0.0785377769033983	10.15650687	6.8	NA	NA	NA
11574	2	2	25	47	1	1	3	1.75	89409.05974	46314.10425	93524.05801	50822.04798	3	3	2	196.875	3	1	1	3	3	2	1	1	1	67	113	0	0	0	0	0	0	0	0	0	0	177.2	80.6	25.67	92.8	0.523702031602709	3.81417065936682	0.0801122393631411	10.33666533	5.4	107401.426641867	139	5.556
1158	1	2	8	49	1	2	1	5	22558.3894426533	11356.16796	24030.0578415711	12018.71831	3	1	3	1512	1	3	3	3	1	3	1	1	0	73	106	0	0	0	0	0	0	0	0	0	0	180.5	124.8	38.31	125.8	0.696952908587258	7.80771615408247	0.0823949516695981	11.26090639	6.7	NA	NA	NA
11584	2	1	18	42	1	2	1	NA	19579.90182	11186.9863	19835.27578	11449.50579	3	2	5	47.25	1	NA	4	3	2	5	0	0	0	80	124	0	1	0	0	0	0	0	0	0	0	176.1	117.5	37.89	120.7	0.685406019307212	7.50473334618965	0.0806265088737092	11.13495168	4.7	30189.3019429902	88	5.661
11587	2	1	18	38	2	1	1	2.06	72581.03759	37354.90859	74490.44735	39730.10662	2	2	3	126	1	2	2	2	2	3	0	0	0	64	99	0	0	0	0	0	0	0	0	0	NA	159.7	63.8	25.02	75.7	0.474013775829681	2.88439525433085	0.0700248011980698	9.477319899	4.8	NA	NA	NA
11609	2	2	25	34	2	3	1	0.97	15571.29866	7348.006635	15972.57422	7468.226919	2	3	5	47.25	1	0	0	2	3	5	0	0	0	64	113	0	0	0	0	0	0	0	0	0	NA	150.4	64.5	28.51	89.8	0.597074468085106	5.36178511100417	0.0784610785296029	11.1814076	7.6	NA	NA	NA
11618	2	1	27	36	2	2	2	0.14	30464.66046	13780.5987	31502.03546	14102.4108	2	1	3	210	2	0	0	2	1	3	1	1	0	71	117	0	0	0	0	0	0	0	0	0	NA	166.1	93.4	33.85	106.2	0.639373871161951	6.34955253044495	0.0787469820329903	10.98882048	6.3	36413.2768965387	78	4.728
11630	2	2	20	42	1	2	1	1.33	27014.55423	15434.77852	27498.91917	15826.82186	3	3	5	NA	1	1	1	3	3	5	NA	2	1	90	143	0	1	0	0	0	0	0	0	0	0	170.9	81.7	27.97	99.1	0.579871269748391	4.98012122108742	0.0822699017921529	10.96383841	7.5	NA	NA	NA
11632	2	2	26	45	1	1	1	2.73	73898.51603	38279.60595	76497.9794	39860.73959	3	2	3	283.5	1	2	2	3	2	3	1	1	0	84	136	0	0	0	0	0	0	0	0	0	0	182.1	97	29.25	111.4	0.611751784733663	5.69656512024756	0.0869586864660444	11.31095628	8.2	NA	NA	NA
11637	2	2	18	46	2	1	1	5	90517.92143	49002.62511	93537.44812	51800.98675	3	1	3	102.375	1	3	3	3	1	3	0	0	0	81	118	0	1	0	0	0	0	0	0	0	0	167.9	117.2	41.57	127.1	0.756998213222156	9.4694415131388	0.081739790350459	11.74036894	8.6	NA	NA	NA
11660	2	1	22	41	1	1	1	4.25	79289.39263	41072.09277	80522.85337	42082.69895	3	3	3	101.5	1	3	3	3	3	3	0	0	1	75	134	0	1	0	0	0	0	0	0	0	0	179.4	96.3	29.92	103.5	0.576923076923077	4.91587347948098	0.0801779111721796	10.54695775	6.3	89698.0295802065	1247	5.956
1167	1	2	5	40	1	1	2	3.03	116148.040306188	56334.61564	139457.808906228	58342.2264	2	3	5	210	2	2	2	2	3	5	1	1	0	75	131	0	0	0	0	0	0	0	0	0	0	180.6	68.3	20.94	89.3	0.494462901439646	3.25554171631507	0.08746644345339	10.80540643	5.1	NA	NA	NA
11675	2	1	24	24	1	2	1	2.24	29465.45681	13514.79058	29456.68021	13672.5037	2	1	NA	1200	1	2	2	2	1	6	1	1	0	69	108	0	0	0	0	0	0	0	0	0	NA	175.2	79.8	26	84.1	0.480022831050228	2.9917927332562	0.0723958013303177	9.414441261	6.2	28159.6104607454	140	4.917
11679	2	1	27	45	1	2	2	1.94	15820.48053	8463.811226	15815.76823	8399.240733	2	3	5	62.25	2	1	1	2	3	5	0	0	1	94	139	1	1	0	0	0	0	0	0	0	0	188.8	107.9	30.27	109.4	0.579449152542373	4.9709015457596	0.0819737330342874	10.53189692	8.4	24407.5786860805	201	5.772
11682	2	1	18	27	2	1	1	5	72497.67116	33337.38495	77084.27371	36607.63085	3	1	3	15.75	1	3	3	3	1	3	0	0	0	57	94	0	1	0	0	0	0	0	0	0	NA	152.1	50.4	21.79	74.5	0.489809335963182	3.16966922770928	0.0774319468757175	10.49399866	8.4	NA	NA	NA
11697	2	2	23	22	2	1	3	0.23	6946.154512	3194.125041	7385.606559	3507.454186	3	2	5	258.125	3	0	0	3	2	5	1	1	0	64	105	NA	1	0	0	0	0	0	0	0	NA	162.5	77.3	29.27	104.5	0.643076923076923	6.43937778957957	0.0863126517550028	11.88574869	8.9	8170.69979412231	173	4.45
117	1	2	1	34	1	1	1	0.67	51299.1316359097	25063.48627	52602.8817712943	27797.38412	2	2	5	143.5	1	0	0	2	2	5	0	0	1	97	139	0	1	0	0	0	0	0	0	0	NA	171	100	34.2	105	0.614035087719298	5.74940504829425	0.0762091597261702	10.5	6.9	NA	NA	NA
11708	2	2	24	26	1	2	1	5	30733.75206	15054.55851	31134.60187	15618.37747	3	1	NA	2.625	1	3	3	3	1	6	0	0	1	74	124	0	1	0	0	0	0	0	0	0	NA	174.9	103.4	33.8	NA	NA	NA	NA	NA	5.2	NA	NA	NA
11709	2	2	19	45	2	1	1	0.94	97086.54706	50721.66438	100511.3034	53477.23466	3	1	1	NA	1	0	0	3	1	1	NA	2	0	78	103	0	0	0	0	0	0	0	0	0	0	166.7	66.2	23.82	80.1	0.480503899220156	3.00045055608996	0.0749382496119194	9.844723463	4	119574.212685649	62	5.428
11714	2	1	24	46	2	2	1	5	25385.24985	13669.60362	25889.03133	14312.4281	3	1	2	63	1	3	3	3	1	2	0	0	0	69	112	2	0	0	0	0	0	0	0	0	0	161.4	115.8	44.45	119	0.73729863692689	8.90826847027722	0.0746472854685362	11.05840985	9.7	31865.8974514946	62	6.672
11720	2	2	25	20	2	3	1	1.64	17377.69714	8053.770397	17322.57838	8140.481384	2	1	3	60	1	1	1	2	1	3	0	0	0	68	96	0	1	0	0	0	0	0	0	0	NA	156.1	71.2	29.22	86.1	0.551569506726457	4.37733162965844	0.0726409572915558	10.20382859	8.4	19372.309077624	165	4.561
11722	2	2	25	25	2	3	1	0.93	15571.29866	7348.006635	15521.90945	7504.35693	2	1	1	NA	1	0	0	2	1	1	NA	2	0	66	101	0	1	0	0	0	0	0	0	0	NA	158.7	67.1	26.64	89.6	0.5645872715816	4.65072195586538	0.0797376439677753	10.93822241	6.6	NA	NA	NA
11724	2	1	18	44	1	1	1	2.55	89676.59952	46452.69049	92831.07472	48371.41221	3	2	3	141.75	1	2	2	3	2	3	0	0	0	64	121	0	1	0	0	0	0	0	0	0	0	180.1	109.2	33.67	110.4	0.612992781787896	5.7252587409227	0.0788951196946284	10.56471423	8.6	NA	NA	NA
11736	2	1	14	34	2	4	1	5	64870.67379	32784.42751	67859.32365	34452.294	3	3	5	63	1	3	3	3	3	5	0	0	0	63	105	0	0	0	0	0	0	0	0	0	NA	153.2	77.6	33.06	100.2	0.654046997389034	6.70865958660409	0.0785904494977551	11.37461906	7.9	NA	NA	NA
11746	2	1	15	42	1	3	1	0.79	11526.00333	5878.839412	11782.91908	6066.056075	2	2	1	175	1	0	0	2	2	1	1	1	0	63	124	0	1	0	0	0	0	0	0	0	0	168.8	78.2	27.44	98	0.580568720379147	4.99536982330835	0.0829119475410066	11.08211619	8.8	NA	NA	NA
11755	2	2	28	27	2	3	1	NA	15629.10197	7375.283685	16205.36846	8031.664066	2	1	NA	NA	1	NA	4	2	1	6	NA	2	0	NA	NA	0	1	0	0	0	0	0	0	0	NA	156.3	90.6	37.09	106.5	0.681381957773512	7.40039356457817	0.0765947312254146	11.18885148	8.1	18367.4036054811	107	5.567
11759	2	1	22	21	2	3	1	1.94	23432.62181	10859.95194	24731.01757	10999.56957	1	1	1	105	1	1	1	1	1	1	0	0	0	40	109	NA	0	0	0	0	0	0	0	0	NA	161.7	59	22.56	82.5	0.510204081632653	3.5521904964346	0.0812592622484985	10.74058516	5.9	26176.2236586546	73	4.561
11763	2	1	20	26	2	2	3	NA	23900.67803	11039.87434	24281.29104	11250.26773	3	3	3	15.75	3	NA	4	3	3	3	0	0	1	59	117	1	1	0	0	0	0	0	0	0	NA	171.3	88.1	30.02	96.8	0.565090484530064	4.66142234195217	0.0765695715928404	10.31305664	8.4	0	112	11.794
11766	2	1	25	27	2	3	1	NA	16308.97204	7470.354476	16397.93935	7456.556979	1	1	1	NA	1	NA	4	1	1	1	NA	2	0	71	106	0	0	0	0	0	0	0	0	0	NA	155.5	61.9	25.6	84.5	0.543408360128617	4.20929203544176	0.0780126209161716	10.74017566	5.5	17375.3153869856	138	5.272
11767	2	1	23	23	2	5	3	0.41	57586.74115	25555.22114	59618.13026	26881.84928	2	3	2	189	3	0	0	2	3	2	1	1	0	80	114	NA	1	0	0	0	0	0	0	0	NA	167.8	127.8	45.39	142.2	0.847437425506555	12.2487077446864	0.0862707346445101	12.57865395	8.9	NA	NA	NA
11770	2	1	15	24	2	5	1	4.51	6118.559367	2813.563053	6505.653181	3089.560797	3	1	5	NA	1	3	3	3	1	5	NA	2	0	72	113	NA	1	0	0	0	0	0	0	0	NA	158.3	67.3	26.86	96.3	0.608338597599495	5.6179590301864	0.085339184966393	11.73866625	20.1	NA	NA	NA
11778	2	2	22	33	1	1	1	2.83	85045.16006	42497.50402	87143.66734	43357.66404	3	1	3	141.75	1	2	2	3	1	3	0	0	0	66	106	0	0	0	0	0	0	0	0	0	NA	198.7	95.4	24.16	92.7	0.466532460996477	2.75261898889624	0.0786893903534002	9.490859555	6.6	101000.384764399	71	5.511
1178	1	2	7	21	2	1	3	4.99	85122.304021903	35417.82717	96271.1909004867	37845.04194	2	3	5	NA	3	3	3	2	3	5	NA	2	0	55	113	NA	1	0	0	0	0	0	0	0	NA	166.2	60	21.72	90.2	0.542719614921781	4.19522881329647	0.0898775338301503	11.64476993	15.1	89632.5317337868	203	4.394
11782	2	1	14	32	2	1	1	1.93	64870.67379	32784.42751	66166.51425	33398.41137	3	3	4	82.687	1	1	1	3	3	4	0	0	1	84	140	0	1	0	0	0	0	0	0	0	NA	164.7	93.6	34.51	110.2	0.66909532483303	7.08580031205042	0.081009911067225	11.39052313	11.1	79035.9293211572	151	5.15
11787	2	1	14	27	1	2	3	4.18	26971.92841	13211.87447	27323.71405	13706.68177	3	1	3	NA	3	3	3	3	1	3	NA	2	0	NA	NA	0	0	0	0	0	0	0	0	0	NA	164.3	62.5	23.15	69.5	0.423006695069994	2.02838891959072	0.0667521655209625	8.791131895	10.8	NA	NA	NA
11791	2	1	16	32	2	2	3	0.98	36162.86597	16703.8565	36880.53399	17082.79895	2	3	2	420	3	0	0	2	3	2	1	1	1	71	107	0	1	1	0	0	1	0	0	0	NA	164.2	53	19.66	75.7	0.461023142509135	2.65694799202504	0.0810998954071506	10.39819469	15.5	NA	NA	NA
11795	2	1	16	28	2	2	1	0.55	36162.86597	16703.8565	36487.3644	17281.37745	2	1	1	141.75	1	0	0	2	1	1	0	0	0	40	107	NA	1	0	0	0	0	0	0	0	NA	165.3	79.1	28.95	98.5	0.595886267392619	5.33505220889595	0.0812582425152979	11.07510848	9.9	NA	NA	NA
11796	2	2	22	40	1	3	2	1.81	16645.90422	9095.766024	16805.57089	9469.801732	3	1	5	125.438	2	1	1	3	1	5	0	0	0	73	105	0	1	0	0	0	0	0	0	0	0	163.5	69	25.81	88.2	0.539449541284404	4.12870925945117	0.0789801044237392	10.61803224	5.1	NA	NA	NA
11798	2	1	15	48	2	2	3	2.09	27741.02121	14938.15369	30585.47586	16798.88363	3	3	NA	189	3	2	2	3	3	6	1	1	0	78	136	0	0	0	0	0	0	0	0	0	NA	168.1	81.9	28.98	91.7	0.545508625817966	4.25229007727665	0.0749640816220047	10.13275133	4.9	39834.4539803654	75	5.278
11813	2	1	27	38	1	1	2	NA	85752.56541	42850.99811	85765.33769	43279.05951	2	3	5	NA	2	NA	4	2	3	5	NA	2	1	41	84	1	1	0	0	0	NA	0	0	0	NA	NA	NA	NA	NA	NA	NA	NA	NA	6.1	NA	NA	NA
11816	2	1	24	39	1	1	1	NA	85836.30815	42892.84479	92202.81957	47188.05046	3	1	4	15.75	1	NA	4	3	1	4	0	0	1	92	129	0	1	0	0	0	0	0	0	0	NA	180.5	106.8	32.78	110.4	0.611634349030471	5.69385296987997	0.0802277299752319	10.6827594	5.3	NA	NA	NA
11818	2	1	19	49	2	1	3	2.94	92268.68475	49950.41531	96962.18968	54252.89585	3	1	2	31.5	3	2	2	3	1	2	0	0	1	84	144	0	1	0	0	0	0	0	0	0	0	167.7	91.6	32.57	114.2	0.68097793679189	7.38995333447127	0.0864677981816914	11.93214074	6.9	NA	NA	NA
11819	2	1	22	29	1	3	1	NA	22909.82007	11292.13055	22990.65291	11934.03625	1	1	NA	NA	1	NA	4	1	1	6	NA	2	0	65	103	0	0	0	0	0	0	0	0	0	NA	171.3	74.8	25.49	87.3	0.509632224168126	3.54124656416764	0.0770115158560476	10.09400336	5.4	26035.2401876057	44	5.528
11822	2	2	24	26	2	1	1	5	6857.455834	3153.337773	7291.296314	3462.665872	3	2	5	63	1	3	3	3	2	5	0	0	0	63	106	NA	1	0	0	0	0	0	0	0	NA	166.1	71.4	25.88	101.1	0.608669476219145	5.62555919926376	0.0896582294018627	11.9647065	11.9	NA	NA	NA
11837	2	1	25	41	2	3	1	NA	8618.138019	4304.632452	8840.229204	4305.031997	1	1	1	63	1	NA	4	1	1	1	0	0	0	67	133	0	1	0	0	0	0	0	0	0	0	149.6	61.3	27.39	82.6	0.552139037433155	4.38915483373285	0.0743223721134518	10.54993564	6.1	NA	NA	NA
11853	2	1	25	27	2	3	1	0.76	2275.509684	1054.595001	2379.530211	1133.95531	1	1	2	105	1	0	0	1	1	2	0	0	0	60	112	NA	1	0	0	0	0	0	0	0	NA	148.7	65	29.4	103.8	0.698049764626765	7.8367737114923	0.0893601005892835	12.87480545	8.7	NA	NA	NA
11856	2	2	24	31	2	1	1	1.51	40346.34742	20764.84671	41407.75012	22085.1718	2	3	5	91.875	1	1	1	2	3	5	0	0	0	70	112	0	1	0	0	0	0	0	0	0	NA	166.6	75.6	27.24	87.4	0.524609843937575	3.83204272166006	0.0747944199746964	10.05195498	5.4	52306.7160429091	70	5.561
11878	2	2	23	33	2	3	2	0.34	23142.84193	10663.64215	23921.52499	11014.05035	2	3	4	77	2	0	0	2	3	4	0	0	0	76	108	0	1	0	0	0	0	0	0	0	NA	154.6	82.7	34.6	104.2	0.673997412677878	7.21059637455562	0.0789245731282562	11.45816216	16.6	NA	NA	NA
11882	2	1	20	45	1	2	1	0.68	13307.98637	7846.81339	13264.80748	7786.949979	2	3	3	102.375	1	0	0	2	3	3	0	0	0	88	124	0	1	0	0	0	0	0	0	0	1	179.1	86.2	26.87	86.9	0.485203796761586	3.08550226401286	0.0723813822665255	9.359790834	4.1	NA	NA	NA
11898	2	1	20	30	1	2	3	1.51	20747.89176	10163.10504	21251.04232	11083.1326	3	1	3	202.5	3	1	1	3	1	3	1	1	0	74	104	0	1	0	0	0	0	0	0	0	NA	191.7	132.6	36.08	122.2	0.637454355764215	6.30320363293026	0.0808318397514312	10.61205382	3.1	24311.2188857364	69	4.233
1190	1	2	12	26	2	2	1	3.18	35618.6747987583	16283.25046	37161.794925877	16593.56996	3	1	2	NA	1	2	2	3	1	2	NA	2	0	55	88	NA	1	0	0	0	0	0	0	0	NA	160.6	69.4	26.91	94.7	0.589663760896638	5.19595607260334	0.0832149602420373	11.36763823	10.4	38618.9082195188	120	3.706
11912	2	2	16	42	1	1	2	2.82	90610.36334	46936.38236	90623.85915	49166.42509	2	3	5	NA	2	2	2	2	3	5	NA	2	0	75	117	0	0	0	0	0	0	0	0	0	0	184	103.4	30.54	108.1	0.5875	5.14794263597815	0.0815650475997305	10.63078719	5.7	103372.771622038	133	4.572
11913	2	2	21	38	2	1	1	5	57006.21341	28809.87605	59632.54056	30275.54223	2	1	3	472.5	1	3	3	2	1	3	1	1	0	79	113	0	0	0	0	0	0	0	0	0	NA	159.5	58.8	23.11	76.5	0.479623824451411	2.98461851588502	0.0746588210804368	9.976375155	5.6	71704.8617471775	37	5.483
11921	2	2	20	35	2	1	2	1.34	78878.85078	39863.89866	83869.16196	43051.00827	2	3	5	106.312	2	1	1	2	3	5	0	0	0	70	113	0	1	0	0	0	0	0	0	0	NA	163.8	59.3	22.1	83.2	0.507936507936508	3.50886886516412	0.0825476780709744	10.8042837	8.5	100288.370352225	125	4.25
11922	2	2	16	38	1	1	1	3.59	87195.07607	43571.82811	88551.5211	45323.64088	2	3	4	535.5	1	2	2	2	3	4	1	1	0	69	123	0	0	0	0	0	0	0	0	0	NA	185	83	24.25	91.5	0.494594594594595	3.25798397044906	0.0802960289839099	10.04342979	11.5	107253.988040018	68	5.378
11937	2	2	25	34	1	2	1	2.11	29965.44557	13744.11821	33194.05656	15505.34189	2	1	5	3000	1	2	2	2	1	5	1	1	1	92	124	0	1	0	0	0	0	0	0	0	NA	173.3	59.9	19.94	73.4	0.423542989036353	2.03687273217736	0.0758251612534589	9.483805721	5.2	31934.4867128725	90	5.039
11941	2	2	14	38	2	2	1	1.28	31671.31898	14326.42709	32749.78282	14660.98568	3	1	4	15.75	1	1	1	3	1	4	0	0	0	60	120	1	1	0	0	0	0	0	0	0	NA	176.7	81.9	26.23	101.8	0.576117713638936	4.8983817433309	0.086748899932729	11.24879047	6.4	42603.7511066256	73	4.656
11944	2	2	18	35	1	1	3	1.69	70753.19842	35355.73726	72762.3731	37268.32265	2	1	3	78.75	3	1	1	2	1	3	0	0	1	82	123	0	1	0	0	0	0	0	0	0	NA	178.7	83.2	26.05	98.3	0.550083939563514	4.34655116191749	0.0836795667849351	10.77685041	6.1	88643.9022190096	97	5.483
11946	2	2	15	40	2	1	1	2.55	80517.97562	43589.07178	82126.3827	45255.18137	3	1	4	150.5	1	2	2	3	1	4	1	1	0	88	129	0	0	0	0	0	0	0	0	0	0	165.6	67.8	24.72	86.1	0.519927536231884	3.7402036564452	0.0788449727876243	10.45654726	6.6	NA	NA	NA
11955	2	1	24	44	2	2	2	2.91	25385.24985	13669.60362	25889.03133	14078.33336	3	1	NA	126	2	2	2	3	1	6	0	0	1	89	123	1	1	0	0	0	0	0	0	0	0	156.7	103.4	42.11	121.4	0.774728781110402	9.98796443441285	0.0801236442891869	11.93873788	8.4	NA	NA	NA
11966	2	1	22	45	2	1	2	5	67573.75869	37253.59254	69351.44056	40380.59336	2	2	3	273	2	3	3	2	2	3	1	1	1	85	140	0	1	0	0	0	0	0	0	0	0	163.9	115.1	42.85	133	0.811470408785845	11.1032397086977	0.0848388839322722	12.39692515	9	NA	NA	NA
1197	1	2	3	40	2	3	1	0.95	7591.37340607916	4358.379377	7942.65003651591	4358.78391	1	1	5	NA	1	0	0	1	1	5	NA	2	0	81	118	1	0	0	0	0	0	0	0	0	0	146.5	75.74	35.29	103	0.703071672354949	7.970426521	0.0790952931698918	11.83517201	7.1	NA	NA	NA
11974	2	2	16	36	2	2	1	0.78	40165.33808	17907.93942	40076.32732	17943.85831	2	1	1	NA	1	0	0	2	1	1	NA	2	0	84	132	0	1	0	0	0	0	0	0	0	NA	162.6	67.5	25.53	77.9	0.479089790897909	2.97502604566824	0.0704601089706492	9.481686051	7.6	NA	NA	NA
11987	2	1	22	46	1	3	1	2.15	12570.13784	6868.658572	13241.22246	7208.531825	1	2	3	157.5	1	2	2	1	2	3	1	1	1	93	131	1	1	0	0	0	0	0	0	0	0	176.5	95	30.5	104.6	0.592634560906516	5.26217562275554	0.0806540357559013	10.73173356	7.5	20947.4657658052	482	10.922
11990	2	2	23	37	1	3	2	0.79	21730.03882	11365.59856	21965.43639	11721.19021	1	3	5	90	2	0	0	1	3	5	0	0	0	NA	NA	0	0	0	0	0	0	0	0	0	NA	168	60	21.26	83	0.494047619047619	3.24784465713321	0.0834413415686734	10.71525392	7.4	NA	NA	NA
12000	2	2	19	46	1	3	1	1.02	17617.28893	9017.392518	18231.85682	9915.988355	1	3	5	15.75	1	1	1	1	3	5	0	0	0	78	129	0	1	0	0	0	0	0	0	0	0	167.2	79.5	28.44	96	0.574162679425837	4.85602541269924	0.0796831881055386	10.76682536	6.1	21692.5176848838	188	5.6
12004	2	1	14	40	1	1	1	5	80542.38291	41721.1447	83375.55177	43444.4306	3	2	4	1155	1	3	3	3	2	4	1	1	0	49	115	0	0	0	0	0	0	0	0	0	0	182.2	85.3	25.7	98.5	0.540614709110867	4.15236349225302	0.0837927856611011	10.665021	5.6	NA	NA	NA
1201	1	2	4	48	2	2	2	0.85	18780.228805456	10257.31459	18565.7254182609	10291.68586	2	1	1	NA	2	0	0	2	1	1	NA	2	0	57	109	0	0	0	0	0	0	0	0	0	0	160.4	77.8	30.24	96.2	0.599750623441397	5.42219734564588	0.0782561297437811	10.90649673	10	NA	NA	NA
12013	2	1	18	30	2	1	1	1.21	87356.00503	44148.09416	91522.05429	46509.96842	3	1	4	126	1	1	1	3	1	4	0	0	0	61	91	0	0	0	0	0	0	0	0	0	NA	170.5	91.3	31.41	92.2	0.540762463343109	4.15536682876262	0.0709289349189428	9.649293852	12.7	NA	NA	NA
12015	2	2	17	41	1	2	2	5	19990.23493	11421.43032	21477.28014	12087.78825	3	2	3	31.5	2	3	3	3	2	3	0	0	0	NA	NA	0	1	0	0	0	0	0	0	0	0	183.2	111.7	33.28	105.3	0.574781659388646	4.86941966047857	0.075192886723531	9.963267361	5.5	31160.1549498424	414	5.156
12018	2	2	16	38	1	5	1	2.21	87195.07607	43571.82811	90262.26089	46062.33301	3	2	5	NA	1	2	2	3	2	5	0	0	0	86	116	0	1	0	0	0	0	0	0	0	NA	161.3	52.8	20.29	69	0.427774333539988	2.1041938025873	0.0730315540824667	9.495812474	5.6	106975.042816145	74	4.983
12024	2	1	19	33	2	1	2	1.93	87626.48382	44284.78909	96784.82528	50403.54381	3	3	4	63	2	1	1	3	3	4	0	0	0	60	108	0	1	0	0	0	0	0	0	0	NA	161.2	61.7	23.74	77.3	0.479528535980149	2.98290611392559	0.0737071861908953	9.840947432	7.5	119376.198529877	184	4.7
12036	2	1	22	31	2	3	1	1.7	3699.747635	1694.676171	3789.477356	1731.702638	2	1	3	NA	1	1	1	2	1	3	NA	2	0	54	92	NA	1	0	0	0	0	0	0	0	NA	153.8	55.3	23.38	87.4	0.568270481144343	4.72927008623731	0.0861926553616124	11.75300354	7.9	NA	NA	NA
12045	2	1	26	36	2	2	1	0.91	34581.07745	15973.21838	35166.19289	16157.19141	2	1	2	NA	1	0	0	2	1	2	NA	2	1	100	129	1	1	0	0	0	0	0	0	0	NA	155.8	94.6	38.97	120.4	0.772785622593068	9.93051451544494	0.0839181349118201	12.37886762	12	46951.6154099701	213	9.239
12052	2	2	25	44	1	2	3	5	20844.6709	11909.61271	22395.27639	12604.45256	3	1	3	14	3	3	3	3	1	3	0	0	1	78	127	0	1	0	0	0	0	0	0	0	0	186.4	92.1	26.51	89.9	0.482296137339056	3.03278378436374	0.0740622529878912	9.36763319	4.1	36684.2122923383	226	4.856
12053	2	1	19	44	2	1	2	1.71	92268.68475	49950.41531	96519.58544	53496.10065	3	3	NA	126	2	1	1	3	3	6	0	0	0	82	125	0	1	0	0	0	0	0	0	0	NA	168.1	100.6	35.6	121.5	0.722784057108864	8.50481325984265	0.0865949214417802	12.11371321	6.3	NA	NA	NA
12055	2	2	26	44	1	2	2	3.49	16134.93036	9218.700202	17335.18494	9756.54475	2	1	4	NA	2	2	2	2	1	4	0	0	0	36	118	0	1	0	0	0	0	0	0	0	0	173.4	72.8	24.21	84.2	0.48558246828143	3.09239180845327	0.0764054524747515	9.868392211	7	NA	NA	NA
12062	2	2	18	25	1	1	3	2.71	77630.86614	38205.98664	79835.34557	39833.47685	3	3	5	95.958	3	2	2	3	3	5	0	0	0	43	114	0	1	0	0	0	0	0	0	0	NA	172.9	118.9	39.77	127.9	0.739733950260266	8.97679310473887	0.0834838855172751	11.72950318	7.8	NA	NA	NA
12073	2	2	22	48	1	2	3	2.26	30352.4601	17341.89264	32610.33654	18353.66677	3	3	5	NA	3	2	2	3	3	5	NA	2	0	71	108	0	1	0	0	0	0	0	0	0	0	182.3	68.9	20.73	78	0.427866154690071	2.10566224345359	0.0765540903365232	9.396908364	3.9	47312.4684663793	69	5.372
12081	2	1	21	22	2	1	3	3.97	72497.67116	33337.38495	75837.7036	35622.02519	3	1	1	NA	3	2	2	3	1	1	NA	2	0	52	104	0	0	0	0	0	0	0	0	0	NA	160.2	51.3	19.99	67.6	0.421972534332085	2.01206009568051	0.0725115035825749	9.438174734	6.6	82982.3736663633	64	4.85
12082	2	1	15	46	1	3	1	5	12251.74947	6271.046267	12953.82247	6484.181032	2	2	5	NA	1	3	3	2	2	5	NA	2	0	75	120	0	1	0	0	0	0	0	0	0	0	170.3	99.5	34.31	111.3	0.653552554315913	6.69642010226698	0.0807744534898683	11.15792978	7.9	NA	NA	NA
12096	2	1	22	35	2	3	1	0.9	20513.8497	9396.406378	21011.37067	9601.705615	1	1	4	NA	1	0	0	1	1	4	NA	2	0	55	105	0	0	0	0	0	0	0	0	0	NA	145.1	62.8	29.83	95.5	0.658166781529979	6.81101733619596	0.0824266209492383	12.05101285	5.6	NA	NA	NA
12098	2	2	26	35	2	1	1	4.44	4787.595479	2419.561379	5008.164278	2542.653519	3	2	2	70.875	1	3	3	3	2	2	0	0	0	71	102	0	1	0	0	0	0	0	0	0	NA	173.5	78.5	26.08	95.6	0.551008645533141	4.36570070461352	0.0825283371507388	10.79004023	5	6022.04306185165	142	4.35
121	1	1	7	38	1	3	1	0.92	13031.4611388628	7458.677652	13429.0369626026	7451.93556	1	1	5	NA	1	0	0	1	1	5	NA	2	0	80	113	0	1	0	0	0	0	0	0	0	NA	169.5	81.6	28.4	92.9	0.548082595870206	4.30521936429562	0.0766570265440692	10.28420286	6.6	17006.1101293423	155	5.344
1212	1	2	1	47	2	1	1	1.25	56985.7523285451	28946.75892	57329.2366156089	31376.49879	2	1	4	102.375	1	1	1	2	1	4	0	0	0	74	104	0	0	0	0	0	0	0	0	0	0	164	58.8	21.86	81.8	0.498780487804878	3.33595906349711	0.081701734127032	10.66754886	8	70157.3326166922	101	4.911
12121	2	1	19	25	2	1	3	0.86	73899.89363	33982.18401	76365.07067	35840.49725	3	3	5	167.25	3	0	0	3	3	5	1	1	0	61	117	0	1	0	0	0	0	0	0	0	NA	161.1	67.3	25.93	84	0.521415270018622	3.76929237968824	0.0755433960592676	10.23933505	7.2	84815.0223626144	57	5.489
12134	2	2	21	49	1	1	1	5	70777.99567	36663.16903	73267.69123	38177.53597	3	2	4	47.25	1	3	3	3	2	4	0	0	0	72	127	0	1	0	0	0	0	0	0	0	0	183.6	80.9	24	93.5	0.509259259259259	3.53411573297882	0.0829343498888697	10.39530773	5	NA	NA	NA
12144	2	1	22	43	1	3	1	2.95	12432.23667	6363.428469	13144.6523	6579.703039	2	2	3	708.75	1	2	2	2	2	3	1	1	1	91	126	0	1	0	0	0	0	0	0	0	0	179.5	78.8	24.46	86.4	0.48133704735376	3.0154657980832	0.076532144158757	9.733087636	8.4	NA	NA	NA
12147	2	1	28	44	1	3	1	3.99	10702.0867	5847.905604	10804.74057	6088.382932	2	2	NA	94.5	1	2	2	2	2	6	0	0	0	NA	NA	1	1	0	0	0	0	0	0	0	NA	164	114.6	42.61	125.3	0.764024390243902	9.67339260767511	0.0802025403028635	11.70465891	8.3	14858.7506162567	147	8.111
12150	2	1	20	38	1	1	1	4.31	97982.5044	48962.36154	105249.9038	53865.35676	3	3	5	273	1	3	3	3	3	5	1	1	0	76	113	0	0	0	0	0	0	0	0	0	NA	176.2	63.9	20.58	82	0.465380249716232	2.73251439897319	0.0822584749215597	10.25801721	7.7	127572.221618215	80	4.472
12151	2	1	19	37	2	1	1	1.16	87626.48382	44284.78909	89376.88869	45114.15071	3	3	4	118.125	1	1	1	3	3	4	0	0	1	76	117	0	1	0	0	0	0	0	0	0	NA	162.5	99.2	37.57	115.1	0.708307692307692	8.11085193600968	0.0804923322048257	11.55631809	8.1	108231.413198973	141	4.972
12160	2	1	16	39	2	3	1	3.43	23631.20427	10951.98586	24858.90237	11610.83386	3	1	5	94.5	1	2	2	3	1	5	0	0	0	65	105	0	1	0	0	0	0	0	0	0	NA	149.5	61.9	27.7	88.3	0.590635451505017	5.21757722716478	0.0788836373531488	11.22316581	7.7	NA	NA	NA
12165	2	2	22	34	2	1	3	0.92	49045.60168	23920.42708	50775.69961	24746.39218	2	3	5	NA	3	0	0	2	3	5	NA	2	0	78	112	0	1	0	0	0	0	0	0	0	NA	159.3	55.3	21.79	74	0.464532328939109	2.71775174927524	0.0751540423193182	9.951055629	8.2	57647.3221805948	132	5.039
12170	2	2	24	32	1	3	1	2	21807.33549	10786.6319	22326.44745	10973.46911	1	1	3	105	1	2	2	1	1	3	0	0	0	68	104	0	0	0	0	0	0	0	0	0	NA	159.5	55.3	21.74	78.7	0.493416927899687	3.23616778283787	0.0799996392938592	10.58308214	9.2	NA	NA	NA
12173	2	1	15	32	2	5	1	2.72	65953.54639	33331.69111	68153.64655	34573.51627	3	1	1	NA	1	2	2	3	1	1	NA	2	0	76	100	0	0	0	0	0	0	0	0	0	NA	165.4	48.5	17.73	67.2	0.406287787182588	1.76939352641421	0.076847373735605	9.649357652	8.6	NA	NA	NA
12185	2	2	18	40	1	1	1	2.32	93545.00186	48456.53204	95853.24452	48695.91451	3	1	2	52.5	1	2	2	3	1	2	0	0	0	74	112	0	0	0	0	0	0	0	0	0	0	172.5	94.4	31.72	101	0.585507246376812	5.10388560155707	0.076742870277816	10.39526049	5.3	102467.932491009	122	5.256
12186	2	2	27	27	2	1	1	2.15	6942.491228	3192.440514	7381.711516	3505.604415	2	1	1	NA	1	2	2	2	1	1	NA	2	0	60	111	NA	1	0	0	0	0	0	0	0	NA	167.9	NA	NA	NA	NA	NA	NA	NA	8.5	0	152	4.656
12194	2	2	15	38	2	3	1	5	22521.13155	10437.51776	23691.15869	11065.41646	2	1	2	NA	1	3	3	2	1	2	NA	2	1	90	144	0	1	0	0	0	0	0	0	0	NA	153.7	67	28.36	90	0.585556278464541	5.10496777235306	0.0780611163844516	10.99524999	10.1	NA	NA	NA
12196	2	1	17	27	2	3	3	1.5	3211.286954	1515.387917	3261.312712	1539.61346	2	2	2	498.75	3	1	1	2	2	2	1	1	0	49	125	NA	1	0	0	0	0	0	0	0	NA	161.8	104.1	39.76	129.8	0.802224969097651	10.817398616423	0.0875967210892362	12.72182238	10.6	3587.61684776703	121	4.389
12197	2	2	17	37	1	5	1	5	56011.0358	27989.00275	57981.28695	29588.8151	3	2	NA	187.5	1	3	3	3	2	6	1	1	0	NA	NA	0	0	0	0	0	0	0	0	0	NA	174	68.9	22.76	81.2	0.466666666666667	2.75496400882264	0.0766478363588255	9.782422553	4.8	68716.9875106416	66	4.933
12199	2	1	27	45	2	2	1	2.39	25360.48375	13656.26742	25764.34384	14014.69932	2	1	NA	NA	1	2	2	2	1	6	0	0	0	65	108	0	1	0	0	0	0	0	0	0	NA	167.5	73.5	26.2	91.7	0.547462686567164	4.29244850103856	0.0803207464303336	10.69610521	5.3	NA	NA	NA
1220	1	2	9	42	2	4	2	2.35	17882.3548442874	9530.345045	17678.1067637736	10699.98281	1	1	4	NA	2	2	2	1	1	4	NA	2	0	62	101	0	1	0	0	0	0	0	0	0	0	150.1	57.6	25.57	75.8	0.504996668887408	3.45299865904462	0.0712839418895772	9.987526943	5.5	25372.3986893846	67	5.072
12200	2	2	27	24	1	3	1	1.7	32912.40076	16279.56575	32745.13707	18619.17286	2	1	4	630	1	1	1	2	1	4	1	1	0	71	106	0	1	0	0	0	0	0	0	0	NA	180.5	66.6	20.44	75.7	0.419390581717452	1.97147015294337	0.0753708388325187	9.275957815	4.3	38204.1474494736	136	5.356
12201	2	1	17	37	2	3	1	1.1	16352.76671	7716.776932	16300.89884	7880.973893	2	1	1	472.5	1	1	1	2	1	1	1	1	0	64	104	NA	1	0	0	0	0	0	0	0	NA	156.8	69.2	28.15	97.6	0.622448979591837	5.9458858902201	0.0842282651660721	11.7326677	6.8	NA	NA	NA
12207	2	2	20	38	2	1	1	2.27	69471.96378	35754.7776	71299.58227	36230.13352	3	2	3	NA	1	2	2	3	2	3	NA	2	0	68	117	0	1	0	0	0	0	0	0	0	NA	169	138.3	48.42	119.3	0.705917159763314	8.04660384460368	0.0690791896971818	10.1444698	9.3	NA	NA	NA
1221	1	2	9	47	2	4	3	3.56	65549.5303010336	32108.90001	74439.851579879	35339.58689	3	3	5	63	3	2	2	3	3	5	0	0	1	70	140	0	1	0	0	0	0	0	0	0	0	159.6	102.7	40.32	110.3	0.691102756892231	7.65354723920836	0.0742526663318227	10.88404405	7.3	82635.1345440715	118	5.256
12214	2	1	16	42	1	1	1	5	112817.1409	58439.54563	114572.1741	59877.48954	3	1	3	819	1	3	3	3	1	3	1	1	0	88	121	0	1	0	0	0	0	0	0	0	0	178.5	86.8	27.24	99.8	0.559103641456583	4.53475571173732	0.0825100206048291	10.71200283	6.1	NA	NA	NA
12216	2	2	18	40	2	2	3	5	31012.54671	16699.82463	34192.45066	18779.99225	3	1	1	NA	3	3	3	3	1	1	0	0	0	52	107	0	1	0	0	0	0	0	0	0	0	174.4	89.2	29.33	96.7	0.55447247706422	4.43772748856867	0.0769919273989994	10.23868182	3.6	42768.2824592718	59	5.011
12220	2	1	27	40	2	2	1	NA	17870.20805	9288.47398	17830.60573	9372.76283	3	2	2	NA	1	NA	4	3	2	2	NA	2	1	83	124	0	1	0	0	0	0	0	0	0	0	168.3	84.6	29.87	102.3	0.607843137254902	5.60658650317606	0.0819112262019684	11.12219365	5.1	NA	NA	NA
12233	2	2	17	49	2	1	1	5	71630.46644	38777.7452	76162.20484	42679.42831	3	3	3	31.5	1	3	3	3	3	3	0	0	0	63	104	0	0	0	0	0	0	0	0	0	0	168.1	57.3	20.28	74.7	0.444378346222487	2.37495692173854	0.0774743803391268	9.868321521	7.8	95430.4961757701	69	4.883
12242	2	2	25	26	2	3	1	2.27	17377.69714	8053.770397	18280.51045	8538.267965	3	1	NA	542.5	1	2	2	3	1	6	1	1	1	98	138	0	0	0	0	0	0	0	0	0	NA	156.2	91.3	37.42	101.2	0.647887323943662	6.55687276346248	0.0723775940399378	10.59119889	8.4	21737.3614218402	74	4.833
12249	2	2	28	35	1	3	3	5	16536.54691	8649.213895	19052.02334	9686.520502	3	3	5	409.5	3	3	3	3	3	5	1	1	0	59	116	0	1	0	0	0	0	0	0	0	NA	171.8	76	25.75	93.2	0.542491268917346	4.19057036250098	0.0815429045696123	10.6907732	6.8	NA	NA	NA
12250	2	1	18	34	2	1	1	1.24	72581.03759	37354.90859	74490.44735	40785.17333	2	3	5	945	1	1	1	2	3	5	1	1	0	69	110	0	1	0	0	0	0	0	0	0	NA	163.2	55.3	20.76	74.3	0.455269607843137	2.55827581128347	0.0769975967952254	9.991397747	12.2	NA	NA	NA
12252	2	2	15	37	2	3	3	1.65	20180.07694	9522.862705	20700.12167	9678.665676	2	2	NA	94.5	3	1	1	2	2	6	0	0	0	75	106	0	1	0	0	0	0	0	0	0	NA	155.2	86.6	35.95	103.4	0.666237113402062	7.01347710455013	0.0761977388278023	11.11121606	9.6	NA	NA	NA
12266	2	1	17	49	1	3	1	NA	10469.70722	5358.909647	11069.66226	5541.043521	3	2	5	NA	1	NA	4	3	2	5	0	0	0	79	107	0	1	0	0	0	0	0	0	0	0	170.8	87	29.82	102.6	0.600702576112412	5.44375458250835	0.0816391237801201	10.99987461	7.1	NA	NA	NA
12270	2	2	22	37	1	1	2	5	85045.16006	42497.50402	85435.35328	51653.95268	1	3	5	945	2	3	3	1	3	5	1	1	0	52	102	0	0	0	0	0	0	0	0	0	NA	184	74.1	21.89	88.6	0.481521739130435	3.01879797488186	0.0834694661756218	10.29258869	9.9	NA	NA	NA
12280	2	2	15	25	1	1	3	2.82	73229.73305	36039.97149	73240.64013	37909.02018	3	3	5	NA	3	2	2	3	3	5	NA	2	0	80	125	0	0	0	0	0	0	0	0	0	NA	180.8	70.5	21.57	82	0.45353982300885	2.52885777108929	0.0787011737077005	9.76605788	6.6	89708.0092863001	111	5.433
12293	2	2	19	25	2	1	1	3.42	7279.249912	3347.295887	7424.658399	3467.279449	3	1	1	63	1	2	2	3	1	1	0	0	0	39	122	NA	0	0	0	0	0	0	0	0	NA	173.1	67.9	22.66	93.8	0.541883304448296	4.17817722710259	0.089032322133627	11.38329396	12.5	NA	NA	NA
12298	2	2	27	29	2	4	1	3.63	73145.24141	34253.01949	75069.49384	37043.11079	3	1	NA	NA	1	2	2	3	1	6	NA	2	0	79	117	0	1	0	0	0	0	0	0	0	NA	168.9	71.7	25.13	87.1	0.515689757252812	3.65781334313272	0.078116301175423	10.28628557	7.1	NA	NA	NA
12303	2	2	19	29	2	1	1	2.44	87077.98422	40042.00734	91089.74471	42786.12124	3	1	1	118.125	1	2	2	3	1	1	0	0	0	79	112	0	0	0	0	0	0	0	0	0	NA	173.2	63.6	21.2	76.3	0.440531177829099	2.31128495661613	0.0756879402842261	9.567445129	7.7	NA	NA	NA
12304	2	2	23	40	2	5	1	4.12	72276.22094	37759.8167	74825.78574	39811.205	3	2	4	231.75	1	3	3	3	2	4	1	1	0	74	133	0	1	0	0	0	0	0	0	0	0	152.7	55.2	23.67	85.7	0.561231172233137	4.5796093124934	0.0841257853243409	11.53483225	4.7	87289.8750127954	91	5.233
12305	2	1	21	36	1	1	3	3.49	67737.2918	33848.6732	72761.39233	37238.2132	2	2	2	94.5	3	2	2	2	2	2	0	0	0	71	115	0	1	0	0	0	0	0	0	0	NA	174.8	72.6	23.76	88.6	0.506864988558352	3.48846659924988	0.0810834184649947	10.39837347	8.1	NA	NA	NA
12308	2	1	15	47	1	1	1	5	81886.86007	42417.58704	84767.32242	44169.63939	3	1	3	68.25	1	3	3	3	1	3	0	0	0	NA	NA	0	0	0	0	0	0	0	0	0	0	167.8	60.8	21.59	75.3	0.448748510131108	2.4479700732474	0.0749716788903264	9.657021239	4.4	NA	NA	NA
1231	1	2	1	28	1	1	3	2.46	80810.4526505402	37238.84779	101654.21689967	38825.14004	3	1	4	2520	3	2	2	3	1	4	1	1	0	79	124	0	1	0	0	0	0	0	0	0	NA	183.6	150.9	44.77	144.7	0.788126361655773	10.3882521604759	0.0846981900401153	11.77942011	8.6	NA	NA	NA
12310	2	1	15	34	2	2	1	1.81	7006.669283	3236.424855	7125.22286	3272.733568	2	2	4	NA	1	1	1	2	2	4	NA	2	1	56	121	NA	0	0	0	0	0	0	0	0	NA	158.9	111	43.96	126.4	0.795468848332284	10.6107350859581	0.0805032356402766	11.99735707	8.6	NA	NA	NA
12315	2	2	23	25	2	1	1	3.66	6946.154512	3194.125041	7266.170052	3413.021233	3	2	3	15.75	1	2	2	3	2	3	0	0	0	46	99	NA	0	0	0	0	0	0	0	0	NA	154.4	60.8	25.5	84	0.544041450777202	4.22223508632715	0.0780301037641921	10.7727727	9.7	NA	NA	NA
12319	2	2	17	47	2	3	1	1.61	11478.21443	5598.10619	11624.83315	5675.482052	2	3	2	20	1	1	1	2	3	2	0	0	1	68	102	0	1	1	1	0	1	0	1	0	0	160.7	82.2	31.83	100.2	0.62352209085252	5.97114522195784	0.0786989051841942	11.05176935	8.6	11087.0136440859	275	4.883
12336	2	1	15	39	2	3	1	3.07	19136.16079	9030.244652	19434.26586	9174.605429	2	1	3	NA	1	2	2	2	1	3	NA	2	0	70	106	0	1	0	0	0	0	0	0	0	NA	151.9	60.2	26.09	79.4	0.522712310730744	3.79472234302307	0.0732361596539852	10.23345436	10.1	NA	NA	NA
12338	2	1	17	43	2	3	1	NA	10164.71739	4928.19468	10132.47684	4840.356274	1	NA	3	NA	1	NA	4	1	4	3	NA	2	0	70	110	0	0	0	0	0	0	0	0	0	0	164.2	85.3	31.64	107.4	0.654080389768575	6.70948653308574	0.0837838002438116	11.62866249	7.6	NA	NA	NA
12339	2	2	21	38	1	2	1	4.97	23702.04311	11610.16052	24011.18075	12044.98089	3	1	5	315	1	3	3	3	1	5	1	1	0	77	112	0	1	0	0	0	0	0	0	0	NA	187.2	128.2	36.58	114.4	0.611111111111111	5.68177548871847	0.0758770844330364	10.10373651	3	26421.0649993401	78	5.478
1234	1	2	6	32	2	1	1	5	7392.79546714286	3380.64024	8395.46210029577	3650.921657	3	1	1	NA	1	3	3	3	1	1	NA	2	0	63	115	NA	1	0	0	0	0	0	0	0	NA	170.9	84.6	28.97	114.7	0.671152720889409	7.13806071654079	0.0930165133730448	12.47033833	11	8504.91075409254	237	4.867
12358	2	1	17	35	2	1	3	5	56360.46696	28483.52785	58240.55802	29544.72698	3	1	3	75.25	3	3	3	3	1	3	0	0	0	70	111	0	1	0	0	0	0	0	0	0	NA	176.4	63.6	20.44	74.2	0.420634920634921	1.99100028732164	0.0747309816753622	9.304120951	7.6	69916.3480460755	126	5.289
12359	2	1	25	20	1	3	3	1.4	18213.82239	8977.497845	18278.08632	9487.827314	2	1	NA	NA	3	1	1	2	1	6	NA	2	0	61	113	0	1	0	0	0	0	0	0	0	NA	171.2	88.6	30.23	97.8	0.571261682242991	4.7934490141356	0.0770243797585358	10.39015422	5.3	NA	NA	NA
12368	2	2	14	39	2	1	1	3.33	72737.58872	36760.21946	76088.67438	38630.34935	3	2	4	351.75	1	2	2	3	2	4	1	1	0	85	127	0	0	0	0	0	0	0	0	0	NA	162.2	58.1	22.08	81.9	0.504932182490752	3.4517768581303	0.081706968479374	10.74473814	4.4	91492.4607542402	79	4.711
1237	1	1	8	21	2	1	3	0.96	236864.13597359	95264.06342	261361.338341872	103831.171	3	1	NA	210	3	0	0	3	1	6	1	1	0	70	97	0	1	0	0	0	0	0	0	0	NA	166.8	62.5	22.46	82.4	0.49400479616307	3.24705133274233	0.0801473844285484	10.42286717	7.8	NA	NA	NA
12370	2	1	23	25	2	1	3	0.16	152825.7592	70282.02697	161038.0078	75550.93161	2	3	5	NA	3	0	0	2	3	5	NA	2	1	77	108	0	1	0	0	0	0	0	0	0	NA	165.7	81.9	29.83	93.4	0.563669281834641	4.63122707784208	0.0754368339751431	10.3205995	6.4	185891.234844947	145	4.933
12382	2	2	26	46	1	1	1	5	73898.51603	38279.60595	75721.97751	38468.71289	3	1	1	945	1	3	3	3	1	1	1	1	0	82	116	0	1	0	0	0	0	0	0	0	0	180.2	84.8	26.11	96	0.532741398446171	3.99354886285647	0.0812560908787317	10.42493383	7.4	NA	NA	NA
12386	2	2	24	24	2	1	1	3.99	6857.455834	3153.337773	7173.384947	3369.438778	2	2	4	153	1	2	2	2	2	4	1	1	0	59	97	NA	1	0	0	0	0	0	0	0	NA	171	75.4	25.79	95.6	0.55906432748538	4.53392853176229	0.0837514385995143	11.00961721	9.6	7980.20857385013	156	4.911
12399	2	2	14	25	2	1	1	3.33	6747.920002	3102.968732	7058.802701	3315.617901	3	1	2	118.125	1	2	2	3	1	2	0	0	0	52	105	NA	1	0	0	0	0	0	0	0	NA	167	74.7	26.78	102.9	0.616167664670659	5.798941755	0.0889576750852827	11.90570381	12	NA	NA	NA
12403	2	2	28	47	2	3	1	2.14	9004.963284	4417.401678	9503.926065	4402.577623	3	3	2	NA	1	2	2	3	3	2	NA	2	1	93	144	1	1	1	1	0	1	0	1	0	NA	167	152.4	54.65	157.7	0.944311377245509	15.6023805831836	0.0847383520039671	12.77436173	8	12793.5682707518	394	6.25
12409	2	2	17	34	1	3	1	1.48	17219.92589	8517.546862	19040.11268	9543.725347	1	1	5	NA	1	1	1	1	1	5	NA	2	0	66	108	0	1	0	0	0	0	0	0	0	NA	175.3	90.2	29.35	104	0.593268682258985	5.27635496246859	0.0825537826336282	10.95040219	6.8	21779.7970718109	209	5.689
12410	2	2	15	30	2	3	1	0.47	3013.881338	1396.796601	3180.879755	1414.754086	1	1	1	NA	1	0	0	1	1	1	NA	2	0	51	106	NA	0	0	0	0	0	0	0	0	NA	148.8	61.4	27.73	89.1	0.598790322580645	5.40048701140341	0.0797277776634625	11.37086539	9	NA	NA	NA
12427	2	2	22	42	1	3	1	1.47	16463.2897	8426.719113	17406.70038	8713.118977	3	2	4	252	1	1	1	3	2	4	1	1	0	63	93	0	1	0	0	0	0	0	0	0	0	170.2	76.8	26.51	91.2	0.535840188014101	4.05576897892411	0.0786276402543363	10.40672859	3.9	19422.2579614519	105	5.783
1243	1	1	11	45	2	3	1	4.69	10230.6146053501	5972.129643	11360.0774852618	6230.058228	3	3	1	31.5	1	3	3	3	3	1	0	0	0	68	110	1	1	0	0	0	0	0	0	0	0	157.8	83.7	33.61	105.8	0.670468948035488	7.12067339012282	0.0808698231327049	11.56439557	7.4	18104.093126467	253	9.967
12454	2	1	27	47	1	1	1	5	74082.03475	38374.66909	78643.61185	43272.40713	3	3	NA	30.75	1	3	3	3	3	6	0	0	0	NA	NA	0	1	0	0	0	0	0	0	0	NA	188.2	99.6	28.12	95.1	0.505313496280553	3.45900380203693	0.0749653367976578	9.529077251	6.1	NA	NA	NA
12457	2	1	22	40	2	3	1	3.4	12097.66114	5934.530427	12237.15202	6020.770618	2	3	3	330.75	1	2	2	2	3	3	1	1	0	55	101	0	1	0	0	0	0	0	0	0	NA	159.4	104.8	41.25	117.3	0.735884567126725	8.86858923655575	0.0778223877404225	11.45822565	5.4	11701.5542238882	145	5.978
12459	2	2	17	40	2	4	3	2.01	27852.76269	14551.33099	27901.28078	14744.9825	1	1	2	NA	3	2	2	1	1	2	NA	2	0	45	92	NA	0	0	0	0	0	0	0	0	0	152.7	73.3	31.44	108.5	0.710543549443353	8.17115008348509	0.0881431421061399	12.67295086	11.9	42847.8397043801	145	4.883
12469	2	2	26	46	2	1	1	2.73	71507.18836	38711.00759	72935.59819	40190.66244	3	1	3	NA	1	2	2	3	1	3	NA	2	0	82	130	0	0	0	0	0	0	0	0	0	1	164.7	86.3	31.81	110.7	0.672131147540984	7.16297295120364	0.0859194935755198	11.91632181	5.9	NA	NA	NA
12478	2	1	24	22	1	4	1	NA	73914.80283	36377.1282	74253.92919	43732.60971	1	1	3	NA	1	NA	4	1	1	3	NA	2	0	69	104	0	1	0	0	0	0	0	0	0	NA	173.9	77.2	25.53	85.8	0.493387004025302	3.23561413998993	0.0750418652375564	9.76514368	8.6	103574.291771365	93	5.172
12479	2	2	20	30	1	2	3	0.72	32077.42914	14712.81237	32901.66888	15070.05536	2	3	5	220.5	3	0	0	2	3	5	1	1	0	86	114	0	1	0	0	0	0	0	0	0	NA	166.9	57.5	20.64	77.5	0.464349910125824	2.71457936034221	0.079726078982209	10.22039734	5.9	NA	NA	NA
12489	2	2	17	31	2	3	1	0.8	16545.92308	7578.890332	16947.2102	7744.479211	2	1	1	NA	1	0	0	2	1	1	NA	2	0	62	100	0	1	0	0	0	0	0	0	0	NA	149.1	58.2	26.18	93.6	0.627766599597586	6.07149819514609	0.0869408600759814	12.26914662	4.6	18429.9229799374	99	5.017
12490	2	1	19	24	2	2	1	0.48	31444.85855	14019.86511	31375.17332	14047.98549	2	1	1	NA	1	0	0	2	1	1	NA	2	0	57	104	0	1	0	0	0	0	0	0	0	NA	158.6	82.1	32.64	109.8	0.692307692307692	7.68518917127471	0.0853658132201164	12.11799479	5.6	NA	NA	NA
12491	2	1	23	49	1	1	1	3.01	83210.64006	43103.30821	89382.40469	46708.4583	3	2	5	803.25	1	2	2	3	2	5	1	1	1	82	141	0	1	0	0	0	0	0	0	0	0	166.4	78.5	28.35	98	0.588942307692308	5.17992683652739	0.0817110339337761	11.0609199	6.1	NA	NA	NA
12493	2	2	15	22	1	3	1	0.6	19303.55973	9514.623682	19733.83797	9731.691499	2	1	4	45.5	1	0	0	2	1	4	0	0	0	NA	NA	0	1	0	0	0	0	0	0	0	NA	153.1	59.2	25.26	85	0.555192684519922	4.45276195579402	0.0797950160133055	11.04734895	7.9	NA	NA	NA
12494	2	2	24	20	1	3	3	5	22049.22737	11643.0462	23454.91738	12829.15049	3	3	5	NA	3	3	3	3	3	5	NA	2	0	68	106	0	0	0	0	0	0	0	0	0	NA	178.1	65.7	20.71	74.3	0.417181358787198	1.93694111281872	0.0738249998520312	9.166554586	5.1	NA	NA	NA
12506	2	2	23	25	1	3	3	1.36	22334.42604	11793.64474	23526.79878	12268.87738	2	3	5	NA	3	1	1	2	3	5	NA	2	1	90	134	0	0	0	0	0	0	0	0	0	NA	172.3	64.2	21.63	80.2	0.465467208357516	2.73402994090316	0.0787035006822095	10.00937255	5.7	25097.724086897	60	5.25
12514	2	2	26	40	1	2	1	4.35	15781.28946	8442.844364	15776.58883	8940.507667	2	1	3	31.5	1	3	3	2	1	3	0	0	1	115	151	0	0	0	0	0	0	0	0	0	0	173.7	83	27.51	88.6	0.510074841681059	3.54971606209079	0.0737689189421413	9.725113435	6.5	24545.9901690436	77	5.011
12518	2	1	17	45	1	3	1	4.61	10585.83958	5784.385078	11150.98804	6070.606579	1	2	4	126	1	3	3	1	2	4	0	0	0	88	125	0	1	0	0	0	0	0	0	0	0	177.6	96.7	30.66	103	0.579954954954955	4.98194985757732	0.0788982996279392	10.47427538	5.3	14815.3672749164	57	5.361
12519	2	2	24	35	1	1	1	3.59	70932.44515	35445.30777	73427.57364	37471.3121	2	1	3	NA	1	2	2	2	1	3	0	0	0	76	95	0	1	0	0	0	0	0	0	0	NA	174.2	94.6	31.17	111.9	0.642365097588978	6.42206894788586	0.0856015199924001	11.50494424	8.6	88745.323881602	160	4.972
1252	1	1	12	42	1	3	1	2.69	9029.50113835468	5347.996644	9304.98147895396	5518.308166	2	1	5	NA	1	2	2	2	1	5	NA	2	0	83	132	0	1	0	0	0	0	0	0	0	0	183.3	127.1	37.83	122.4	0.667757774140753	7.05191501975588	0.0802249197122728	10.85697012	6.2	12072.0187641098	67	5.783
12521	2	1	21	46	2	1	1	5	71684.76848	38807.14206	74987.34977	41561.83217	3	2	2	63	1	3	3	3	2	2	0	0	0	71	108	0	0	0	0	0	0	0	0	0	0	160.4	51.7	20.09	75.5	0.47069825436409	2.82573089428001	0.0806661776523271	10.50029934	5.8	NA	NA	NA
12528	2	1	14	21	2	2	3	0.32	6147.708158	2740.989882	6797.022368	2730.102275	2	2	5	840	3	0	0	2	2	5	1	1	1	56	130	NA	0	0	0	0	0	0	0	0	NA	174.6	87.5	28.7	104.1	0.596219931271478	5.3425536147044	0.0840441221582454	11.12875811	8.4	NA	NA	NA
12547	2	1	22	46	1	3	3	1.06	12432.23667	6363.428469	13144.6523	6579.703039	1	3	3	2123.625	3	1	1	1	3	3	1	1	0	78	122	0	1	0	0	0	0	0	0	0	0	166.4	66.5	24.02	85.5	0.513822115384615	3.62172290471307	0.0796173011186073	10.48468271	8.2	NA	NA	NA
12548	2	1	20	23	2	1	1	4.31	4188.64949	1926.111808	4453.64656	2115.05462	3	3	5	60	1	3	3	3	3	5	0	0	1	61	114	NA	1	0	0	0	0	0	0	0	NA	167.6	77.4	27.55	88.6	0.528639618138425	3.91176117246641	0.075026665662226	10.07078308	13.5	0	166	5.961
12550	2	1	26	48	1	2	1	5	20496.86692	11710.89475	22021.59977	12394.14084	3	3	3	283.5	1	3	3	3	3	3	1	1	1	89	123	0	1	0	0	0	0	0	0	0	0	171.4	148.1	50.41	141.5	0.825554259043174	11.5454205570487	0.0792026840626861	11.62730087	7.2	32080.3825269631	137	4.978
12551	2	2	19	22	2	1	1	1.37	87077.98422	40042.00734	91089.74471	42786.12124	3	1	1	240	1	1	1	3	1	1	1	1	0	69	100	0	1	0	0	0	0	0	0	0	NA	153.2	59.3	25.27	83.3	0.543733681462141	4.21594103916431	0.0781529647056662	10.81726962	6.3	101335.027613188	73	4.694
12557	2	2	28	25	2	3	1	5	16649.47873	7671.662952	19218.96427	8583.621469	3	1	NA	63	1	3	3	3	1	6	0	0	0	76	115	0	0	0	0	0	0	0	0	0	NA	158.2	59.3	23.69	94.4	0.596713021491783	5.35364720688591	0.0909896611226652	12.25870651	10.8	NA	NA	NA
12568	2	1	26	28	2	1	2	1.13	64738.73778	28729.05685	64851.50935	29044.70457	3	1	NA	945	2	1	1	3	1	6	1	1	0	58	106	0	1	0	0	0	0	0	0	0	NA	155.3	106.9	44.32	112.9	0.7269800386349	8.62057595195699	0.0723394239769403	10.91955875	5.2	68733.066130509	82	4.289
1257	1	1	1	49	2	1	1	5	106280.572912766	52060.6673	120200.66234656	55756.14698	3	1	3	31.5	1	3	3	3	1	3	0	0	0	77	121	0	1	0	0	0	0	0	0	0	0	168.6	77.4	27.23	92.3	0.547449584816133	4.29217875034783	0.0785370326399258	10.49134626	8.1	NA	NA	NA
12571	2	1	21	44	1	2	1	1.5	20476.86998	11699.46948	20700.33425	12055.96651	2	1	5	43.75	1	1	1	2	1	5	0	0	0	89	125	1	0	0	0	0	0	0	0	0	0	176.1	86.1	27.76	97.8	0.555366269165247	4.456388581	0.0803858365365189	10.53991914	4	35033.7560862709	105	NA
12573	2	1	25	44	1	2	1	2.26	22346.17116	12767.49561	22637.62462	13067.10414	2	2	5	47.25	1	2	2	2	2	5	0	0	0	68	112	0	0	0	0	0	0	0	0	0	0	181.7	86.8	26.29	85.6	0.471106219042378	2.83292663375988	0.0718239430364529	9.187850122	3.1	34454.4786042402	80	4.706
12587	2	1	20	32	1	2	3	0.09	20293.14525	9307.767062	20287.10072	9362.974111	2	3	4	140	3	0	0	2	3	4	0	0	1	91	142	0	1	0	0	0	0	0	0	0	NA	178.7	75.2	23.55	80.5	0.450475657526581	2.47702694519546	0.0732947717069267	9.282970281	6.7	NA	NA	NA
12589	2	2	26	37	2	2	2	1.36	5482.515764	2532.408705	5569.823615	2579.907933	2	1	1	NA	2	1	1	2	1	1	NA	2	0	64	135	NA	1	0	0	0	0	0	0	0	NA	164	117.3	43.61	140.1	0.854268292682927	12.4723020465448	0.0882996170648566	12.935676	9.4	NA	NA	NA
12591	2	2	23	36	1	4	1	0.57	58641.98069	29303.69945	60088.98394	29896.8136	3	1	3	63	1	0	0	3	1	3	0	0	1	74	116	0	1	0	0	0	0	0	0	0	NA	181.9	85.8	25.93	95.4	0.524463991203958	3.82916917832688	0.0807415372952284	10.29922938	6.9	NA	NA	NA
12598	2	2	23	21	2	1	1	1.72	75336.85571	34642.95776	78807.69192	37017.07006	3	3	5	945	1	1	1	3	3	5	1	1	0	62	105	0	1	0	0	0	0	0	0	0	NA	164	72.8	27.07	91.2	0.55609756097561	4.47167997940028	0.0789915696439854	10.68880487	6.8	86232.1645894492	64	5.339
126	1	1	4	33	2	3	1	0.76	1794.27451623147	973.230342	1877.3012193621	993.93866	2	1	1	NA	1	0	0	2	1	1	NA	2	0	52	95	NA	0	0	0	0	0	0	0	0	NA	154.9	57.6	24.01	78.8	0.508715300193673	3.52372522343938	0.0760744933321989	10.38281165	8.5	NA	NA	NA
12604	2	2	27	21	2	3	1	1.25	31669.36832	14677.30845	33314.66844	15560.26387	3	2	5	472.5	1	1	1	3	2	5	1	1	0	68	106	0	0	0	0	0	0	0	0	0	NA	158.8	62.1	24.63	91.6	0.576826196473552	4.91376798889149	0.0858671964322554	11.62384134	7.8	NA	NA	NA
12606	2	1	26	37	1	4	1	2.56	85533.35648	42741.45828	87643.9101	43606.556	3	2	3	94.5	1	2	2	3	2	3	0	0	0	68	119	0	1	0	0	0	0	0	0	0	NA	167.1	73.6	26.36	87	0.52064631956912	3.7542469042512	0.0759860887234298	10.14098979	7.4	NA	NA	NA
12609	2	2	19	30	2	1	1	5	7279.249912	3678.797015	8040.04566	4187.090202	3	1	1	102.375	1	3	3	3	1	1	0	0	0	36	106	NA	1	0	0	0	0	0	0	0	NA	165.9	68.6	24.92	94	0.566606389391199	4.69371628626999	0.0855406675780044	11.34921428	9.6	NA	NA	NA
12611	2	1	27	22	1	1	3	0.6	75629.98392	37221.2536	75641.2485	38707.73514	2	2	2	NA	3	0	0	2	2	2	NA	2	1	75	148	0	1	0	0	0	0	0	0	0	NA	185.3	89.1	25.95	98.1	0.529411764705882	3.92710772003994	0.0822191639394446	10.39274222	8.1	91598.0905623496	214	5.167
12612	2	1	27	43	2	2	1	2.27	25360.48375	13656.26742	25789.58579	13911.0047	2	1	1	NA	1	2	2	2	1	1	NA	2	0	64	104	0	1	0	0	0	0	0	0	0	0	162.3	75.7	28.74	91	0.560690080098583	4.56818507006005	0.0761303143789229	10.45907922	4.6	30972.1485462996	55	4.833
12616	2	2	15	37	2	1	1	4.63	61256.92049	31526.7836	62868.42352	33531.40246	3	1	4	126	1	3	3	3	1	4	0	0	0	75	105	0	0	0	0	0	0	0	0	0	NA	172.9	71.6	23.95	84.3	0.487565066512435	3.12855306637516	0.0771601505168636	9.962562604	9.7	NA	NA	NA
12619	2	1	17	44	2	3	1	5	11610.98389	5695.789989	11744.86319	5778.56082	3	3	5	141.75	1	3	3	3	3	5	0	0	1	100	167	0	0	0	0	0	0	0	0	0	0	157.9	91.2	36.58	109.3	0.692210259658011	7.68262841061153	0.0789344576853352	11.44518304	10.8	NA	NA	NA
12625	2	2	23	33	1	1	1	4.72	71849.93032	35903.77983	73622.84252	36630.48125	2	1	5	78.75	1	3	3	2	1	5	0	0	0	79	104	0	0	0	0	0	0	0	0	0	NA	170.8	71.2	24.41	85.8	0.502341920374707	3.40283248814137	0.0780186027879355	10.16827518	7.2	NA	NA	NA
1263	1	2	9	48	1	4	2	NA	16218.8128877313	8164.747922	17533.5435561124	8413.537694	2	3	5	NA	2	NA	4	2	3	5	NA	2	0	82	134	0	1	0	0	0	0	0	0	0	0	166.2	85.4	30.92	104.7	0.629963898916968	6.12372754488518	0.0824400377151135	11.32968268	9	24612.2442234818	221	5.506
12635	2	1	20	40	1	1	1	0.71	64653.53701	33490.68497	66827.76826	34666.7039	2	2	1	47.25	1	0	0	2	2	1	0	0	0	NA	NA	1	1	0	0	0	0	0	0	0	0	178.4	101.6	31.92	110.7	0.620515695067265	5.9004937266742	0.0823647922628043	10.98248875	5.9	100738.903667366	132	7.794
1264	1	2	8	40	2	2	1	1.66	20897.6043918487	11413.77481	22352.7597435591	11517.34983	3	1	2	414.75	1	1	1	3	1	2	1	1	0	77	107	1	1	0	0	0	0	0	0	0	NA	157	78.3	31.77	94.6	0.602547770700637	5.48564060025961	0.0752655951883158	10.69080124	6.9	NA	NA	NA
12640	2	2	25	35	1	2	2	1.75	30636.93742	15007.13502	32915.97573	16099.72268	2	1	NA	112	2	1	1	2	1	6	0	0	1	76	154	2	1	0	0	0	0	0	0	0	NA	171.8	121.7	41.23	121	0.704307334109429	8.00346696470746	0.0773508161998154	10.96831921	8.3	37436.8615492681	289	6.333
12642	2	1	19	33	2	2	1	0.68	31444.85855	14019.86511	31375.17332	14047.98549	2	1	1	NA	1	0	0	2	1	1	0	0	0	68	114	1	1	0	0	0	0	0	0	0	NA	172.6	NA	NA	121.7	0.705098493626883	8.02465391119455	NA	NA	6.9	NA	NA	NA
12644	2	2	17	35	1	3	1	5	16939.77958	8860.119208	19516.59422	9922.719844	3	1	3	353.5	1	3	3	3	1	3	1	1	0	73	117	0	0	0	0	0	0	0	0	0	NA	169.1	78.9	27.59	88.9	0.525724423418096	3.85402894726604	0.0748736187162906	10.00836786	7.6	21647.3613071724	54	5.539
12656	2	2	25	38	1	5	1	1.3	46664.35413	23318.41783	47390.28539	24255.93879	3	2	1	NA	1	1	1	3	2	1	NA	2	0	75	101	0	1	0	0	0	0	0	0	0	NA	160.7	63	24.4	82.6	0.514001244555072	3.62517857534357	0.0774543044096294	10.40662182	4.9	62843.5931264474	182	6.072
12664	2	1	21	48	2	2	2	1.5	25360.48375	13656.26742	25229.69521	14242.2842	2	1	5	NA	2	1	1	2	1	5	NA	2	1	86	145	1	1	0	0	0	0	0	0	0	0	166.2	71.9	26.03	92.2	0.554753309265945	4.44358751807363	0.0814265371697747	10.87342782	13.2	41387.0352532835	100	5.689
12669	2	2	23	35	2	1	1	4.72	65945.08238	33939.61572	67679.9182	36097.65362	3	3	4	106.312	1	3	3	3	3	4	0	0	0	78	112	0	1	0	0	0	0	0	0	0	NA	173.2	58.6	19.53	73.6	0.424942263279446	2.05905986745557	0.0771144398559573	9.614550975	5.9	NA	NA	NA
1267	1	1	6	22	2	3	1	1.44	15680.1502916584	8806.237553	15429.6712959289	8789.972725	2	1	2	NA	1	1	1	2	1	2	0	0	0	70	102	0	0	0	0	0	0	0	0	0	NA	165.9	62	22.53	75.5	0.455093429776974	2.55527436107587	0.0734823377055475	9.588509589	6.6	NA	NA	NA
12675	2	2	19	34	1	1	2	3.88	102735.3313	51337.37361	102750.6331	58153.04991	2	2	5	455.625	2	2	2	2	2	5	1	1	0	84	116	0	0	0	0	0	0	0	0	0	NA	178.1	83.1	26.2	94.5	0.530600786075239	3.9507848127098	0.08027229035131	10.36647958	5.2	NA	NA	NA
12678	2	2	26	45	2	2	1	NA	19983.01693	10760.5764	20162.32953	11211.15056	2	3	4	NA	1	NA	4	2	3	4	NA	2	1	94	146	0	1	1	1	0	0	0	0	1	0	160	70.5	27.54	99.2	0.62	5.88841039408499	0.0859954995263297	11.81454807	9.1	25063.018079576	131	4.633
12683	2	1	20	38	2	2	1	4.57	23900.67803	11039.87434	24374.99752	11478.05979	3	3	5	210	1	3	3	3	3	5	1	1	0	64	112	NA	1	0	0	0	0	0	0	0	NA	163.6	93.5	34.93	108.6	0.663814180929095	6.95242192088648	0.0794582724369113	11.23114463	7.6	26116.5062715269	115	5.011
12689	2	2	20	42	1	2	1	3.79	27014.55423	15434.77852	29024.12859	16335.28632	2	3	5	94.5	1	2	2	2	3	5	0	0	0	57	105	0	0	0	0	0	0	0	0	0	0	169.5	66.3	23.08	77	0.454277286135693	2.54138564458913	0.0729595260708056	9.456576953	8.8	NA	NA	NA
12690	2	2	16	38	1	1	3	5	87195.07607	43571.82811	93662.36782	47935.02584	3	3	3	438	3	3	3	3	3	3	1	1	0	87	122	0	0	0	0	0	0	0	0	0	NA	167.7	61.8	21.97	80.2	0.478234943351222	2.95969379235538	0.0789504238163155	10.20187812	10	NA	NA	NA
12693	2	2	20	48	1	1	3	0.93	38084.97551	19728.10733	38743.87623	19810.5295	2	3	2	31.5	3	0	0	2	3	2	0	0	1	74	108	0	1	0	0	0	0	0	0	0	0	180.5	113.3	34.78	120.9	0.669806094182826	7.10383572799276	0.0844568045951054	11.35824797	7.4	NA	NA	NA
12694	2	1	26	38	1	1	1	5	85533.35648	42741.45828	91877.39786	47021.5044	2	1	4	21	1	3	3	2	1	4	0	0	0	86	133	0	1	0	0	0	0	0	0	0	NA	191.2	118.1	32.31	110.7	0.57897489539749	4.96055134666926	0.0789185392844493	10.18644564	5.1	109535.191555299	134	5.806
12699	2	1	16	45	1	1	1	4.33	90610.36334	46936.38236	93797.68473	48875.0829	2	3	5	94.5	1	3	3	2	3	5	0	0	1	NA	134	0	1	0	0	0	0	0	0	0	NA	181.2	91.7	27.93	104.6	0.577262693156733	4.92325720614019	0.08441221518782	10.92312785	10.9	NA	NA	NA
1270	1	2	12	25	2	1	1	3.95	6837.13627172965	2844.806817	7215.67832016908	3000.374869	3	1	4	NA	1	2	2	3	1	4	NA	2	0	69	115	NA	1	0	0	0	0	0	0	0	NA	183.6	127.5	37.82	133.6	0.727668845315904	8.63964704455924	0.0875096143701967	11.83181487	12	NA	NA	NA
12706	2	2	23	40	1	1	2	4.86	92962.86076	48154.98158	92976.70696	50442.92243	3	1	5	328.125	2	3	3	3	1	5	1	1	1	72	128	0	1	0	0	0	0	0	0	0	0	177.3	80.5	25.61	97.4	0.549351381838691	4.33140433195979	0.0841908453228605	10.85577958	4.6	107517.598955559	78	4.75
12709	2	1	24	20	2	2	3	1.29	34703.5606	16029.79412	35256.20713	16335.28336	2	3	NA	43.75	3	1	1	2	3	6	0	0	0	74	101	0	0	0	0	0	0	0	0	0	NA	165.7	69.4	25.28	80.2	0.484007242003621	3.0637683493249	0.0723316548037651	9.627081159	6.8	38017.7870199874	35	4.494
12710	2	2	20	44	1	1	2	5	97934.70966	50730.41106	102442.0958	55668.21223	3	1	3	1606.5	2	3	3	3	1	3	1	1	0	84	112	0	0	0	0	0	0	0	0	0	0	175.8	105.6	34.17	122.6	0.697383390216155	7.81911460490358	0.0878114298576944	11.93049632	8.3	125113.322625649	106	5.978
12712	2	2	27	21	2	1	3	0.3	6942.491228	3192.440514	7174.081142	3367.018889	2	3	5	94.5	3	0	0	2	3	5	0	0	0	57	97	NA	1	0	0	0	0	0	0	0	NA	161.2	68.2	26.25	93.3	0.5787841191067	4.9563903146568	0.0831980064092975	11.29768486	16.6	NA	NA	NA
12720	2	2	22	37	1	3	1	0.67	26436.14028	13959.54596	27847.49212	14522.05501	1	3	5	NA	1	0	0	1	3	5	0	0	0	74	125	0	1	0	0	0	0	0	0	0	NA	172.9	97.7	32.68	110.6	0.639676113360324	6.35686376151165	0.0822879541687189	11.18942694	5.7	30913.3919316213	157	5.856
12729	2	2	16	22	2	2	3	0.12	45025.65707	20797.63576	45742.6807	21193.98857	2	1	3	63	3	0	0	2	1	3	0	0	0	28	94	NA	1	0	0	0	0	0	0	0	NA	153.7	61.4	25.99	91.6	0.595966167859467	5.33684812842347	0.0842081940729033	11.68991324	9.3	NA	NA	NA
12738	2	1	26	29	2	2	1	1.94	30848.20428	13753.84348	30779.8413	13703.25943	2	1	4	1417.5	1	1	1	2	1	4	1	1	0	NA	NA	0	1	0	0	0	0	0	0	0	NA	171.2	88.1	30.06	90.1	0.526285046728972	3.86510596439371	0.0712273729346882	9.599239707	4.6	NA	NA	NA
12748	2	2	25	42	1	3	1	0.86	9219.781104	4719.136156	10194.33372	5334.380801	1	1	5	NA	1	0	0	1	1	5	NA	2	1	81	150	1	1	0	0	0	0	0	0	0	0	157.2	71.6	28.97	98.6	0.627226463104326	6.05868836962782	0.0833716341226862	11.65253467	7.5	NA	NA	NA
12749	2	1	20	47	2	1	1	4.81	62561.37331	33868.11666	64648.31625	35802.20158	3	3	5	55.75	1	3	3	3	3	5	0	0	0	71	115	0	0	0	0	0	0	0	0	0	0	162.9	54.7	20.61	79	0.484960098219767	3.0810713280722	0.0823406999787002	10.6815291	9	0	115	4.406
12765	2	1	20	28	2	2	3	0.68	23900.67803	11039.87434	26216.86252	12307.94485	2	2	NA	NA	3	0	0	2	2	6	0	0	0	64	110	0	0	0	0	0	0	0	0	0	NA	176	107.1	34.58	111.7	0.634659090909091	6.23596866123108	0.0793256269532854	10.79340411	9.4	NA	NA	NA
12770	2	1	27	45	2	1	1	5	90749.90504	49128.21136	90907.98673	52676.54048	2	1	3	NA	1	3	3	2	1	3	NA	2	1	76	123	2	1	0	0	0	0	0	0	0	0	164.7	89.2	32.88	110	0.667880995749848	7.05503372610639	0.0835137553536177	11.64689762	7.6	118290.066180433	150	6.128
12774	2	1	17	37	1	3	1	3.14	16811.86774	8877.469924	17883.66378	9781.838503	2	3	5	63	1	2	2	2	3	5	0	0	0	68	107	0	1	0	0	0	0	0	0	0	NA	172.4	85.3	28.7	95.2	0.552204176334107	4.39050789070092	0.0773476374943816	10.30771573	6	NA	NA	NA
12777	2	2	17	27	1	1	3	5	61455.67013	30245.37312	63617.44241	31625.39383	3	3	4	945	3	3	3	3	3	4	1	1	0	58	103	0	0	0	0	0	0	0	0	0	NA	173.1	69.4	23.16	73.9	0.426920854997112	2.09055999323243	0.0691305800785405	8.870839123	5.8	74900.1212195167	55	5.172
12780	2	2	26	44	1	2	2	1.36	16134.93036	9218.700202	16082.57921	9148.370654	3	3	3	83	2	1	1	3	3	3	0	0	0	89	137	0	0	0	0	0	0	0	0	0	0	182.3	74.4	22.39	84.7	0.464618760285244	2.71925529474828	0.0789685227131195	9.819671118	4.3	NA	NA	NA
12784	2	1	19	29	2	3	3	0.17	28180.33408	13060.30014	28505.26462	13465.62562	2	1	1	NA	3	0	0	2	1	1	NA	2	0	82	121	0	1	0	0	0	0	0	0	0	NA	150	104.2	46.31	120.1	0.800666666666667	10.7695657532581	0.076040948230585	11.7654664	6.2	NA	NA	NA
12791	2	1	21	23	2	2	3	2.1	27386.14069	12649.83158	27929.63073	13151.91811	3	3	NA	119	3	2	2	3	3	6	0	0	0	NA	NA	0	0	0	0	0	0	0	0	0	NA	159.2	80.1	31.6	100.7	0.632537688442211	6.18514781019167	0.0798484610884996	11.25157223	6.5	NA	NA	NA
12792	2	2	17	37	2	3	2	1.42	18900.12668	8759.347081	19118.05271	9031.192788	2	3	2	NA	2	1	1	2	3	2	NA	2	0	53	95	0	0	0	0	0	0	0	0	0	NA	159.6	62.6	24.58	86.7	0.543233082706767	4.20571136944858	0.0811798170554522	10.95801602	8.8	NA	NA	NA
12808	2	1	22	34	2	3	1	3.14	20996.81848	9908.278357	21771.00006	10790.08844	1	1	1	409.5	1	2	2	1	1	1	1	1	0	78	112	0	1	0	0	0	0	0	0	0	NA	148.9	59.5	26.84	80	0.537273337810611	4.08467066908099	0.0731342755581867	10.37125958	7.4	26315.5202224831	106	5.256
1281	1	1	12	27	2	3	3	0.94	16376.4519246933	8882.73214	16114.850016841	10149.71885	2	1	5	NA	3	0	0	2	1	5	NA	2	1	91	123	0	0	0	0	0	0	0	0	0	NA	162.7	50.2	18.96	69.6	0.427781192378611	2.10430348080331	0.0767402555583808	9.823299403	9.8	NA	NA	NA
12813	2	1	17	25	2	1	3	5	56708.56514	26076.91028	59321.17937	27863.98382	2	1	5	85.312	3	3	3	2	1	5	0	0	0	56	115	0	0	0	0	0	0	0	0	0	NA	162.9	70.6	26.6	86.1	0.528545119705341	3.90988458290036	0.0757044691053328	10.24709591	7.6	65993.3054917532	76	4.667
12816	2	1	16	30	2	2	1	2.27	32259.24578	14382.96419	32187.75578	15291.41015	2	1	2	47.25	1	2	2	2	1	2	0	0	1	72	144	0	1	0	0	0	0	0	0	0	NA	161.9	91.2	34.79	90.5	0.558987029030266	4.53230231985935	0.0667404098017466	9.476569675	6.7	38591.1919409874	51	4.85
1282	1	2	7	45	1	1	3	1.44	36821.1652957408	17859.15792	41502.774548858	19352.8935	3	1	4	630	3	1	1	3	1	4	1	1	0	72	127	0	1	0	0	0	0	0	0	0	0	192.2	85.8	23.23	87.5	0.45525494276795	2.55802592507098	0.0775232351563963	9.446358186	4.4	40054.5565613787	113	5.628
1284	1	2	9	36	2	1	3	3.77	62251.6173731277	28466.9478	70044.0590396768	30742.87379	3	1	4	350	3	2	2	3	1	4	1	1	0	73	105	0	0	0	0	0	0	0	0	0	NA	180.4	75.2	23.11	87.3	0.483924611973392	3.06226950767649	0.0801117121239952	10.06712181	5.4	72811.6939432112	51	5.372
12848	2	1	15	39	1	3	1	4.14	19673.40511	10388.49846	20927.63087	11446.79905	3	1	4	252	1	3	3	3	1	4	1	1	0	54	101	0	0	0	0	0	0	0	0	0	NA	178	75.8	23.92	88.1	0.494943820224719	3.26446360105763	0.0795411362064997	10.11908644	5.7	NA	NA	NA
12851	2	1	21	46	1	1	3	5	74082.03475	38374.66909	79576.72727	41584.31697	3	1	4	78.75	3	3	3	3	1	4	0	0	1	87	131	0	1	0	0	0	0	0	0	0	0	172.1	105.6	35.65	113	0.656595002905288	6.77188655331713	0.0795209669295702	10.99629759	5.9	89043.6420825554	140	5.478
12852	2	1	28	27	1	3	1	1.33	15814.26397	7794.768043	16166.76547	7972.598857	3	1	5	NA	1	1	1	3	1	5	NA	2	0	53	107	0	1	0	0	0	0	0	0	0	NA	165.7	72.1	26.26	93	0.56125528062764	4.58011858521957	0.0817758775254903	10.95255181	6	NA	NA	NA
12854	2	2	22	42	1	1	1	2.66	110035.4772	56998.63727	113906.0988	59352.9578	3	2	2	141.75	1	2	2	3	2	2	0	0	0	83	115	0	0	0	0	0	0	0	0	0	0	173.9	75.3	24.9	86.2	0.49568717653824	3.27827166002089	0.0766580751461047	9.933671126	5.2	NA	NA	NA
12856	2	1	19	37	1	1	2	5	87187.71023	43568.14736	90254.63595	46058.44187	3	1	5	236.25	2	3	3	3	1	5	1	1	0	64	114	0	1	0	0	0	0	0	0	0	NA	175.5	102.6	33.31	114	0.64957264957265	6.59825348484395	0.0831221055672276	11.25462868	7.8	NA	NA	NA
12859	2	2	20	46	1	1	1	1.13	38084.97551	19728.10733	39196.57594	19984.38896	1	3	5	NA	1	1	1	1	3	5	NA	2	1	92	128	2	1	0	0	0	0	0	0	0	0	163.8	108.4	40.4	122.1	0.745421245421245	9.13775374978678	0.0810285010894217	11.72738068	7.2	42232.6917275144	189	6.367
12867	2	2	21	44	2	1	1	5	61615.26309	33968.6581	63236.19314	36819.92732	3	2	3	140	1	3	3	3	2	3	0	0	0	76	107	0	0	0	0	0	0	0	0	0	0	163.5	54.6	20.42	73.9	0.451987767584098	2.50255967619194	0.0773597518659448	10.001108	6.1	NA	NA	NA
12868	2	1	22	37	1	3	1	3.97	24622.48127	13001.84729	26192.22226	14326.37581	3	1	4	63	1	2	2	3	1	4	0	0	1	106	138	0	1	0	0	0	0	0	0	0	NA	169.2	92.9	32.45	114.7	0.677895981087471	7.3105268815321	0.0866735871685263	11.90023564	6.1	NA	NA	NA
12876	2	1	19	27	2	1	1	3.97	6177.632601	2840.727334	6462.24165	3035.404871	3	2	3	10.5	1	2	2	3	2	3	0	0	0	64	119	NA	1	0	0	0	0	0	0	0	NA	178	85.1	26.86	112.2	0.630337078651685	6.13261683731048	0.0937660274651871	12.16264629	7.2	0	519	6.778
1288	1	1	11	20	1	4	NA	0.97	69939.3048055114	33653.94222	71716.7886575979	36917.75132	1	1	NA	20	4	0	0	1	1	6	0	0	1	71	114	0	0	1	0	0	1	0	0	0	NA	181.5	92.9	28.2	100.1	0.551515151515152	4.37620389778829	0.080197905092816	10.38547155	6.6	86752.2123750223	78	5.079
12885	2	1	21	47	2	5	1	3.4	71684.76848	38807.14206	71809.63968	41610.0227	3	1	3	NA	1	2	2	3	1	3	NA	2	1	73	105	0	1	0	0	0	0	0	0	0	0	154.3	64.1	26.92	84.4	0.54698639014906	4.2826463582814	0.0756442834327543	10.54176746	6.5	88368.4265116838	162	4.911
12898	2	2	25	23	2	3	1	1.02	1901.968064	897.527834	1972.096243	977.405393	1	1	1	30	1	1	1	1	1	1	0	0	0	30	111	NA	1	0	0	0	0	0	0	0	NA	157.7	65.5	26.34	97.2	0.616360177552315	5.80342234285729	0.0874325687078569	12.01007211	9.7	NA	NA	NA
12899	2	1	17	42	2	4	3	NA	26894.42073	14050.6571	26941.26943	14237.64556	1	1	1	NA	3	NA	4	1	1	1	NA	2	0	88	124	0	1	0	0	0	0	0	0	0	0	152.3	59.5	25.65	83.8	0.550229809586343	4.34956974938376	0.0780732911608759	10.86389441	10.5	32485.2186141963	163	5.772
12903	2	2	21	28	2	1	1	4.61	57358.2999	26375.68481	60987.10233	28963.01958	3	1	3	105.75	1	3	3	3	1	3	0	0	0	59	106	0	0	0	0	0	0	0	0	0	NA	160.4	58.1	22.58	76.1	0.474438902743142	2.89194786519698	0.0752142015851332	9.983816509	8.1	NA	NA	NA
12907	2	1	27	41	2	2	2	0.48	25360.48375	13656.26742	25229.69521	14242.2842	2	1	2	6.562	2	0	0	2	1	2	0	0	1	90	134	0	0	1	1	1	0	0	0	1	NA	166.9	182.2	65.41	138.9	0.832234871180348	11.7580248211003	0.0662284581792768	10.29030055	4.3	NA	NA	NA
12911	2	2	24	32	2	1	1	4.61	6857.455834	3465.630162	7291.296314	3742.706504	3	2	4	NA	1	3	3	3	2	4	NA	2	0	63	95	NA	0	0	0	0	0	0	0	0	NA	174.1	77.6	25.6	92.6	0.531878230901781	3.97628361972477	0.0807950878650356	10.5118735	8	NA	NA	NA
12921	2	2	14	38	1	2	1	1.28	28510.91595	14412.58864	29538.44147	14891.40864	2	3	NA	892.5	1	1	1	2	3	6	1	1	0	NA	NA	0	0	0	0	0	0	0	0	0	NA	186.9	73.5	21.04	90.7	0.485286249331193	3.08700193599941	0.0870506756050321	10.57946284	6.9	30670.0422684111	127	4.978
12922	2	2	15	25	1	3	3	0.06	19303.55973	9514.623682	19733.83797	9731.691499	1	1	5	204.75	3	0	0	1	1	5	1	1	0	72	127	0	1	0	0	0	0	0	0	0	NA	155.2	58.1	24.12	87	0.560567010309278	4.56558824909757	0.0836543492518894	11.41382439	5.6	NA	NA	NA
12924	2	1	17	22	2	3	1	0.47	15976.6204	7318.120199	16364.10026	7478.011591	1	1	2	NA	1	0	0	1	1	2	NA	2	0	58	106	0	0	0	0	0	0	0	0	0	NA	160.7	47.8	18.51	73.7	0.458618543870566	2.61555551774518	0.0830848685265275	10.65991004	6.6	0	139	4.911
12926	2	1	14	46	1	2	1	1.65	21730.06524	11625.38456	21723.59271	12310.64264	3	1	2	31.5	1	1	1	3	1	2	0	0	0	76	123	0	1	0	0	0	0	0	0	0	0	172.7	88.9	29.81	94.2	0.545454545454546	4.25118076293228	0.0745584292478612	9.990794413	5.8	33798.6302768637	82	6.089
12927	2	2	16	39	2	2	2	1.36	36162.86597	16703.8565	36774.74544	16896.24472	2	1	3	15.75	2	1	1	2	1	3	0	0	0	67	114	0	1	0	0	0	0	0	0	0	NA	163.4	80.9	30.3	90	0.550795593635251	4.36128571541155	0.0724416050766554	10.00617856	8	NA	NA	NA
12933	2	2	25	23	2	2	3	1.89	31011.85983	14028.1227	32067.86793	14355.71513	3	1	3	15.75	3	1	1	3	1	3	0	0	0	62	115	0	1	0	0	0	0	0	0	0	NA	160.7	63.3	24.51	78.9	0.490976975731176	3.19113752095393	0.0737632750063657	9.916882059	7.1	32664.155000878	49	4.356
12939	2	1	28	42	2	4	1	0.42	8068.904156	4030.298262	8194.602372	4029.18686	2	1	NA	1312.5	1	0	0	2	1	6	1	1	0	NA	NA	0	0	0	0	0	0	0	0	0	NA	153.5	NA	NA	NA	NA	NA	NA	NA	7.1	NA	NA	NA
12940	2	2	26	43	1	2	1	2.87	15210.93028	8968.849841	15759.128	9141.896224	2	1	2	472.5	1	2	2	2	1	2	1	1	0	60	115	0	0	0	0	0	0	0	0	0	0	164.6	60.4	22.29	75.5	0.45868772782503	2.616743352	0.0743005434915798	9.714679614	4	NA	NA	NA
12971	2	2	23	26	2	1	1	5	75336.85571	34642.95776	80103.08074	38041.27442	3	1	1	61.812	1	3	3	3	1	1	0	0	0	69	110	0	1	0	0	0	0	0	0	0	NA	174.1	66.3	21.87	81.5	0.468121769098219	2.78043377490411	0.0789815588591935	10.00923405	7.4	NA	NA	NA
12973	2	1	23	45	1	1	2	NA	83210.64006	43103.30821	87304.32664	45962.90823	3	1	5	66.938	2	NA	4	3	1	5	0	0	0	78	126	2	1	0	0	0	0	0	0	0	0	182.8	160.2	47.94	145.4	0.795404814004376	10.6087852714369	0.0814912459026261	11.48770172	7.5	96637.3537819759	143	6.172
12982	2	1	16	40	2	2	1	0.01	26973.19007	14224.09443	27891.6744	14658.95281	2	1	NA	102.375	1	0	0	2	1	6	0	0	0	62	96	0	0	0	0	0	0	0	0	0	NA	151.5	50.6	22.05	73.6	0.485808580858086	3.0965083231913	0.0760441427998862	10.34671665	4.9	32637.4171779724	39	5.261
12988	2	1	18	20	2	3	1	1.16	23201.24071	10627.37075	23763.93878	10859.56495	2	1	1	NA	1	1	1	2	1	1	NA	2	0	40	103	NA	0	0	0	0	0	0	0	0	NA	144.3	52	24.97	87.7	0.607761607761608	5.60471604194788	0.0854582639888316	12.1618018	8.4	25843.0476946494	130	4.189
12991	2	1	27	44	2	1	1	NA	90749.90504	49128.21136	91311.47878	59909.50882	2	3	3	21	1	NA	4	2	3	3	0	0	0	62	113	0	0	0	0	0	0	0	0	0	0	164.6	84.1	31.04	103.4	0.628189550425273	6.08153687440654	0.0816001859198981	11.27515552	12.3	NA	NA	NA
13009	2	2	26	25	2	2	3	2.15	24369.41016	10865.23708	24874.03439	11214.37598	2	1	NA	NA	3	2	2	2	1	6	NA	2	1	69	132	NA	1	0	0	0	0	0	0	0	NA	160.6	159.1	61.68	161	1.00249066002491	17.8082867439629	0.0813810949594756	12.76411729	8.9	NA	NA	NA
13010	2	1	26	22	2	1	1	0.62	5337.665078	2499.563094	5478.084533	2575.351387	2	2	5	NA	1	0	0	2	2	5	NA	2	0	51	105	NA	1	0	0	0	0	0	0	0	NA	153.8	96.6	40.84	119.1	0.774382314694408	9.97770982485048	0.0809797512037938	12.11778376	10.5	6094.46023964753	190	4.406
13024	2	1	16	23	2	2	1	3.31	36162.86597	16703.8565	36774.74544	16896.24472	3	1	3	NA	1	2	2	3	1	3	NA	2	0	77	103	0	1	0	0	0	0	0	0	0	NA	168.5	75.6	26.63	86.4	0.512759643916914	3.60125167396495	0.0746390916724729	9.936944055	6.3	38444.7275291203	195	4.967
13026	2	1	20	24	2	1	3	1.55	50106.69487	23041.10117	52655.51216	24968.4225	2	3	4	105	3	1	1	2	3	4	0	0	0	68	114	0	0	0	0	0	0	0	0	0	NA	169.4	61.2	21.33	76.5	0.45159386068477	2.49589994702711	0.0764206678146785	9.778803608	7.5	NA	NA	NA
13032	2	2	24	25	2	1	1	0.85	6857.455834	3153.337773	6987.206639	3217.89695	2	2	5	31.5	1	0	0	2	2	5	0	0	0	49	112	NA	0	0	0	0	0	0	0	0	NA	172.7	83.7	28.06	113.1	0.654892877822814	6.72962101651689	0.0932018769171043	12.362317	10.5	7496.16917332403	141	4.611
13045	2	1	16	41	1	1	1	NA	31321.42518	16224.57227	33644.54712	17581.5915	2	3	NA	273	1	NA	4	2	3	6	1	1	0	NA	NA	0	1	0	0	0	0	0	0	0	NA	171.7	NA	NA	NA	NA	NA	NA	NA	11.2	NA	NA	NA
13057	2	2	24	34	1	1	3	NA	70932.44515	35445.30777	72035.90152	36870.3924	3	3	5	855.75	3	NA	4	3	3	5	1	1	0	80	114	0	1	0	0	0	0	0	0	0	NA	183.2	96.6	28.78	107.8	0.588427947598253	5.16851121103161	0.0848064400615945	10.9680696	7.6	NA	NA	NA
13059	2	1	20	43	1	2	1	1.16	14116.3906	8065.406542	14369.49434	8270.26785	2	2	2	63	1	1	1	2	2	2	0	0	1	115	160	1	1	1	1	0	0	0	0	1	0	170.9	105.4	36.09	114.4	0.669397308367466	7.09346054204741	0.0801303559099303	11.14309207	6.1	NA	NA	NA
13060	2	1	26	46	1	1	1	3.18	93545.00186	48456.53204	96690.82305	50158.0738	3	3	3	157.5	1	2	2	3	3	3	1	1	0	83	115	0	1	0	0	0	0	0	0	0	0	182.8	91.1	27.26	105.1	0.574945295404814	4.87296311281301	0.0858217539457504	11.01142506	7.5	NA	NA	NA
13061	2	1	22	44	1	3	1	2.53	12432.23667	6363.428469	13746.35341	7193.04329	2	1	4	47.25	1	2	2	2	1	4	0	0	0	81	109	0	1	0	0	0	0	0	0	0	0	169.8	75.5	26.19	92.4	0.54416961130742	4.22485712056886	0.0804043346817738	10.63404504	6.4	NA	NA	NA
13062	2	1	22	32	2	3	2	4.07	20513.8497	9396.406378	21011.37067	9601.705615	3	1	NA	236.25	2	3	3	3	1	6	1	1	1	NA	NA	0	1	0	0	0	0	0	0	0	NA	160.1	69.9	27.27	87.7	0.547782635852592	4.29903797262807	0.0765033586757245	10.48965019	7.4	NA	NA	NA
1307	1	2	6	42	2	3	1	2.4	7996.34245013516	4667.871445	8289.25757324941	4735.704634	2	2	1	94.5	1	2	2	2	2	1	0	0	0	78	127	0	1	0	0	0	0	0	0	0	0	162.1	72.3	27.52	87.2	0.537939543491672	4.09813281584638	0.0751379527391269	10.2552756	9.2	9203.98867146766	88	5.294
13071	2	1	23	34	1	1	1	1.66	76084.0793	38019.60586	77961.47001	38789.13211	3	1	1	273	1	1	1	3	1	1	1	1	0	70	121	0	1	0	0	0	0	0	0	0	NA	165.6	87.4	31.87	109.9	0.663647342995169	6.94822636101259	0.08495967007057	11.75552356	7.1	90358.1259418973	210	5.406
13074	2	1	22	33	2	3	1	0.91	20513.8497	9396.406378	21011.37067	9601.705615	3	1	1	257.25	1	0	0	3	1	1	1	1	1	69	108	NA	1	0	0	0	0	0	0	0	NA	158.7	71.4	28.35	92.3	0.581600504095778	5.01796286969278	0.0788033225473599	10.92326815	10.1	NA	NA	NA
13078	2	2	18	42	2	1	1	5	90483.67937	48984.08789	94652.34327	52461.17935	3	1	4	141.75	1	3	3	3	1	4	0	0	0	57	112	0	1	0	0	0	0	0	0	0	0	162.3	67.1	25.47	76.3	0.470117067159581	2.81549084450228	0.0691851119577463	9.314580017	8.1	NA	NA	NA
13082	2	2	23	48	2	1	2	3.02	91886.24972	49743.38094	97699.4807	54748.38853	3	1	3	15.75	2	2	2	3	1	3	0	0	0	73	115	0	1	0	0	0	0	0	0	0	0	172.1	76.3	25.76	98	0.569436374201046	4.75424394580489	0.0856456023384813	11.21924951	7.4	NA	NA	NA
1309	1	2	5	22	2	1	1	NA	6172.90245920175	2663.457511	6210.10991744656	2744.215183	2	1	5	236.25	1	NA	4	2	1	5	1	1	0	60	108	NA	1	0	0	0	0	0	0	0	NA	163.1	66	24.81	92.4	0.566523605150215	4.69195039127288	0.0850538181937841	11.37365377	11.3	NA	NA	NA
13093	2	2	26	38	1	2	2	5	22356.61678	11301.5212	23162.34306	11676.98424	2	2	3	NA	2	3	3	2	2	3	NA	2	1	90	134	0	1	0	0	0	0	0	0	0	NA	186.4	123.7	35.6	123.6	0.663090128755365	6.93422180588595	0.0836556962470927	11.11305902	8.4	0	86	4.517
13107	2	1	25	26	2	3	1	1.7	18629.46154	8633.906127	19661.71538	9003.877836	2	1	2	240.375	1	1	1	2	1	2	1	1	0	45	92	NA	1	0	0	0	0	0	0	0	NA	162.5	50.8	19.24	79.8	0.491076923076923	3.19297759311206	0.0871845432940061	11.19620999	8.1	20653.4421194401	119	3.972
13113	2	1	23	22	2	5	3	0.43	64488.50821	29654.44529	64887.57256	36079.34658	2	3	5	NA	3	0	0	2	3	5	NA	2	0	83	110	0	0	0	0	0	0	0	0	0	NA	152.4	42	18.08	63.4	0.416010498687664	1.91871642612233	0.074552891200851	9.782832388	6.4	NA	NA	NA
13116	2	2	17	42	1	5	1	4.25	72469.74491	37539.49914	74257.95116	37724.94984	3	3	2	141.75	1	3	3	3	3	2	0	0	0	71	117	0	1	0	0	0	0	0	0	0	0	168.8	77	27.02	86.3	0.511255924170616	3.57235306977805	0.0737679437940924	9.834797748	7	NA	NA	NA
13117	2	2	17	41	2	3	1	1.73	10774.76278	5381.834617	11019.82685	5913.597159	1	1	3	175	1	1	1	1	1	3	1	1	0	55	104	0	0	0	0	0	0	0	0	0	NA	158.9	70.3	27.84	101.6	0.639395846444305	6.35008399044909	0.0877443050668639	12.11758418	6.4	11737.6228526145	110	5.344
1312	1	2	11	22	2	1	NA	2.17	8152.93164502402	3392.285103	8604.32347385959	3577.791965	3	2	5	157.5	4	2	2	3	2	5	1	1	0	54	102	NA	1	0	0	0	0	0	0	0	NA	173.8	85.1	28.17	98.9	0.569044879171461	4.74585207618179	0.0810301869474693	10.72090658	7.4	0	159	4.546
13123	2	2	21	43	1	1	1	5	70777.99567	36663.16903	73267.69123	38177.53597	2	3	5	169.75	1	3	3	2	3	5	1	1	1	85	143	0	0	0	0	0	0	0	0	0	0	182.5	103.8	31.17	109.7	0.601095890410959	5.45267165565571	0.0819880690732759	10.76732819	7.1	NA	NA	NA
13127	2	2	18	32	2	1	2	2.66	73731.51201	37262.52973	77128.3886	39158.21403	2	1	4	10.5	2	2	2	2	1	4	0	0	0	72	103	0	1	0	0	0	0	0	0	0	NA	168	72.2	25.58	89.5	0.532738095238095	3.99348273651088	0.079536785404472	10.53305705	7.1	92742.6601147289	89	4.75
13133	2	1	22	26	2	1	3	2.24	61449.52909	28256.99879	63281.90399	30492.7804	3	1	4	47.25	3	2	2	3	1	4	0	0	0	62	109	1	1	0	0	0	0	0	0	0	NA	163.5	79.7	29.81	93	0.568807339449541	4.74076321560682	0.0756512461129028	10.41726682	8.2	0	124	15.056
13135	2	1	27	37	2	2	1	1.37	34669.70347	16014.1553	35221.81083	16319.3465	3	1	5	NA	1	1	1	3	1	5	NA	2	0	76	122	0	0	0	0	0	0	0	0	0	NA	159.6	69.2	27.17	96.6	0.605263157894737	5.54752261456332	0.0846059534376696	11.61245594	5.7	NA	NA	NA
13139	2	2	27	44	2	1	1	1.73	103692.5593	56134.82422	105763.8961	58280.4714	3	2	4	NA	1	1	1	3	2	4	NA	2	1	74	124	0	0	0	0	0	0	0	0	0	0	175.4	92	29.9	107.4	0.612314709236032	5.70957324647259	0.084179956042924	11.19722403	5.9	132000.481323614	137	5.656
13147	2	1	23	36	2	1	1	3.68	5390.891531	2724.455941	5639.254717	2863.059208	3	1	3	218.75	1	2	2	3	1	3	1	1	0	68	115	NA	1	0	0	0	0	0	0	0	NA	162.6	80.8	30.56	93.9	0.577490774907749	4.92821854315764	0.0753360921037514	10.44623789	11.8	NA	NA	NA
13148	2	1	26	43	1	1	1	1.21	93545.00186	48456.53204	95991.33039	48206.64935	3	3	3	63	1	1	1	3	3	3	0	0	0	75	120	0	0	0	0	0	0	0	0	0	0	178.1	58.7	18.51	76.7	0.430656934306569	2.15044673704659	0.0821345329130034	10.01097354	9.1	0	109	5.044
13150	2	1	20	35	2	1	1	0.71	53055.14435	25875.95356	54926.68006	26769.4424	2	1	NA	NA	1	0	0	2	1	6	0	0	0	65	113	0	1	0	0	0	0	0	0	0	NA	160.1	71.1	27.74	91.1	0.569019362898189	4.74530533068537	0.0785690930303825	10.80397515	6	69357.3258061581	86	5.533
13158	2	2	20	36	2	1	1	4.99	78878.85078	39863.89866	80454.51511	40610.46623	2	1	1	63	1	3	3	2	1	1	0	0	0	71	115	0	1	0	0	0	0	0	0	0	NA	160.6	89	34.51	97.7	0.608343711083437	5.61807645250389	0.0727319369741182	10.35617929	7.5	96102.9523986763	102	4.806
13166	2	1	14	45	2	2	1	5	27285.54924	14692.88838	27747.22358	14966.96228	3	1	3	94.5	1	3	3	3	1	3	0	0	0	72	118	0	1	0	0	0	0	0	0	0	0	163.6	78.4	29.29	94.4	0.577017114914426	4.91791754527634	0.0776725261851243	10.66139325	4.4	33323.1847035292	55	4.55
13175	2	1	28	30	1	3	1	1.13	16810.02465	8314.796104	17396.43164	9063.345399	1	3	3	NA	1	1	1	1	3	3	NA	2	0	40	114	0	0	0	0	0	0	0	0	0	NA	166.9	67.5	24.23	90.3	0.541042540443379	4.16106215625683	0.0834751687889965	10.99096599	7.6	18596.8188091117	53	5.278
13180	2	2	21	23	2	1	3	0.88	47391.21727	21794.43326	48641.74442	22374.62104	2	3	NA	5.25	3	0	0	2	3	6	0	0	0	55	102	0	1	0	0	0	0	0	0	0	NA	155.8	60.3	24.84	81.5	0.523106546854942	3.80246466858716	0.0766960188440845	10.49539898	10.9	NA	NA	NA
13182	2	1	18	35	1	1	1	1.16	46803.98843	23388.19381	48027.97614	23621.83092	1	3	5	70	1	1	1	1	3	5	0	0	0	72	130	1	1	0	0	0	0	0	0	0	NA	187.1	92.7	26.48	105.7	0.564938535542491	4.65819024052581	0.0869813424894474	10.97830065	9.1	68643.3113555666	194	5.867
13186	2	1	18	22	2	1	1	NA	69499.64716	31958.77129	73896.57818	35093.78145	2	1	NA	115.5	1	NA	4	2	1	6	0	0	0	66	106	0	0	0	0	0	0	0	0	0	NA	169.3	55.6	19.4	69	0.407560543414058	1.78873637597212	0.073449040211842	9.253620719	5.3	NA	NA	NA
13189	2	1	16	21	2	2	3	1.01	6812.734863	3081.720385	7044.720408	3152.754755	2	1	1	NA	3	1	1	2	1	1	NA	2	0	58	106	NA	0	0	0	0	0	0	0	0	NA	158.9	55.7	22.06	80.2	0.50471994965387	3.44775688873159	0.0808863827751895	10.74599838	8.5	7173.59386684784	59	4.511
132	1	2	8	41	2	1	NA	2.59	114312.155948059	55994.8724	127478.658742217	60039.15227	3	3	2	94.125	4	2	2	3	3	2	0	0	0	67	112	0	1	0	0	0	0	0	0	0	0	172.8	125.2	41.93	132.6	0.767361111111111	9.77095003815396	0.0835773147080038	11.85062784	9.5	159742.009373222	341	5.928
13200	2	2	14	36	1	1	1	2.15	69799.42371	34879.13113	71781.5141	36765.93429	2	1	2	63	1	2	2	2	1	2	0	0	0	82	112	2	1	0	0	0	0	0	0	0	NA	173.2	98.1	32.7	105.7	0.610277136258661	5.66254772260402	0.0785421059250319	10.67186895	6.7	93002.1569459409	301	6.467
13217	2	1	19	44	1	3	1	4.78	15116.9889	8260.325918	16080.73243	9182.196202	3	2	3	322.875	1	3	3	3	2	3	1	1	0	70	126	0	1	0	0	0	0	0	0	0	0	175.5	91.6	29.74	106.3	0.605698005698006	5.55745937222764	0.0835925155521751	11.10671244	7.7	20087.251653978	128	5.128
13219	2	1	14	39	1	2	1	3.3	26380.7652	12099.94874	26372.90741	12988.26626	3	1	5	31.5	1	2	2	3	1	5	0	0	1	100	142	0	1	0	0	0	0	0	0	0	NA	178.9	104.1	32.53	108.2	0.604807154835103	5.53711039673038	0.0793839518568751	10.60478568	6.3	27361.7166581718	185	5.928
1322	1	2	7	33	1	4	1	0.89	76739.5985709174	35905.83671	92140.4807591359	39501.37705	2	3	5	NA	1	0	0	2	3	5	NA	2	0	79	123	0	1	0	0	0	0	0	0	0	NA	161.6	76.9	29.45	96.4	0.596534653465347	5.34963316721917	0.0795181296173162	10.99294016	7.5	92017.2792586568	77	5.011
13227	2	2	28	46	1	3	1	1.66	10702.0867	5847.905604	11273.44127	6137.270212	1	2	3	NA	1	1	1	1	2	3	NA	2	1	83	130	0	1	0	0	0	0	0	0	0	0	163.4	70.1	26.26	93.7	0.5734394124847	4.84039339081062	0.0829692345853862	11.19130114	10.6	NA	NA	NA
13229	2	2	19	22	1	5	3	3.39	88466.77964	43538.87532	90649.7161	43494.15778	2	1	1	31.5	3	2	2	2	1	1	0	0	0	81	117	0	1	0	0	0	0	0	0	0	NA	170.7	65.9	22.62	81.6	0.478031634446397	2.95605143956431	0.0780869268226445	10.05188361	7.2	102205.965391419	111	5.644
13230	2	1	22	20	1	3	3	1.94	22909.82007	11292.13055	22990.65291	11934.03625	2	1	3	31.5	3	1	1	2	1	3	0	0	0	76	112	0	0	0	0	0	0	0	0	0	NA	163.7	65.3	24.37	76.9	0.469761759315822	2.80923698108262	0.0715042156822718	9.516335597	5.1	24412.7591870662	100	5.439
13237	2	2	20	43	2	2	2	2.51	33177.5923	17865.67153	33836.01624	18399.86635	3	1	3	NA	2	2	2	3	1	3	NA	2	1	95	166	1	1	0	0	0	0	0	0	0	0	168.5	86.1	30.33	101.9	0.604747774480712	5.53575512575105	0.0807159367227111	10.98177669	9.2	NA	NA	NA
13242	2	2	26	44	2	2	2	5	19983.01693	10760.5764	22031.99649	12100.93793	2	3	5	NA	2	3	3	2	3	5	NA	2	1	82	134	0	0	0	0	0	0	0	0	0	0	166.4	88	31.78	108.4	0.651442307692308	6.64429163197411	0.083756147421659	11.55547883	12.2	NA	NA	NA
13244	2	1	15	49	1	5	1	2.27	81886.86007	42417.58704	83907.43562	42627.13623	3	3	4	15.75	1	2	2	3	3	4	0	0	0	80	134	1	0	0	0	0	0	0	0	0	0	166.3	58.9	21.3	83.1	0.499699338544798	3.35316570188155	0.0838626336252828	10.82787856	8.3	123871.337257219	68	7.989
1325	1	1	13	38	1	3	3	1.06	16932.2670264056	8952.921849	17686.9352555828	9635.741614	2	1	2	NA	3	1	1	2	1	2	NA	2	0	80	107	0	0	0	0	0	0	0	0	0	NA	171	99.4	33.99	114.4	0.669005847953216	7.08353130259695	0.0833733386286064	11.47447522	8.8	NA	NA	NA
13252	2	2	21	36	2	1	2	2.43	5288.508658	2672.713548	5532.154973	2808.684486	3	3	2	102.375	2	2	2	3	3	2	0	0	0	41	110	NA	1	0	0	0	0	0	0	0	NA	171	81.3	27.8	106.5	0.62280701754386	5.95430849934627	0.088747274002752	11.81148044	14.5	NA	NA	NA
13258	2	2	14	48	1	1	2	1.3	35119.79774	18192.13823	36109.52739	19318.07123	2	3	2	945	2	1	1	2	3	2	1	1	0	66	134	0	1	0	0	0	0	0	0	0	0	180.3	126.2	38.82	136.8	0.75873544093178	9.51968234436822	0.0888623675643808	12.17745182	7.5	43417.0234914196	322	5.428
13274	2	2	27	42	2	3	3	0.59	16350.08193	8020.563445	17256.03591	8230.372522	2	1	1	NA	3	0	0	2	1	1	NA	2	0	85	126	0	0	0	0	0	0	0	0	0	0	151.4	52.4	22.86	87	0.574636723910172	4.8662820300076	0.087782005295834	12.01859247	6.6	17513.1884440771	78	5.261
13277	2	2	24	27	2	3	3	1.35	22847.32021	10527.47314	23139.16394	11314.22214	2	1	5	44.625	3	1	1	2	1	5	0	0	0	70	119	0	0	0	0	0	0	0	0	0	NA	163.6	69.5	25.97	93.4	0.570904645476773	4.78577015525809	0.0832671934409186	11.20351949	8.6	NA	NA	NA
13281	2	2	26	26	2	2	3	1.05	27318.29874	12618.49496	30119.4091	14090.87663	2	3	NA	NA	3	1	1	2	3	6	0	0	0	62	112	0	1	0	0	0	0	0	0	0	NA	165.7	87.3	31.8	106.4	0.642124321062161	6.41621872248658	0.0823497516491051	11.38766037	6.1	0	48	4.778
13283	2	2	19	43	1	3	1	2.11	17617.28893	9017.392518	18626.82826	9323.867666	3	1	1	NA	1	2	2	3	1	1	NA	2	0	73	106	2	1	0	0	0	0	0	0	0	0	179.8	97.5	30.16	NA	NA	NA	NA	NA	4.5	22754.9787811068	144	6.544
13292	2	2	26	38	2	2	2	4.61	24004.898	10858.54433	24822.30678	11112.11902	2	1	3	NA	2	3	3	2	1	3	NA	2	0	82	114	0	0	0	0	0	0	0	0	0	NA	171.4	94	32	97	0.565927654609102	4.67924586526487	0.0735077291757075	10.00478609	4.9	26928.3095658321	98	4.917
13293	2	1	26	32	1	1	2	1.91	85533.35648	42741.45828	88542.08844	45184.5004	2	1	3	472.5	2	1	1	2	1	3	1	1	0	89	118	0	0	0	0	0	0	0	0	0	NA	173.7	80.2	26.58	90	0.518134715025907	3.70526328486585	0.0766724396731515	10.04975155	5.7	108896.509240413	83	4.35
13296	2	1	15	30	2	3	1	5	20385.5028	9393.12931	23531.56254	10509.7248	3	1	4	204.75	1	3	3	3	1	4	1	1	0	79	108	0	1	0	0	0	0	0	0	0	NA	168.8	62.1	21.79	81.4	0.482227488151659	3.03154303453323	0.0803094583706486	10.32948347	8.8	24034.4162329175	67	4.739
13297	2	1	16	46	2	1	1	5	89560.99678	48484.58604	91350.045	50337.81738	3	1	1	35.438	1	3	3	3	1	1	0	0	1	78	120	1	1	0	0	0	0	0	0	0	0	163.8	120.1	44.76	139.3	0.85042735042735	12.3463383718888	0.0863377611155117	12.7109969	8.6	NA	NA	NA
13301	2	1	19	46	2	1	2	NA	92268.68475	49950.41531	98106.11068	54976.25398	3	2	3	31.5	2	NA	4	3	2	3	0	0	0	63	107	0	1	0	0	0	0	0	0	0	0	169.8	86	29.83	96.4	0.567726737338045	4.71764098759871	0.0769141105324308	10.39507934	4.5	NA	NA	NA
1331	1	2	12	25	1	3	3	0.98	14614.5047690683	8364.747357	15643.0092198211	8357.186245	1	3	5	13.125	3	0	0	1	3	5	0	0	0	59	107	0	1	0	0	0	0	0	0	0	NA	170.6	95.2	32.71	103.7	0.607854630715123	5.60685020873763	0.0776251073094651	10.6282138	6.8	NA	NA	NA
13310	2	2	26	24	1	1	3	5	58184.99975	28635.71455	61767.72211	32424.51867	3	1	3	56	3	3	3	3	1	3	0	0	0	51	111	0	0	0	0	0	0	0	0	0	NA	173.3	69.4	23.11	83	0.478938257357184	2.97230614769597	0.077710346847332	9.963188731	5.9	76792.7315431064	50	5.311
13312	2	1	19	25	1	2	1	0.48	29929.35933	13727.5667	29920.44455	14735.37576	2	3	1	NA	1	0	0	2	3	1	0	0	0	86	111	0	1	0	0	0	0	0	0	0	NA	177.6	77	24.41	91.1	0.51295045045045	3.60492484279018	0.0812365946524742	10.38180852	4.3	NA	NA	NA
13317	2	2	16	45	1	2	1	3.54	31119.76114	17780.29045	31677.73153	18231.90979	3	1	3	63	1	2	2	3	1	3	0	0	0	87	135	0	1	0	0	0	0	0	0	0	0	169.3	72.3	25.22	91	0.537507383343178	4.08939811410283	0.081323524389002	10.70217982	6.6	46998.600769683	212	5.072
13318	2	1	27	20	2	1	1	0.68	172246.297	79213.20953	176974.4008	82546.91002	2	1	1	421.75	1	0	0	2	1	1	1	1	0	65	94	0	0	0	0	0	0	0	0	0	NA	165.6	60.7	22.13	76.1	0.459541062801932	2.63140949657043	0.075023999861777	9.767654991	7.6	195343.774694045	95	4.533
13327	2	2	25	46	1	3	2	2.83	9322.048994	5093.816197	9819.727202	5345.867142	3	3	2	NA	2	2	2	3	3	2	NA	2	0	66	111	1	1	0	0	0	0	0	0	0	0	151.6	57.8	25.15	84.2	0.555408970976253	4.45728090981532	0.0796655388340487	11.07511316	7.9	11694.7815344977	133	15.533
13340	2	2	26	44	2	2	3	2.73	19983.01693	10760.5764	21919.54583	12081.19769	2	3	3	NA	3	2	2	2	3	3	NA	2	0	65	109	0	1	0	0	0	0	0	0	0	0	167.8	93.6	33.24	96.1	0.572705601907032	4.8245543189621	0.0717607109446061	9.933114995	5.2	27512.901407459	107	5.194
13342	2	1	27	21	1	2	1	3.45	30096.35351	14742.3365	29998.70334	14829.77755	2	1	5	9.333	1	2	2	2	1	5	0	0	0	86	130	0	0	0	0	0	0	0	0	0	NA	192.5	68	18.35	74	0.384415584415584	1.44659398413893	0.0766641468592191	8.973818126	5.6	NA	NA	NA
13343	2	2	16	20	2	2	3	1.41	9653.226359	4458.886306	10643.03003	4977.697897	2	1	1	NA	3	1	1	2	1	1	NA	2	0	64	103	NA	1	0	0	0	0	0	0	0	NA	164.6	69.3	25.58	93	0.565006075334143	4.65962676609581	0.0834963850066476	11.17162454	10.1	NA	NA	NA
13344	2	2	14	45	1	1	1	3.33	90309.81768	46780.69899	93486.56703	48712.96905	3	2	3	298.667	1	2	2	3	2	3	1	1	1	91	128	0	1	0	0	0	0	0	0	0	0	175.7	96.8	31.36	100.9	0.574274331246443	4.85844036803502	0.0765457794039585	10.25542086	7.1	100820.912101308	152	5.311
13349	2	1	17	28	2	3	3	1.93	2331.276573	1074.193878	2361.055489	1154.471543	2	1	2	189	3	1	1	2	1	2	1	1	0	59	102	NA	0	0	0	0	0	0	0	0	NA	153.9	69.7	29.43	101.7	0.660818713450292	6.87726132924826	0.0860019176095116	12.18160643	8.9	NA	NA	NA
13354	2	2	25	27	1	3	1	0.93	18059.7771	8932.965143	19968.73814	10009.19246	1	3	5	NA	1	0	0	1	3	5	NA	2	0	55	113	0	0	0	0	0	0	0	0	0	NA	165.9	64.3	23.36	83	0.500301386377336	3.36445742522585	0.0788568951928502	10.35076875	11.4	NA	NA	NA
13356	2	2	14	47	2	1	2	1.24	38869.26604	21042.19852	40722.95976	22592.15618	2	1	3	70.875	2	1	1	2	1	3	0	0	1	86	140	0	1	0	0	0	0	0	0	0	0	174.9	117.1	38.28	124	0.708976558033162	8.12886937969887	0.0825490654698001	11.45890813	9.6	53954.4297038394	140	4.894
1336	1	1	7	37	2	2	1	2.35	31760.4587902436	14519.44824	33136.4280951841	16187.19224	3	1	2	NA	1	2	2	3	1	2	0	0	0	67	111	NA	1	0	0	0	0	0	0	0	NA	169.9	63	21.82	92.4	0.543849323131254	4.21830554256042	0.0907831924557386	11.64130577	9.9	NA	NA	NA
13372	2	2	25	24	2	3	1	0.79	17377.69714	8053.770397	18340.59103	8398.882696	2	1	1	NA	1	0	0	2	1	1	NA	2	0	56	104	0	1	0	0	0	0	0	0	0	NA	164.5	70	25.87	92.3	0.561094224924012	4.57671682652796	0.0822724563787557	11.03196006	6.4	20483.7030413608	205	5.222
13384	2	1	19	28	2	1	1	4.1	6177.632601	2840.727334	6462.24165	3035.404871	3	2	3	35.438	1	3	3	3	2	3	0	0	1	41	105	NA	1	0	0	0	0	0	0	0	NA	165.5	80.2	29.28	NA	NA	NA	NA	NA	8.6	7468.54006448991	235	4.5
13386	2	1	26	30	2	1	1	1.21	80257.0554	41305.48512	83626.44912	44807.06119	1	3	2	130.667	1	1	1	1	3	2	0	0	0	67	105	0	1	1	1	0	0	0	0	1	NA	163.4	61.2	22.92	81.5	0.498776009791922	3.33587528661161	0.0790172371514845	10.4179411	8.1	NA	NA	NA
13388	2	2	18	31	1	2	1	5	30656.08768	15016.51554	31055.92454	15578.90974	2	1	3	118.125	1	3	3	2	1	3	0	0	1	56	106	0	1	0	0	0	0	0	0	0	NA	176.6	89.7	28.76	87.2	0.493771234428086	3.2427256765198	0.0699029033574778	9.207044949	7.1	35431.2510149523	165	5.411
13401	2	1	17	36	2	3	1	3.14	18249.82191	8457.960466	18460.24966	8720.452661	1	3	5	1071	1	2	2	1	3	5	1	1	0	56	111	0	0	0	0	0	0	0	0	0	NA	149.9	49.6	22.07	78.8	0.525683789192795	3.85322655226082	0.0818007299190957	11.18884813	8.1	NA	NA	NA
13408	2	2	27	25	1	3	3	2.26	20185.20885	10557.59644	20824.39341	10914.82241	3	1	4	384.75	3	2	2	3	1	4	1	1	0	78	117	0	0	0	0	0	0	0	0	0	NA	166.3	59.4	21.48	79.6	0.478653036680697	2.96718906893483	0.0798811101344967	10.32808599	5.5	23234.6030130509	124	5.744
13428	2	1	15	48	1	2	1	4.19	22587.87543	12905.59346	24268.15543	13658.54159	3	3	3	189	1	3	3	3	3	3	1	1	0	76	119	0	0	0	0	0	0	0	0	0	0	182.9	72.1	21.55	80.5	0.440131219245489	2.30469791354295	0.0768642117777916	9.48043463	6.7	35209.2759701995	49	4.889
13430	2	2	22	31	1	1	1	1.64	44229.82242	22101.86981	44236.41016	22322.65714	1	1	3	892.5	1	1	1	1	1	3	1	1	0	79	112	0	0	0	0	0	0	0	0	0	NA	183.6	97.1	28.81	95.3	0.519063180827887	3.72334270606785	0.0748389564945602	9.67126505	5.7	NA	NA	NA
13433	2	2	18	43	2	2	1	5	27664.88053	14379.49252	27603.57215	14509.98014	3	1	1	NA	1	3	3	3	1	1	NA	2	0	74	124	2	1	0	0	0	0	0	0	0	0	171.7	103	34.94	115	0.669772859638905	7.10299197104456	0.0821165621273298	11.3312867	6.4	32305.7370698898	139	6.167
13435	2	1	20	45	1	2	1	3.39	13806.99149	7386.613153	13802.87893	7822.016927	2	3	5	84	1	2	2	2	3	5	0	0	0	78	134	0	0	0	0	0	0	0	0	0	0	169.1	78.3	27.38	92.5	0.547013601419279	4.28320612710411	0.0783034624751944	10.45347901	4.8	NA	NA	NA
13436	2	1	25	21	1	3	3	NA	19360.67363	9576.431742	20036.05838	10438.56127	2	3	3	NA	3	NA	4	2	3	3	0	0	0	59	105	0	0	0	0	0	0	0	0	0	NA	173.9	54.3	17.96	71.4	0.410580793559517	1.83488324448575	0.07894855749424	9.689431504	4.9	NA	NA	NA
13438	2	1	21	47	1	1	1	3.4	74082.03475	38374.66909	76185.73821	39843.94549	2	2	4	47.25	1	2	2	2	2	4	0	0	0	71	128	0	1	0	0	0	0	0	0	0	0	166.6	100	36.03	117.5	0.705282112845138	8.02957474421459	0.0834495873205829	11.75	5.6	89548.562935878	85	5.156
13442	2	1	22	32	1	1	3	1.64	72498.66642	36227.9566	75048.88851	38298.69605	2	2	5	31.5	3	1	1	2	2	5	0	0	0	88	119	0	1	0	0	0	0	0	0	0	NA	177.6	89.9	28.5	95.9	0.539977477477477	4.13942044904417	0.0771259547252163	10.11436824	6.9	89215.6697550201	124	5.7
13444	2	2	20	32	1	2	1	0.83	32796.24817	16064.8474	33384.27759	16697.98908	2	1	1	31.5	1	0	0	2	1	1	0	0	0	88	124	0	1	0	0	0	0	0	0	0	NA	170.4	79.4	27.35	89.4	0.524647887323944	3.83279237529501	0.0754451228063785	10.03291811	8.4	NA	NA	NA
13448	2	2	17	40	1	1	1	5	72469.74491	37539.49914	77844.85328	40679.29361	3	1	3	61.25	1	3	3	3	1	3	0	0	0	73	117	0	1	0	0	0	0	0	0	0	0	195.7	115.2	30.08	111	0.567194685743485	4.70627309099484	0.0820368566298671	10.3418144	6.6	NA	NA	NA
13458	2	2	27	46	1	1	1	3.45	107160.223	55509.24879	107176.1838	58146.60579	3	2	3	939	1	2	2	3	2	3	1	1	0	77	103	0	0	0	0	0	0	0	0	0	0	169.9	79.2	27.44	101	0.594467333725721	5.30320049606973	0.085173000373256	11.34903102	9.1	NA	NA	NA
13468	2	1	15	25	1	3	3	1.35	19457.57728	9624.363503	21514.2891	10783.88924	2	1	5	NA	3	1	1	2	1	5	NA	2	0	64	113	0	1	0	0	0	0	0	0	0	NA	169.7	66.3	23.02	81	0.477312905126694	2.9431878523331	0.0768376165455298	9.947827703	7.2	22321.003414148	168	5.678
13472	2	1	23	46	2	1	2	5	80517.97562	43589.07178	85611.98688	47974.85398	3	2	2	47.25	2	3	3	3	2	2	0	0	0	62	100	0	0	0	0	0	0	0	0	0	0	174	64.2	21.2	77	0.442528735632184	2.34427472772558	0.0762065312109366	9.609996094	6.7	NA	NA	NA
13476	2	1	16	45	1	1	1	5	90610.36334	46936.38236	92019.93809	48091.28328	2	1	4	31.5	1	3	3	2	1	4	0	0	0	80	133	2	1	0	0	0	0	0	0	0	0	176.2	90.3	29.09	101.3	0.574914869466515	4.87230417605292	0.0806821282912454	10.66020534	6	101112.278030444	249	6.544
13477	2	1	25	41	1	1	1	0.52	42051.60133	21782.82887	43245.73833	22616.84248	2	2	NA	NA	1	0	0	2	2	6	NA	2	1	99	143	0	1	1	1	0	1	NA	1	0	0	189.6	112.4	31.27	114.9	0.606012658227848	5.5646541557814	0.0840715281098862	10.83769371	8.1	56629.5908081813	295	4.472
13479	2	2	17	27	2	3	1	2.76	16545.92308	7578.890332	16947.2102	7744.479211	2	1	NA	609	1	2	2	2	1	6	1	1	0	70	112	0	1	0	0	0	0	0	0	0	NA	161.6	56.7	21.71	81.8	0.506188118811881	3.47560145783552	0.0826848754371535	10.86330003	6.4	18429.9229799374	62	5.439
13484	2	1	27	33	2	2	1	0.68	6957.8709	3213.884573	6921.987917	3327.335155	3	1	2	NA	1	0	0	3	1	2	NA	2	0	70	103	NA	1	0	0	0	0	0	0	0	NA	166.1	72.7	26.35	88.3	0.5316074653823	3.97087365454996	0.0773728880234207	10.35603473	6.8	7570.8239040668	84	4.222
13493	2	2	27	43	1	1	2	5	91775.77475	47540.06822	95999.69966	52167.3401	3	3	4	94.5	2	3	3	3	3	4	0	0	0	72	108	0	1	0	0	0	0	0	0	0	0	176.3	97.9	31.5	114.2	0.647759500850822	6.55373883418429	0.0862315604600341	11.54183225	10.5	117245.17442022	99	4.978
13494	2	2	22	38	2	3	1	0.71	25714.21817	12134.39225	26376.87885	12332.92229	2	1	3	31.5	1	0	0	2	1	3	0	0	0	76	117	0	1	0	0	0	0	0	0	0	NA	152.5	52.1	22.4	81.9	0.537049180327869	4.08014493947042	0.0834610096845433	11.34658158	10.5	NA	NA	NA
13496	2	1	22	24	1	3	3	1.94	22909.82007	11292.13055	22990.65291	11934.03625	1	3	4	NA	3	1	1	1	3	4	NA	2	0	NA	NA	0	0	0	0	0	0	0	0	0	NA	176	65.6	21.18	77.8	0.442045454545455	2.33627935272375	0.0766077356723926	9.605670327	5	27234.7409656032	99	5.483
13513	2	2	17	40	2	3	1	1.66	10774.76278	5381.834617	11019.82685	5913.597159	2	3	5	NA	1	1	1	2	3	5	NA	2	0	76	111	0	1	0	0	0	0	0	0	0	0	153.6	59.2	25.09	85	0.553385416666667	4.41507304180885	0.0800244829878984	11.04734895	6.4	10521.8080126489	162	5.356
13515	2	2	25	37	2	5	1	1.37	82163.05286	41523.67308	90750.38013	47260.92905	3	1	1	157.5	1	1	1	3	1	1	1	1	0	65	99	0	1	0	0	0	0	0	0	0	NA	162.4	57.3	21.73	70.9	0.436576354679803	2.24641987490219	0.0714463541262945	9.366318552	8.1	NA	NA	NA
13516	2	2	16	38	1	4	1	2.76	87195.07607	43571.82811	90262.26089	46062.33301	2	2	3	NA	1	2	2	2	2	3	NA	2	0	63	122	0	1	0	0	0	0	0	0	0	NA	178.9	104.6	32.68	108	0.603689211850196	5.51161814790242	0.0789945664662782	10.55985399	7.4	NA	NA	NA
13523	2	1	27	44	2	1	1	0.68	61389.03856	33843.93991	63004.01725	34950.16677	3	1	2	78.75	1	0	0	3	1	2	0	0	0	64	96	0	1	0	0	0	0	0	0	0	0	167.8	96.2	34.17	106	0.631704410011919	6.1652340951689	0.0777105354064659	10.80732792	10.4	NA	NA	NA
13529	2	1	21	37	1	1	1	2.73	67737.2918	33848.6732	70120.02718	35783.41613	3	3	3	135	1	2	2	3	3	3	0	0	0	79	113	0	0	0	0	0	0	0	0	0	NA	181.8	135.3	40.94	131.1	0.721122112211221	8.45915758627763	0.0818541167694781	11.27077535	8.9	0	128	4.667
1353	1	2	10	48	2	3	1	NA	8816.04757391464	5061.492549	9223.99371486653	5061.962343	1	1	4	NA	1	NA	4	1	1	4	NA	2	0	69	109	0	1	0	0	0	0	0	0	0	0	154.7	75	31.34	98.9	0.639301874595992	6.34781146694837	0.0799929672319247	11.41998832	6.4	NA	NA	NA
13530	2	2	22	28	2	1	2	4.51	8221.814824	3780.725662	8600.601174	4039.822109	2	3	4	236.25	2	3	3	2	3	4	1	1	0	69	119	0	1	0	0	0	0	0	0	0	NA	165.9	97.4	35.39	117.2	0.706449668474985	8.06089577430782	0.0844145630717976	11.87539689	11	NA	NA	NA
13540	2	2	24	28	2	4	3	1.35	74374.84436	34200.58572	79080.20725	37555.50769	3	1	4	15.75	3	1	1	3	1	4	0	0	0	72	113	0	1	0	0	0	0	0	0	0	NA	177.9	94.1	29.73	96	0.539629005059022	4.13234915211723	0.0749986281558254	9.896381331	8.4	NA	NA	NA
13541	2	2	18	26	2	2	3	0	32591.58961	14531.14153	32519.3631	15448.94656	2	1	1	420	3	0	0	2	1	1	1	1	0	73	114	0	1	0	0	0	0	0	0	0	NA	166.6	94.9	34.19	99.6	0.597839135654262	5.37901831145126	0.0732524980175819	10.22412692	4	37437.8653417393	49	4.811
13551	2	1	26	39	1	2	1	0.68	29361.46108	13467.09132	29352.71546	14455.77759	3	1	3	2.333	1	0	0	3	1	3	0	0	0	84	125	0	1	0	0	0	0	0	0	0	NA	176.4	96.4	30.98	99.7	0.565192743764172	4.66359800010542	0.0761012152995172	10.15445551	4.9	31709.2274919406	138	5.511
13558	2	1	19	45	1	1	1	3.42	95354.31382	49393.75992	98708.509	51433.96208	2	2	2	945	1	2	2	2	2	2	1	1	0	73	113	0	1	0	0	0	0	0	0	0	0	178.7	101.9	31.91	109.4	0.612199216564074	5.7069034140722	0.0813461824182592	10.83752794	5.5	NA	NA	NA
13559	2	1	19	23	1	1	1	1.77	75078.5134	36949.84769	80647.11511	40206.53838	3	1	1	204.75	1	1	1	3	1	1	1	1	0	72	112	0	1	0	0	0	0	0	0	0	NA	182.9	83	24.81	85.7	0.468562055768179	2.78815642857307	0.0744942570192537	9.406797081	5.4	NA	NA	NA
1356	1	2	8	35	1	3	1	0.79	15042.6517034331	8517.846467	16131.9269304178	8730.252961	1	3	5	7.875	1	0	0	1	3	5	0	0	0	88	124	0	1	0	0	0	0	0	0	0	NA	169.8	92.1	31.94	107.7	0.634275618374558	6.22676896280109	0.0821026016448092	11.22240372	7.6	17858.9673101939	327	5.45
13563	2	1	28	28	2	3	1	1.33	16152.06573	7398.483252	16543.80065	7560.130472	1	1	1	NA	1	1	1	1	1	1	NA	2	0	66	92	0	0	0	0	0	0	0	0	0	NA	156.5	55.5	22.66	82.7	0.528434504792332	3.90768838410969	0.082554686958412	11.10092115	9.1	NA	NA	NA
13566	2	2	14	39	2	1	3	3.39	72737.58872	36760.21946	77339.36979	39699.19063	3	1	4	3.938	3	2	2	3	1	4	0	0	0	75	109	0	1	0	0	0	0	0	0	0	NA	156.2	62.9	25.78	79.4	0.508322663252241	3.5162323006528	0.0727988824311514	10.01140844	6.2	NA	NA	NA
13575	2	2	17	35	2	3	1	1.48	16935.47279	7991.752594	17371.9034	8122.505167	1	1	1	105	1	1	1	1	1	1	0	0	1	79	122	1	0	0	0	0	0	0	0	0	NA	159.3	84.7	33.38	118.6	0.74450721908349	9.11179709157324	0.0906398642109434	12.88673755	4.6	23603.4053892182	107	5.961
13589	2	2	26	29	1	2	1	1.13	22356.61678	11301.5212	23162.34306	11676.98424	2	2	3	30	1	1	1	2	2	3	0	0	0	49	117	0	1	0	0	0	0	0	0	0	NA	186	162	46.83	144.4	0.776344086021505	10.0358382201533	0.0814944342735878	11.34513547	5	NA	NA	NA
13594	2	2	22	30	2	1	1	0.47	48373.65421	24896.21933	49717.75373	24753.83318	2	3	4	378	1	0	0	2	3	4	1	1	0	63	90	0	1	0	0	0	0	0	0	0	NA	161.6	53.1	20.33	75.8	0.469059405940594	2.79688891059709	0.0800491899826865	10.40212205	4.7	NA	NA	NA
13597	2	1	23	38	2	1	1	2.85	67347.72088	34661.50445	69119.45631	36865.44338	3	1	4	512.5	1	2	2	3	1	4	1	1	0	66	100	0	0	0	0	0	0	0	0	0	NA	170.6	107.2	36.83	102.6	0.601406799531067	5.45972475715155	0.0709615949307315	9.909459524	9.6	NA	NA	NA
13601	2	1	20	49	1	2	3	0.14	14116.3906	8065.406542	14270.44291	8311.169262	2	3	2	NA	3	0	0	2	3	2	NA	2	1	103	165	1	1	1	1	0	1	1	0	1	1	159.9	85.7	33.52	107.8	0.674171357098186	7.21504214634035	0.0820021405179052	11.64470122	5.9	21512.2203835481	182	7.011
13627	2	2	23	32	1	1	3	0.06	37367.3194	18672.64175	40138.8676	20542.48361	2	3	2	630	3	0	0	2	3	2	1	1	0	88	117	0	1	0	0	0	0	0	0	0	NA	176.4	66.2	21.27	91	0.515873015873016	3.66136189488788	0.0892511406744187	11.18439245	8.1	48651.8688256088	69	6.056
13644	2	2	20	27	2	1	1	2.86	7317.649433	3364.953552	7463.82498	3485.570052	3	1	2	126	1	2	2	3	1	2	0	0	0	70	119	0	1	0	0	0	0	0	0	0	NA	162.3	106.5	40.43	119.3	0.73505853357979	8.84544777212096	0.0794960145319369	11.56020777	7.9	NA	NA	NA
13651	2	1	24	48	1	2	3	1.55	20496.86692	11710.89475	20993.92996	12598.87992	2	2	3	NA	3	1	1	2	2	3	NA	2	1	74	117	0	1	1	0	0	1	0	0	0	0	186.5	109	31.34	100.3	0.537801608579088	4.09534412768278	0.0738860053186489	9.606997641	5.1	NA	NA	NA
13652	2	2	26	23	2	2	3	1.13	24004.898	10858.54433	24822.30678	11112.11902	2	3	3	NA	3	1	1	2	3	3	NA	2	1	61	116	0	1	0	0	0	0	0	0	0	NA	163.1	127.4	47.89	130.8	0.801961986511343	10.8093192581647	0.077663603739906	11.58838806	8.2	NA	NA	NA
13654	2	2	17	45	1	3	1	1.61	10666.38115	5773.079692	10781.92812	6265.220208	1	2	2	NA	1	1	1	1	2	2	NA	2	1	95	142	0	1	0	0	0	0	0	0	0	NA	165	70.4	25.86	94.7	0.573939393939394	4.85119735187192	0.0843054517442766	11.2866134	6.8	13965.6905151843	236	5.578
13655	2	2	20	49	1	2	1	0.75	27014.55423	15434.77852	26926.90322	15317.02645	2	3	4	NA	1	0	0	2	3	4	NA	2	0	89	129	0	1	0	0	0	0	0	0	0	0	183.6	83.4	24.74	97.8	0.532679738562091	3.99231457401345	0.0850098766786474	10.70917041	7.1	33853.9559319186	74	3.75
13663	2	2	15	38	2	1	1	3.31	69551.44532	35150.00206	72755.74251	36938.21417	2	1	4	126	1	2	2	2	1	4	0	0	0	76	115	0	1	0	0	0	0	0	0	0	NA	159.4	73.8	29.05	102.3	0.641781681304893	6.40789743925217	0.0857434032938469	11.90823654	8.5	NA	NA	NA
13669	2	1	21	27	1	1	3	3.96	58329.49571	28706.82816	62655.81645	31236.99447	3	1	5	78.75	3	2	2	3	1	5	0	0	0	72	112	0	1	0	0	0	0	0	0	0	NA	188.9	93	26.06	89.6	0.474325039703547	2.88992434702311	0.0741667228834831	9.291087185	5.5	72765.6466193297	127	4.644
13677	2	1	19	48	1	1	1	2.76	95354.31382	49393.75992	97707.20164	49637.77243	2	2	5	313.5	1	2	2	2	2	5	1	1	0	72	110	0	1	0	0	0	0	0	0	0	0	181.1	85.1	25.95	91.5	0.505245720596356	3.45771885737139	0.0775717568444536	9.91873561	8.2	104449.828396135	158	5.289
13679	2	1	25	33	2	3	1	2.83	18629.46154	8633.906127	18570.37242	8726.86315	3	3	4	NA	1	2	2	3	3	4	0	0	0	61	101	0	1	0	0	0	0	0	0	0	NA	153	54.8	23.41	79.2	0.517647058823529	3.69578079475775	0.0782429453259461	10.69879589	9.4	NA	NA	NA
13690	2	2	26	37	2	3	1	0.97	19569.24723	9234.615662	19507.17729	9431.109073	2	1	2	NA	1	0	0	2	1	2	NA	2	1	69	100	0	1	0	0	0	0	0	0	0	NA	150.1	68.1	30.23	99.6	0.663557628247835	6.94597071422163	0.0837741880936057	12.06940283	5.5	NA	NA	NA
13693	2	2	17	43	2	3	3	5	10774.76278	5381.834617	11172.04311	5766.993953	3	1	5	NA	3	3	3	3	1	5	NA	2	0	85	120	0	1	0	0	0	0	0	0	0	0	159.5	112.3	44.14	116.7	0.73166144200627	8.75056669118226	0.0739836283550767	11.01237465	8.1	10999.9026673507	150	5.972
13697	2	1	21	20	2	1	3	2.21	57413.81033	26401.21077	58560.69434	27347.56013	2	3	5	NA	3	2	2	2	3	5	0	0	0	67	105	0	0	0	0	0	0	0	0	0	NA	158	63.8	25.56	83	0.525316455696203	3.84597579502758	0.0760984216565058	10.39124903	6.9	NA	NA	NA
13707	2	2	25	41	2	3	1	1.94	8039.061792	4015.392443	8164.29512	4014.285151	2	1	4	100	1	1	1	2	1	4	0	0	0	61	99	0	0	0	0	0	0	0	0	0	0	148.5	53.5	24.26	82.2	0.553535353535354	4.41819501316627	0.0804911365385705	11.23815264	7.6	NA	NA	NA
13714	2	1	22	41	2	3	1	2.53	10840.11841	5414.478785	10805.7356	5441.178101	1	1	3	NA	1	2	2	1	1	3	NA	2	0	77	120	0	1	0	0	0	0	0	0	0	0	154	78.8	33.23	93.5	0.607142857142857	5.59052907256694	0.0728949914913169	10.53291312	5	NA	NA	NA
13721	2	1	27	41	1	2	1	NA	20476.86998	11699.46948	20743.94279	11974.01517	2	1	1	NA	1	NA	4	2	1	1	NA	2	1	92	127	0	1	0	0	0	0	0	0	0	0	178.4	99.2	31.17	114.1	0.63957399103139	6.35439302176167	0.0862509097426751	11.45591568	6.4	NA	NA	NA
13726	2	1	17	30	1	3	1	3.31	16811.86774	8877.469924	17883.66378	9781.838503	3	1	4	93	1	2	2	3	1	4	0	0	0	75	119	0	0	0	0	0	0	0	0	0	NA	175.7	75.9	24.59	84.2	0.479225953329539	2.9774707967365	0.0751197023191433	9.664762886	5.9	NA	NA	NA
13743	2	2	28	40	2	1	1	0.68	86836.97821	47009.91607	88571.61211	48806.78094	3	2	NA	NA	1	0	0	3	2	6	NA	2	0	76	101	0	0	0	0	0	0	0	0	0	NA	NA	NA	NA	NA	NA	NA	NA	NA	3.8	109041.253391438	53	5.272
13745	2	1	28	47	2	3	1	3.15	11738.48851	5758.337619	11873.83798	5842.017388	3	2	4	NA	1	2	2	3	2	4	NA	2	0	85	135	0	0	0	0	0	0	0	0	0	0	157.6	87.2	35.11	97.3	0.61738578680203	5.82731713843469	0.0722848882658508	10.41968519	5.3	NA	NA	NA
13752	2	1	16	46	2	2	1	4.19	30696.30474	16529.53273	33843.78249	18588.48841	3	1	3	31.5	1	3	3	3	1	3	0	0	0	76	110	0	1	0	0	0	0	0	0	0	0	175.8	75.7	24.49	86.7	0.493174061433447	3.23167533204645	0.077538454198404	9.964858995	5.1	44078.0650983039	50	3.839
13759	2	2	19	36	1	4	1	2.08	35266.46862	16175.51498	35255.96412	17363.04012	3	1	1	118.125	1	2	2	3	1	1	0	0	0	60	108	0	0	0	0	0	0	0	0	0	NA	179.1	70.3	21.92	77	0.429927414852038	2.13871127242214	0.0734597138638455	9.183602184	5.5	38086.4042569904	64	4.928
13762	2	2	25	33	1	3	1	0.85	18260.10022	9642.205911	18167.3008	9755.226703	3	1	5	NA	1	0	0	3	1	5	NA	2	0	72	110	2	1	0	0	0	0	0	0	0	NA	170.6	86.5	29.72	102.1	0.598475967174678	5.39338795595586	0.0814711209866546	10.97786001	4	20766.1482012636	118	6.233
13767	2	1	19	47	1	4	1	1.84	14951.1474	7652.730524	15807.90644	7912.82475	3	1	3	NA	1	1	1	3	1	3	NA	2	1	99	144	1	1	0	0	0	0	0	0	0	0	164.1	96.4	35.8	114.5	0.697745277269957	7.8287025109758	0.0822866114261856	11.66183708	6.8	17515.1669065519	565	8.011
1378	1	1	6	28	1	3	3	1.14	18994.7271377494	10871.80826	20331.4923385353	11489.82056	2	1	5	NA	3	1	1	2	1	5	NA	2	0	64	117	0	0	0	0	0	0	0	0	0	NA	176.1	70.1	22.6	83.4	0.473594548551959	2.87695423845435	0.0786226021100044	9.961094074	7.7	NA	NA	NA
13788	2	2	22	22	1	1	3	3.59	93312.09873	45923.49635	96594.45669	48018.8706	3	1	4	NA	3	2	2	3	1	4	0	0	1	55	136	0	1	0	0	0	0	0	0	0	NA	176.5	125.1	40.16	122.9	0.696317280453258	7.7908992929074	0.0788830556461044	10.98811581	5.6	118146.520276161	244	5.217
13789	2	2	26	27	1	2	3	1.7	23194.91538	10638.70912	23188.00653	10701.81037	2	1	1	493.5	3	1	1	2	1	1	1	1	0	62	128	0	0	0	0	0	0	0	0	0	NA	179.1	79	24.63	86.5	0.482970407593523	3.04498000544089	0.0763528712445747	9.732010343	8.9	NA	NA	NA
13792	2	1	17	32	2	2	3	2.03	27927.72878	12899.99455	28372.47168	13145.83735	3	1	4	15.75	3	2	2	3	1	4	0	0	0	79	117	0	0	0	0	0	0	0	0	0	NA	162.6	55.8	21.11	65	0.399753997539975	1.67106399930861	0.0667361164743622	8.70154273	6.6	NA	NA	NA
13799	2	1	16	34	1	2	1	1.42	29678.42065	13612.46977	29669.58062	14611.82899	1	2	2	15.75	1	1	1	1	2	2	0	0	1	91	115	0	1	0	0	0	0	0	0	0	NA	180.8	96	29.37	101.7	0.5625	4.60644310261517	0.0794546115660028	10.37971279	4.1	NA	NA	NA
13806	2	2	23	26	2	1	1	3.33	6946.154512	3194.125041	7266.170052	3413.021233	3	1	2	425.25	1	2	2	3	1	2	1	1	0	67	127	NA	1	0	0	0	0	0	0	0	NA	160.5	86.7	33.66	99.5	0.61993769470405	5.88695121664068	0.0753372022328866	10.6859597	12.4	8083.42964683003	298	4.689
13813	2	2	24	20	2	1	1	1.68	74374.84436	34200.58572	75860.53777	35426.50307	3	3	4	945	1	1	1	3	3	4	1	1	0	74	113	0	1	0	0	0	0	0	0	0	NA	159.3	57.9	22.82	75.4	0.473320778405524	2.87209862981541	0.0742539733652742	9.909051008	8.2	83835.322629376	64	4.611
1383	1	1	5	36	1	1	1	5	109891.661525344	53690.34644	109728.211480207	54777.05238	3	1	3	47.25	1	3	3	3	1	3	0	0	0	79	122	0	1	0	0	0	0	0	0	0	NA	188.4	126.1	35.53	116.2	0.616772823779193	5.81303126752357	0.078331337203758	10.34781331	8.6	NA	NA	NA
13830	2	2	27	38	2	4	1	0.78	104387.1983	52755.34132	106472.4111	53743.33869	3	3	2	NA	1	0	0	3	3	2	NA	2	0	72	111	0	1	0	0	0	0	0	0	0	NA	151.2	93.6	40.94	119.3	0.789021164021164	10.4152474993349	0.0816769143954112	12.33111986	16	NA	NA	NA
13837	2	1	17	43	2	1	1	2	69165.84623	37443.50268	70547.48599	38874.70955	2	1	3	35.438	1	2	2	2	1	3	0	0	1	95	128	0	1	0	0	0	0	0	0	0	0	165.5	82.5	30.12	97.2	0.587311178247734	5.14376139529924	0.0780483909739505	10.7013678	10.8	NA	NA	NA
13842	2	2	15	43	1	3	1	2.06	12920.1071	6613.144485	14285.7929	7475.315357	1	1	5	NA	1	2	2	1	1	5	NA	2	0	81	102	0	1	0	0	0	0	0	0	0	NA	176.7	91.1	29.18	107.8	0.610073571024335	5.65785855322724	0.0855612185418935	11.29430658	8.4	NA	NA	NA
1385	1	2	2	24	2	1	3	NA	89097.167286601	37071.69476	94195.4211071992	40172.63457	2	3	2	454.5	3	NA	4	2	3	2	1	1	0	66	106	0	1	0	0	0	0	0	0	0	NA	155.1	59.1	24.57	88.5	0.570599613152805	4.77921369863458	0.0840815290356064	11.51196685	16	NA	NA	NA
13859	2	2	18	36	2	1	1	2.49	74874.41019	37840.12914	76370.0828	38548.79573	2	3	5	NA	1	2	2	2	3	5	NA	2	0	70	123	0	0	0	0	0	0	0	0	0	NA	163.6	67.5	25.22	89.2	0.545232273838631	4.24662264465735	0.0810917145993114	10.85707825	6.9	NA	NA	NA
13863	2	1	23	35	2	1	1	1.66	67347.72088	34661.50445	69119.45631	36865.44338	3	1	3	136.5	1	1	1	3	1	3	0	0	0	69	103	0	1	0	0	0	0	0	0	0	NA	155.5	116.3	48.1	125.1	0.804501607717042	10.8874600448868	0.0758511312188224	11.60025276	6.1	87312.4418430702	130	5.4
13869	2	1	28	46	2	3	1	1.1	10276.34001	4982.313054	10332.39862	5086.271552	2	2	4	472.5	1	1	1	2	2	4	1	1	1	85	143	0	1	0	0	0	0	0	0	0	0	166.5	107.8	38.89	122.5	0.735735735735736	8.8644176699359	0.0827059982104377	11.79849759	9	NA	NA	NA
1387	1	2	10	25	2	2	3	0.4	44937.0842587991	20543.20668	46079.2061138153	20779.81497	2	2	4	21	3	0	0	2	2	4	0	0	0	67	103	0	1	0	0	0	0	0	0	0	NA	160.5	73.8	28.65	93.1	0.58006230529595	4.98429600970098	0.0784866413858776	10.83731009	6.3	47281.1762504911	55	4.978
13873	2	1	28	37	2	1	1	2.83	82468.05608	41677.81601	86267.43306	43798.12244	3	3	4	40	1	2	2	3	3	4	0	0	0	65	116	0	1	0	0	0	0	0	0	0	NA	155	65.8	27.39	96.8	0.624516129032258	5.99458371121784	0.0855686775427874	11.93335088	12.2	NA	NA	NA
1388	1	3	1	45	1	1	1	3.97	79938.3792660761	40485.98648	79819.480966443	40685.99327	3	1	4	47.25	1	2	2	3	1	4	0	0	0	52	111	0	1	0	0	0	0	0	0	0	0	181.9	84.5	25.54	87.4	0.480483782297966	3.00008833230805	0.0747218853262489	9.507866565	5.1	NA	NA	NA
13884	2	1	24	31	1	1	3	5	85836.30815	42892.84479	85849.0929	45097.739	2	3	5	NA	3	3	3	2	3	5	NA	2	0	81	117	1	1	0	0	0	0	0	0	0	NA	182.9	68.5	20.48	81.6	0.446145434663751	2.40439218148003	0.0806052515807617	9.859272563	9.5	0	214	21.394
13897	2	2	22	36	1	3	2	1.58	26436.14028	13959.54596	26301.78952	14123.1723	1	2	5	612.5	2	1	1	1	2	5	1	1	0	63	96	0	1	0	0	0	0	0	0	0	NA	157.5	65	26.2	91.9	0.583492063492064	5.0594903837279	0.0830120307182732	11.39879211	5.6	30064.2822616168	186	5.606
13899	2	1	19	24	1	3	3	1.84	29286.42085	14486.03575	30964.64694	14847.26885	3	1	3	21	3	1	1	3	1	3	0	0	0	72	111	0	1	0	0	0	0	0	0	0	NA	193.2	114.9	30.78	109	0.564182194616977	4.64211550283915	0.0798442893636093	10.16872456	6.2	33883.0478450928	173	5.661
13908	2	2	27	24	2	1	3	5	83049.51046	38189.55086	84708.48684	39558.45236	3	1	3	560.25	3	3	3	3	1	3	1	1	0	77	126	0	1	0	0	0	0	0	0	0	NA	160.5	58.4	22.67	79.2	0.493457943925234	3.23692670538429	0.0780464792607461	10.36379367	7.4	93613.4060283766	68	5.378
1391	1	2	9	35	2	2	1	3.94	20539.9825727707	9623.040123	21970.2357732984	10230.84334	3	1	3	236.25	1	2	2	3	1	3	1	1	0	44	94	0	0	0	0	0	0	0	0	0	NA	167.4	72.8	25.98	79.6	0.475507765830346	2.91096740984909	0.0701362556248753	9.329263896	3.9	24792.6895170361	34	4.878
13916	2	2	25	48	1	3	1	1.91	9322.048994	5093.816197	9274.67353	5199.030214	2	3	1	NA	1	1	1	2	3	1	NA	2	0	75	120	0	1	0	0	0	0	0	0	0	0	164.5	68	25.13	91.5	0.556231003039514	4.47447250985408	0.0831527245783569	11.09600485	6.6	NA	NA	NA
13917	2	2	17	43	1	3	1	3.04	10200.49518	5202.763816	10427.86522	5368.450274	1	3	5	63	1	2	2	1	3	5	0	0	0	81	120	0	1	0	0	0	0	0	0	0	0	173.4	79.9	26.57	100	0.576701268742791	4.9110534904508	0.0852866554714592	11.18733416	10.4	NA	NA	NA
13919	2	1	20	45	1	1	3	0.7	28365.15894	14693.21937	30469.0135	15922.15662	3	1	2	30	3	0	0	3	1	2	0	0	0	77	115	0	1	0	0	0	0	0	0	0	0	177.6	110.7	35.1	121.1	0.681869369369369	7.41299732420293	0.0847652638346071	11.50986773	7.5	NA	NA	NA
13921	2	2	25	43	2	3	2	NA	8039.061792	4015.392443	8013.563411	4035.192729	1	3	5	NA	2	NA	4	1	3	5	NA	2	0	76	123	0	1	0	0	0	0	0	0	0	0	152.8	58.9	25.23	89.5	0.585732984293194	5.10886856639314	0.0841685523931472	11.6617946	13.4	8586.37813669137	194	4.994
13928	2	2	19	26	1	1	1	1.37	88466.77964	43538.87532	91578.69806	45525.44528	3	1	1	15	1	1	1	3	1	1	0	0	1	90	116	0	1	0	0	0	0	0	0	0	NA	171	120.3	41.14	131.7	0.770175438596491	9.85358549311633	0.0845106667679155	12.00751012	7.3	109718.200467861	205	5.372
13940	2	2	15	26	2	3	1	1.23	2638.47167	1208.556774	2652.864833	1253.843247	2	1	2	NA	1	1	1	2	1	2	NA	2	0	59	110	NA	1	0	0	0	0	0	0	0	NA	153	77.2	32.98	106.2	0.694117647058824	7.73282795520777	0.0834856245545526	12.08692609	12.3	NA	NA	NA
13960	2	2	25	45	1	4	1	0.96	89409.05974	46314.10425	90799.94648	47453.69361	2	2	1	NA	1	0	0	2	2	1	NA	2	0	73	122	2	1	0	0	0	0	0	0	0	0	183.5	92.9	27.59	101.4	0.552588555858311	4.39849552695273	0.0819820524908174	10.52034781	5.6	99771.7410421788	1024	6.183
13966	2	2	18	41	2	1	1	2.12	34701.60651	19131.08779	35614.51143	20736.91754	3	1	1	472.5	1	2	2	3	1	1	1	1	0	65	93	0	1	0	0	0	0	0	0	0	0	170.8	60.9	20.88	79.8	0.467213114754098	2.76451939802007	0.0805264638939014	10.2257282	6.8	45606.1449677434	224	4.85
13983	2	2	19	20	1	3	3	NA	32464.70689	16001.68432	33188.34839	16366.74875	2	3	5	NA	3	NA	4	2	3	5	NA	2	0	59	109	0	0	0	0	0	0	0	0	0	NA	169.6	58.2	20.23	75.1	0.442806603773585	2.34887579825335	0.0776717501729446	9.844155033	5.3	34840.2287741955	32	4.444
13986	2	2	19	23	2	1	3	0.94	77758.61897	34506.8789	80501.57696	36298.20742	3	1	1	20.25	3	0	0	3	1	1	0	0	0	73	97	0	0	0	0	0	0	0	0	0	NA	166.6	115.5	41.61	108.2	0.649459783913566	6.59547872422678	0.0698111220573676	10.06783916	5.4	85968.9951994556	65	5.333
13987	2	2	27	36	1	1	1	0.56	55929.03685	27948.02745	56896.65418	28227.21516	3	3	3	NA	1	0	0	3	3	3	NA	2	0	62	97	0	1	0	0	0	0	0	0	0	NA	157.3	45.8	18.51	71.9	0.457088366179275	2.58933037315762	0.0819269744196638	10.62419789	13.9	NA	NA	NA
13989	2	2	17	27	2	3	1	5	18900.12668	8759.347081	19118.05271	9031.192788	2	1	5	63	1	3	3	2	1	5	0	0	0	82	130	0	1	0	0	0	0	0	0	0	NA	161.9	87.8	33.5	105.3	0.650401482396541	6.61864546620473	0.0796358112879621	11.2377952	8.1	23040.5970641933	125	5.128
13994	2	1	24	24	2	1	3	3.63	64077.94452	30006.91556	65763.66103	32451.13903	2	1	3	157.5	3	2	2	2	1	3	1	1	0	67	90	0	0	0	0	0	0	0	0	0	NA	165.8	60.1	21.86	76.4	0.460796139927624	2.65303094095805	0.0758928724070166	9.854988517	7.2	75595.7172558785	42	4.9
13998	2	2	21	29	1	3	1	4.61	16544.33374	8653.286688	19060.99467	9691.081747	3	2	3	60	1	3	3	3	2	3	0	0	0	69	102	0	1	0	0	0	0	0	0	0	NA	178.9	75.5	23.59	84.2	0.470653996646171	2.82495065374633	0.076534096674638	9.690331086	7.1	NA	NA	NA
14005	2	1	21	32	2	2	2	1.03	27386.14069	12649.83158	27244.90547	13100.24249	2	3	NA	NA	2	1	1	2	3	6	NA	2	0	80	102	0	0	0	0	0	0	0	0	0	NA	174.9	78.5	25.66	87.6	0.500857632933105	3.37490252029329	0.0761385789240289	9.887107993	6.1	NA	NA	NA
14006	2	2	19	21	1	5	3	3.39	88466.77964	43538.87532	90649.7161	43935.59432	2	1	3	126	3	2	2	2	1	3	0	0	0	84	121	0	1	0	0	0	0	0	0	0	NA	170.6	77.6	26.66	87.4	0.512309495896835	3.5925915502736	0.074980527109702	9.921573911	7.5	111390.080112705	100	5.122
14008	2	1	22	40	2	1	1	2.42	67573.75869	37253.59254	69451.34802	37749.36948	3	3	NA	NA	1	2	2	3	3	6	NA	2	0	NA	NA	2	1	0	0	0	0	0	0	0	NA	166.7	NA	NA	NA	NA	NA	NA	NA	6.1	0	182	6.194
14009	2	2	25	41	1	3	1	4.1	9322.048994	5093.816197	9916.351503	5662.29713	2	1	1	NA	1	3	3	2	1	1	0	0	0	87	117	0	1	0	0	0	0	0	0	0	0	157.5	83	33.46	103.7	0.658412698412698	6.81714850133187	0.0795770532113641	11.38255376	8.9	12632.1317666333	91	5.467
14010	2	1	16	21	2	1	1	0.9	53929.21249	24801.14861	55409.55152	25844.90889	2	2	4	NA	1	0	0	2	2	4	NA	2	0	52	98	0	1	0	0	0	0	0	0	0	NA	166	74.5	27.04	87.8	0.528915662650602	3.91724495769262	0.0756431049251758	10.17223488	6.7	NA	NA	NA
14017	2	1	27	37	1	2	3	3.61	23773.58007	11645.20203	24350.10564	12699.39825	3	1	2	1260	3	2	2	3	1	2	1	1	0	84	112	0	1	0	0	0	0	0	0	0	NA	178.7	94.9	29.72	98.2	0.549524342473419	4.33497869844172	0.0765626002683881	10.0804143	7.9	NA	NA	NA
14023	2	1	27	26	2	1	3	1.23	172246.297	79213.20953	191642.7917	92225.09413	2	1	NA	945	3	1	1	2	1	6	1	1	0	57	109	0	0	0	0	0	0	0	0	0	NA	162.9	79.5	29.96	95.7	0.587476979742173	5.14743280427854	0.0777302723898349	10.73317903	9.3	NA	NA	NA
14028	2	1	20	35	2	2	2	0.68	4796.632664	2215.594964	4771.895573	2293.80578	3	3	NA	446.25	2	0	0	3	3	6	1	1	1	NA	NA	0	0	0	0	0	0	0	0	0	NA	160	74	28.91	96.8	0.605	5.54151276274263	0.0812425048240133	11.25277143	5.6	5240.51037640134	76	5.561
14035	2	1	27	21	2	2	3	0.13	8379.807473	3870.686069	8479.558072	4127.710757	2	1	1	60	3	0	0	2	1	1	0	0	0	70	120	NA	1	0	0	0	0	0	0	0	NA	154.9	58.5	24.38	93.3	0.602324080051646	5.48055570666776	0.0891593309081464	12.19842361	9.3	10002.7972067362	190	4.222
14039	2	2	23	39	2	1	2	4.49	6946.154512	3510.456818	7266.170052	3689.04689	2	2	3	126	2	3	3	2	2	3	0	0	0	63	112	NA	1	0	0	0	0	0	0	0	NA	170.7	78.6	26.97	NA	NA	NA	NA	NA	9.6	NA	NA	NA
14040	2	2	17	45	1	3	1	1.73	10842.77939	5549.866278	11464.11292	5738.490217	3	1	1	243	1	1	1	3	1	1	1	1	0	70	101	0	1	0	0	0	0	0	0	0	0	163.4	78.5	29.4	97.6	0.597307221542228	5.36702821876776	0.0801540684832354	11.01577329	6.9	12791.5660960432	103	4.822
14042	2	2	22	47	1	3	1	1.1	16645.90422	9095.766024	17707.11969	10110.87324	2	3	4	78.75	1	1	1	2	3	4	0	0	1	90	123	0	1	0	0	0	0	0	0	0	0	164.7	90.5	33.36	108.6	0.659380692167577	6.84130566103937	0.0816580486768529	11.41577855	8.4	NA	NA	NA
14048	2	1	17	31	1	1	1	2.76	70031.71202	34995.20679	72495.15621	36995.48398	2	3	5	NA	1	2	2	2	3	5	NA	2	0	64	122	0	1	0	0	0	0	0	0	0	NA	181.1	77.9	23.75	89.2	0.492545554942021	3.22005998721994	0.0802225667441675	10.10639168	11.9	NA	NA	NA
1405	1	2	3	38	2	3	2	0.74	3058.02612968824	1686.517177	3199.81105860906	1787.974436	2	2	5	1890	2	0	0	2	2	5	1	1	0	66	100	NA	1	0	0	0	0	0	0	0	NA	153.5	69.34	29.43	109.8	0.715309446254072	8.30034874809246	0.0929725284699191	13.18591954	9.8	4360.62018206458	616	5.983
14055	2	2	27	48	2	1	1	1.09	39500.21268	21383.7667	40556.14189	22023.09018	3	2	2	10.5	1	1	1	3	2	2	0	0	0	73	103	0	1	1	1	0	0	0	1	1	0	171.2	95.9	32.72	113.5	0.662967289719626	6.9311361289366	0.0847946498909865	11.59008332	9.8	NA	NA	NA
14061	2	2	15	40	1	3	2	1.26	13063.41984	7138.201015	13760.83941	7491.411699	2	2	5	15.75	2	1	1	2	2	5	0	0	1	93	136	1	0	0	0	0	0	0	0	0	0	168.7	134.1	47.12	143.2	0.848844101956135	12.2945940318349	0.0845113985636239	12.36598254	7.3	NA	NA	NA
14067	2	1	26	33	2	1	1	3.03	6060.414364	3062.820282	6339.623064	3218.637409	3	2	NA	26.25	1	2	2	3	2	6	0	0	0	61	107	NA	0	0	0	0	0	0	0	0	NA	164.1	62.8	23.32	82	0.499695307739183	3.35309014901441	0.0784224725968992	10.34746654	8.6	7497.89408991747	115	4.378
14068	2	2	18	37	1	1	1	4.26	70753.19842	35355.73726	73242.02171	37376.62187	3	1	5	40.25	1	3	3	3	1	5	0	0	0	84	127	0	1	0	0	0	0	0	0	0	NA	176	90	29.05	97.4	0.553409090909091	4.41556592662556	0.0776912063763116	10.26686147	7.5	NA	NA	NA
14070	2	2	20	20	2	1	1	1.47	79366.02887	36495.73585	84387.16162	40075.80161	3	1	NA	NA	1	1	1	3	1	6	NA	2	0	65	105	0	0	0	0	0	0	0	0	0	NA	161.9	59.9	22.85	83.6	0.516368128474367	3.67095555065663	0.0815940925539163	10.80171878	6.4	NA	NA	NA
14078	2	1	28	30	2	2	3	2.91	31599.64146	14088.87593	31529.61322	14037.05969	3	1	1	NA	3	2	2	3	1	1	0	0	0	58	118	0	0	0	0	0	0	0	0	0	NA	165.1	71.9	26.38	77.7	0.470623864324652	2.82441947954288	0.0682387330125873	9.163398499	6.6	NA	NA	NA
14082	2	1	17	31	2	1	1	5	5228.602281	2642.437984	5559.392501	2853.700299	3	1	4	31.5	1	3	3	3	1	4	0	0	0	59	102	NA	1	0	0	0	0	0	0	0	NA	171.1	70.9	24.22	89.3	0.521917007597896	3.77912181191346	0.0815537048140312	10.60543145	7.1	6758.72900373829	120	4.106
14084	2	1	26	38	2	1	1	2.38	85963.8045	43444.502	89924.23373	45654.68636	2	3	5	31.5	1	2	2	2	3	5	0	0	0	81	121	0	1	0	0	0	0	0	0	0	NA	171.8	80.8	27.38	97	0.564610011641444	4.65120529094906	0.0814650244113665	10.79110837	12	NA	NA	NA
14085	2	1	15	46	2	3	1	5	12174.89441	6081.179653	12364.55616	6079.502697	3	2	3	584.5	1	3	3	3	2	3	1	1	0	75	118	0	1	0	0	0	0	0	0	0	0	159.1	61.2	24.18	75.5	0.474544311753614	2.8938215855506	0.0715826322198106	9.65097611	8.4	NA	NA	NA
14086	2	1	15	28	1	1	1	4.61	69441.55615	34175.62239	72637.56206	37657.75516	2	1	1	157.5	1	3	3	2	1	1	1	1	0	71	125	0	1	0	0	0	0	0	0	0	NA	174.1	104.4	34.44	106	0.608845491097071	5.62960395061526	0.0758923005332829	10.37422388	5.3	NA	NA	NA
1409	1	2	4	37	2	3	NA	NA	15640.2453168868	8783.826245	15390.4037741039	8767.602809	2	1	3	425.25	4	NA	4	2	1	3	1	1	0	66	109	0	1	0	0	0	0	0	0	0	NA	153.6	71.2	30.18	101.3	0.659505208333333	6.84441576941674	0.0843207279545457	12.00520135	8.1	NA	NA	NA
14090	2	2	26	38	2	2	1	NA	24369.41016	10865.23708	24315.40489	10825.27678	3	3	5	15.75	1	NA	4	3	3	5	0	0	0	68	109	0	0	0	0	0	0	0	0	0	NA	154.4	88.6	37.17	105.2	0.681347150259067	7.39949385436194	0.0760146063997166	11.17632131	11.1	25194.1186555754	70	4.767
14093	2	2	23	34	1	3	1	1.01	21730.03882	11365.59856	21965.43639	11721.19021	1	1	5	161	1	1	1	1	1	5	1	1	0	70	114	0	1	0	0	0	0	0	0	0	NA	156.3	55.9	22.88	80.7	0.516314779270633	3.66992136366258	0.0800921647984414	10.79363259	6.9	NA	NA	NA
14095	2	2	25	23	1	3	1	0.74	18260.10022	9642.205911	19234.95606	10030.74492	2	3	NA	NA	1	0	0	2	3	6	NA	2	0	56	132	0	1	0	0	0	0	0	0	0	NA	162.8	70.7	26.68	88.4	0.542997542997543	4.20090150665885	0.0775951388454306	10.51338475	9.4	NA	NA	NA
141	1	3	1	35	2	4	2	NA	62251.6173731277	28466.9478	64791.201914582	30338.36992	2	3	5	NA	2	NA	4	2	3	5	NA	2	1	72	141	0	1	0	0	0	0	0	0	0	NA	158.4	65.7	26.19	84.3	0.53219696969697	3.98265573771073	0.0759497450553319	10.4002766	5.6	0	131	5.222
1410	1	2	1	49	1	1	1	5	106140.044328135	51480.49494	115647.459050269	55786.31087	2	1	3	13.125	1	3	3	2	1	3	0	0	1	97	127	0	1	0	0	0	0	0	0	0	0	171.8	81.9	27.75	102.6	0.59720605355064	5.36474900316449	0.0854005083900073	11.3371896	5.4	NA	NA	NA
14114	2	2	25	34	1	3	1	2.53	16989.98593	8374.275249	17049.93179	8850.314288	2	1	2	63	1	2	2	2	1	2	0	0	0	63	108	0	1	0	0	0	0	0	0	0	NA	168.1	81.5	28.84	100.3	0.596668649613325	5.35264853446034	0.0822596591428441	11.11020644	7.3	NA	NA	NA
14118	2	1	26	32	2	1	1	5	4799.484939	2425.57009	5020.601495	2548.967915	3	2	3	NA	1	3	3	3	2	3	NA	2	0	47	96	NA	1	0	0	0	0	0	0	0	NA	164.7	71.3	26.28	96.8	0.587735276259866	5.1531545072508	0.085331946119558	11.46385257	12.4	NA	NA	NA
1412	1	1	11	43	1	5	1	1.15	56847.8805390943	27572.60038	68256.6906858326	33010.76645	2	1	2	15.75	1	1	1	2	1	2	0	0	1	90	131	0	1	0	0	0	0	0	0	0	0	167.2	84.1	30.08	107	0.639952153110048	6.36354430559084	0.0855553331021684	11.66771413	6.2	70881.0403762365	123	5.2
14125	2	2	25	44	1	3	1	1.94	9219.781104	4719.136156	9748.110503	4879.525975	1	2	3	NA	1	1	1	1	2	3	NA	2	0	81	134	0	0	0	0	0	0	0	0	0	0	161.8	72.1	27.54	92.5	0.571693448702101	4.80274173155317	0.0797400524190248	10.89366712	9.8	NA	NA	NA
14156	2	2	27	25	1	4	3	0.41	84374.05627	41524.64383	86456.00392	41903.0095	2	3	5	NA	3	0	0	2	3	5	NA	2	0	51	110	0	1	0	0	0	0	0	0	0	NA	186.6	98.7	28.35	113.7	0.609324758842444	5.64062349034549	0.0895232697853339	11.44463347	12	NA	NA	NA
14157	2	2	15	24	1	2	1	2.4	28918.09957	14165.18299	29295.26845	14695.69333	2	1	3	141.75	1	2	2	2	1	3	0	0	1	105	154	0	0	0	0	0	0	0	0	0	NA	180.5	77	23.63	87.2	0.483102493074792	3.04737121581513	0.0788198131009625	9.937362267	4.4	30958.6659804718	57	5.644
1416	1	1	1	32	1	1	1	2.51	92941.1952887723	45408.7681	98044.6659938933	45862.38042	2	1	NA	63	1	2	2	2	1	6	0	0	0	63	126	0	1	0	0	0	0	0	0	0	NA	179.2	109.9	34.22	112.2	0.626116071428572	6.03239049606253	0.079518928142453	10.70271623	6.9	NA	NA	NA
14164	2	1	23	46	2	1	1	5	80517.97562	43589.07178	82126.3827	45255.18137	3	1	5	21.146	1	3	3	3	1	5	0	0	0	75	118	0	1	0	0	0	0	0	0	0	0	166.2	82.1	29.72	98.3	0.591456077015644	5.23586576641429	0.0794704132513323	10.8488059	5.6	NA	NA	NA
1417	1	2	11	38	1	1	NA	4.98	104816.721083276	49042.89496	107755.051893055	51014.6729	2	1	2	126	4	3	3	2	1	2	0	0	0	75	112	0	1	0	0	0	0	0	0	0	NA	175	86.6	28.28	102.4	0.585142857142857	5.0958462300336	0.0833926923880634	11.00375749	6.4	120721.261833296	94	5.612
14176	2	2	17	28	1	3	1	5	17410.93319	9193.805124	18520.92106	10130.39951	3	1	NA	189	1	3	3	3	1	6	1	1	0	40	118	0	1	0	0	0	0	0	0	0	NA	165.9	82.7	30.05	99.7	0.600964436407474	5.44969070612819	0.0800833651948607	10.9633279	6.4	22100.4343327968	103	3.578
14177	2	2	21	20	2	2	3	0.23	28247.70894	13047.79541	28697.54746	13296.45494	2	1	1	315	3	0	0	2	1	1	1	1	0	41	107	0	0	0	0	0	0	0	0	0	NA	163.5	94.3	35.28	108.2	0.66177370030581	6.90118469761529	0.0786652024404718	11.14221192	9	30945.3947594342	43	4.961
14183	2	1	14	22	1	4	3	0.55	44228.05451	21766.81189	45483.99614	22694.02975	2	3	2	35.438	3	0	0	2	3	2	0	0	1	77	122	0	0	0	0	0	0	0	0	0	NA	168.5	67.4	23.74	82.3	0.488427299703264	3.14432672795618	0.0767560716399695	10.02466543	6.9	NA	NA	NA
14186	2	1	19	30	2	1	1	4.44	87626.48382	44284.78909	87779.12466	46591.68203	3	1	3	15.75	1	3	3	3	1	3	0	0	0	75	104	0	1	0	0	0	0	0	0	0	NA	166.1	74.5	27	87.4	0.526189042745334	3.86320821778173	0.0753501475302628	10.12589212	9.4	117859.853906895	245	4.706
14187	2	2	20	48	2	5	2	1.81	96800.5192	52403.76135	102924.654	57676.44725	3	1	1	283.5	2	1	1	3	1	1	1	1	0	79	133	0	1	0	0	0	0	0	0	0	0	151.5	53.1	23.13	80	0.528052805280528	3.90011358096206	0.0800632561432898	10.97849293	7.7	NA	NA	NA
14192	2	2	24	48	2	3	1	5	15228.12502	7470.185375	15403.7114	7578.741598	3	2	5	15.75	1	3	3	3	2	5	0	0	0	82	113	0	1	1	1	0	1	1	1	0	0	163.5	67	25.06	78.5	0.480122324159021	2.9935825904596	0.0716896951817749	9.590301382	7.3	NA	NA	NA
14193	2	1	24	34	2	1	1	4.99	86268.28079	43598.37863	90242.73751	45816.39127	3	2	3	15.75	1	3	3	3	2	3	0	0	0	65	100	0	1	0	0	0	0	0	0	0	NA	155.1	56.4	23.45	71.2	0.459058671824629	2.62311529022213	0.0697823402484009	9.480700815	5.9	NA	NA	NA
14194	2	2	16	24	2	4	1	4.19	75539.60221	34739.40772	78631.46146	36859.85463	3	1	4	NA	1	3	3	3	1	4	NA	2	0	71	117	0	1	0	0	0	0	0	0	0	NA	152.8	78.5	33.62	108.1	0.707460732984293	8.08806283666542	0.0839522249918609	12.20087185	13	NA	NA	NA
14201	2	2	17	28	2	3	1	5	16935.47279	7991.752594	17371.9034	8122.505167	1	1	1	NA	1	3	3	1	1	1	NA	2	1	91	109	0	1	0	0	0	0	0	0	0	NA	163.9	96.9	36.07	98.1	0.598535692495424	5.39473642900674	0.0701911087064983	9.965684155	8.7	19329.5301785701	160	5.817
14204	2	1	19	47	2	1	2	3.45	92268.68475	49950.41531	98106.11068	54976.25398	3	3	3	138.75	2	2	2	3	3	3	0	0	0	82	119	0	0	0	0	0	0	0	0	0	0	163.4	53	19.85	77.2	0.472460220318237	2.85685441231448	0.0823792056993679	10.60423554	5.9	NA	NA	NA
14209	2	1	15	26	1	3	1	0.99	19457.57728	9624.363503	21514.2891	10783.88924	2	2	5	NA	1	0	0	2	2	5	NA	2	0	63	118	0	1	0	0	0	0	0	0	0	NA	175.4	85.8	27.89	95.7	0.545610034207526	4.25437050547049	0.07857145587871	10.3316169	4.7	24609.9830668592	45	6.022
14212	2	1	20	38	1	1	1	4.81	59116.2961	29540.7173	61837.08812	32909.56824	3	3	5	15.75	1	3	3	3	3	5	0	0	1	67	131	1	1	0	0	0	0	0	0	0	NA	178.7	149.7	46.88	140.9	0.78847229994404	10.3986849143379	0.0810694042429109	11.51595855	5.8	95632.7960834046	354	10.1
14216	2	2	22	21	2	3	1	0.94	25122.73977	11507.5169	25259.78718	11486.2629	1	1	1	NA	1	0	0	1	1	1	NA	2	0	60	110	0	1	0	0	0	0	0	0	0	NA	153.2	72.5	30.89	91.8	0.599216710182768	5.41012226043676	0.0753357922336334	10.78136323	5.9	26765.3611600823	126	5.594
14219	2	1	19	24	2	1	1	3.08	73899.89363	33982.18401	77304.52771	36311.0129	2	2	3	15.75	1	2	2	2	2	3	0	0	0	55	111	0	1	0	0	0	0	0	0	0	NA	172.9	141.4	47.3	147.5	0.853094274146906	12.4337350914933	0.0857670415654644	12.40415875	9.5	NA	NA	NA
14224	2	2	21	37	1	1	1	3.5	54703.50219	27335.62148	56053.32265	27888.90124	3	1	4	30	1	2	2	3	1	4	0	0	0	62	108	2	1	0	0	0	0	0	0	0	NA	174.3	85	27.98	95.1	0.545611015490533	4.25439063877866	0.0781567844634693	10.31504327	4.7	64966.3633461123	178	6.256
14231	2	2	20	33	1	1	1	0.87	85752.56541	42850.99811	89210.58273	47217.98929	2	3	5	NA	1	0	0	2	3	5	NA	2	0	81	127	0	1	0	0	0	0	0	0	0	NA	183.2	80.7	24.04	90.1	0.491812227074236	3.20652664760229	0.0799169831060399	10.02970186	19.5	NA	NA	NA
14234	2	2	23	48	2	1	1	5	108722.3632	58857.75016	113731.2995	63035.71466	3	1	1	472.5	1	3	3	3	1	1	1	1	0	72	112	0	0	0	0	0	0	0	0	0	0	174.8	58.9	19.28	72.8	0.416475972540046	1.92595538212527	0.0765812843142377	9.485794938	6.4	NA	NA	NA
14240	2	2	24	24	2	1	1	3	74374.84436	34200.58572	75860.53777	35426.50307	3	2	3	7	1	2	2	3	2	3	0	0	0	60	111	NA	1	0	0	0	0	0	0	0	NA	168.4	84.2	29.69	103.1	0.612232779097387	5.70767922179454	0.0828604886219325	11.23576428	12.1	83835.322629376	180	4.456
14246	2	2	26	37	2	1	1	0	67909.53508	34320.21128	69724.90915	34682.58976	2	3	1	NA	1	0	0	2	3	1	NA	2	0	65	111	0	1	0	0	0	0	0	0	0	NA	166	67.8	24.6	93.3	0.562048192771084	4.59688088566179	0.0856125688193689	11.33096236	8.9	97742.6691719412	196	5.183
14248	2	1	26	29	2	1	1	3.08	5337.665078	2499.563094	5478.084533	2703.165852	3	1	2	NA	1	2	2	3	1	2	0	0	0	61	97	NA	0	0	0	0	0	0	0	0	NA	166.6	52.4	18.88	70.3	0.421968787515006	2.01200100952349	0.0768156718175164	9.711575292	7.7	6297.0905669781	67	4.65
14249	2	2	27	22	2	4	1	0	6942.491228	3192.440514	7295.640478	3459.47891	2	2	5	NA	1	0	0	2	2	5	NA	2	0	68	106	NA	1	0	0	0	0	0	0	0	NA	168.5	54.2	19.09	86.3	0.512166172106825	3.58983587112897	0.0930765386290937	11.72225467	11.1	0	305	3.778
14252	2	1	20	45	2	4	1	1.02	17483.06723	9414.388296	17691.18018	10113.34392	1	1	3	NA	1	1	1	1	1	3	NA	2	0	67	111	0	1	0	0	0	0	0	0	0	0	157.9	57.7	23.14	76.8	0.486383787207093	3.10698914928327	0.075265263304132	10.11051583	5.9	NA	NA	NA
14260	2	1	16	31	2	2	1	1.24	32259.24578	14382.96419	32927.24706	14845.14023	2	1	1	126	1	1	1	2	1	1	0	0	1	69	124	0	1	0	0	0	0	0	0	0	NA	156.2	103.4	42.38	121.7	0.779129321382843	10.118635423597	0.0801080380092925	11.96824053	5	33915.7360535868	74	5.439
14267	2	1	22	33	2	4	2	4.74	72863.51715	36823.86134	75036.24787	39080.83042	3	3	4	78.75	2	3	3	3	3	4	0	0	0	57	109	0	1	0	0	0	0	0	0	0	NA	167.5	59.9	21.35	78.2	0.466865671641791	2.75844255800013	0.0785116481709422	10.1040001	7.8	NA	NA	NA
14286	2	1	24	44	1	2	1	3.21	20496.86692	11710.89475	20430.3631	11621.55222	3	3	3	575.625	1	2	2	3	3	3	1	1	1	NA	NA	0	1	0	0	0	0	0	0	0	NA	176.4	73.8	23.72	80.2	0.454648526077097	2.54770005973103	0.0731445470308373	9.335684953	7.3	25686.1550816426	87	5.311
14287	2	1	20	39	2	2	1	3.39	21320.70637	9505.95554	21273.45736	10106.36355	3	2	2	363	1	2	2	3	2	2	1	1	0	67	111	0	0	0	0	0	0	0	0	0	NA	168.4	89.1	31.42	96	0.570071258907363	4.7678656672382	0.0742955386376208	10.17026762	8.1	NA	NA	NA
14294	2	2	18	35	2	1	1	5	73731.51201	37262.52973	77128.3886	39158.21403	3	1	4	283.5	1	3	3	3	1	4	1	1	0	60	116	NA	1	0	0	0	0	0	0	0	NA	157.7	60.4	24.29	96.2	0.61001902346227	5.65660231446753	0.0913357674246052	12.37817455	10.3	NA	NA	NA
14295	2	2	19	28	2	1	1	3.23	7279.249912	3347.295887	7614.611454	3576.689011	3	1	1	924.75	1	2	2	3	1	1	1	1	0	70	103	NA	1	0	0	0	0	0	0	0	NA	167.2	65.2	23.32	100.3	0.59988038277512	5.4251336936299	0.0950306644285719	12.42158842	7.1	8331.98400111664	309	4.661
14299	2	1	28	36	1	3	3	2.48	16536.54691	8649.213895	17060.19299	8941.867987	3	1	3	NA	3	2	2	3	1	3	NA	2	0	62	108	0	0	0	0	0	0	0	0	0	NA	183.8	78.8	23.33	86.8	0.472252448313384	2.85317812232927	0.0784158424235345	9.778148227	9.1	NA	NA	NA
143	1	1	10	22	2	3	1	0.03	2585.39853943609	1452.003539	2544.09867829491	1506.412335	1	1	1	NA	1	0	0	1	1	1	NA	2	0	48	95	NA	1	0	0	0	0	0	0	0	NA	155.2	66.7	27.69	100	0.644329896907217	6.46989387435332	0.0877011936578811	12.244388	5.9	4180.34514115633	276	3.628
14302	2	1	21	27	2	2	3	1.21	27386.14069	12649.83158	28008.53692	13085.77549	2	3	4	1200	3	1	1	2	3	4	1	1	0	71	107	0	0	0	0	0	0	0	0	0	NA	171.4	54.5	18.55	75.6	0.441073512252042	2.32022658072901	0.0824050405462887	10.24055618	8.9	29774.6085793885	78	4.967
14315	2	2	24	23	1	1	1	1.03	84374.05627	41524.64383	84386.62322	46524.48915	3	2	5	94.5	1	1	1	3	2	5	0	0	0	80	108	0	1	0	0	0	0	0	0	0	NA	192.2	100.8	27.29	102	0.530697190426639	3.9527069177168	0.0811685503506485	10.15944318	4.9	108377.409362618	113	5.811
14323	2	1	14	24	1	1	3	1.02	39313.74702	19348.23825	41123.13861	21319.61813	2	3	5	31.5	3	1	1	2	3	5	0	0	0	85	126	0	1	0	0	0	0	0	0	0	NA	184.2	100.5	29.62	102.8	0.558089033659066	4.51342722970151	0.0791209692700592	10.25439598	6.4	NA	NA	NA
14324	2	1	23	42	1	1	1	0.35	36506.63429	18910.52284	37572.16708	19156.18349	3	3	3	236.25	1	0	0	3	3	3	1	1	0	63	94	0	1	0	0	0	0	0	0	0	0	159.8	76.5	29.96	100	0.625782227784731	6.02449342425888	0.0820069021440818	11.43323901	10.6	NA	NA	NA
1433	1	2	3	26	1	3	3	1.92	19255.8516143802	10085.9708	20662.8618827076	11295.58872	3	1	5	126	3	1	1	3	1	5	0	0	0	74	134	0	1	0	0	0	0	0	0	0	NA	187.3	108.84	31.03	110.9	0.592098238120662	5.250195391	0.0820618821742393	10.63009828	8.8	NA	NA	NA
14336	2	2	26	44	1	1	1	4.31	73898.51603	38279.60595	73909.52272	40098.34768	3	1	1	47.25	1	3	3	3	1	1	0	0	0	60	121	0	1	0	0	0	0	0	0	0	0	172.6	76.1	25.54	87.8	0.508690614136732	3.5232539498017	0.0770596191475773	10.06473136	7.1	84307.0719404093	118	5.161
14337	2	1	28	26	2	3	1	1.07	18450.23012	8550.840537	19472.5528	8917.252801	2	1	3	60	1	1	1	2	1	3	0	0	1	58	114	0	1	0	0	0	0	0	0	0	NA	160.5	79.7	30.94	101.4	0.631775700934579	6.16693673778752	0.081212004569274	11.35818124	6.9	22262.1336335934	146	5.583
14340	2	2	25	40	2	3	1	1.5	8039.061792	4015.392443	8246.230063	4015.765141	1	1	3	NA	1	1	1	1	1	3	0	0	1	85	124	0	1	0	0	0	0	0	0	0	0	154.7	68.2	28.5	88.2	0.570135746606335	4.76925015634185	0.076002320954492	10.68012653	6.1	7419.04956298733	150	5.144
14350	2	1	20	43	1	2	2	0.78	13307.98637	7846.81339	13787.60251	7998.211027	2	3	2	11.812	2	0	0	2	3	2	0	0	1	95	144	0	0	0	0	0	0	0	0	0	NA	180.9	72.6	22.19	77.2	0.426755113322278	2.08791558580737	0.0726875139494337	9.060433767	3.5	NA	NA	NA
14351	2	1	26	47	2	2	1	5	25385.24985	13669.60362	27988.15302	15372.3201	3	1	3	NA	1	3	3	3	1	3	NA	2	1	77	129	1	0	0	0	0	0	0	0	0	0	162.4	97.7	37.04	115.3	0.709975369458128	8.15580803233905	0.0814246017012255	11.664927	13.6	37961.7578662348	117	7.039
14363	2	2	25	40	2	1	1	4.1	76198.16504	42008.25066	79397.1563	46441.45453	2	3	NA	70.875	1	3	3	2	3	6	0	0	0	79	130	0	0	0	0	0	0	0	0	0	1	162	80.5	30.67	96	0.592592592592593	5.26123774044993	0.0769788127132603	10.69974168	5.7	103842.324620457	88	5.161
14375	2	1	15	49	1	1	1	2.69	81886.86007	42417.58704	83907.43562	42627.13623	3	1	3	52.5	1	2	2	3	1	3	0	0	0	84	116	0	1	0	0	0	0	0	0	0	0	192.9	113.6	30.53	107.8	0.55883877656817	4.52918402089904	0.0794574782145144	10.11415477	5.7	88225.1038671924	247	5.45
1438	1	3	1	43	1	1	NA	4.5	119364.809290344	57894.82659	130369.367743062	60286.1641	2	2	3	126	4	3	3	2	2	3	0	0	0	85	117	0	1	0	0	0	0	0	0	0	0	172	81.5	27.55	95	0.552325581395349	4.39303014075932	0.0794105699441991	10.52312674	4.9	126856.609117356	76	5.401
14382	2	1	17	47	1	3	1	5	10585.83958	5784.385078	10687.37841	6022.250318	3	1	5	485.25	1	3	3	3	1	5	1	1	0	67	110	2	1	0	0	0	0	0	0	0	0	167	112.3	40.27	117.8	0.705389221556886	8.03244578627107	0.0775888476560323	11.11617595	7.9	13424.0906713204	209	6.222
14387	2	1	15	32	2	3	1	0.88	18695.99085	8563.732808	19149.42341	8750.839212	1	1	4	NA	1	0	0	1	1	4	NA	2	0	57	94	0	0	0	0	0	0	0	0	0	NA	135.7	57.4	31.17	97.9	0.721444362564481	8.4680015291363	0.0848532015559217	12.921911	11.3	20824.8080073625	79	4.389
14406	2	1	18	40	1	2	1	5	19579.90182	11186.9863	19930.9651	11471.13572	3	1	4	NA	1	3	3	3	1	4	0	0	0	54	108	0	1	0	0	0	0	0	0	0	0	166.2	72.5	26.25	82.3	0.495186522262335	3.26896952525459	0.0722766675383717	9.665644813	5	NA	NA	NA
1441	1	1	2	40	1	1	1	5	85048.0630161008	41250.37261	91092.0446760033	42954.21334	3	1	4	63	1	3	3	3	1	4	0	0	0	56	119	0	0	0	0	0	0	0	0	0	0	184.9	82.7	24.19	89	0.481341265548945	3.01554188741699	0.0782523950622187	9.786721997	7.1	NA	NA	NA
14410	2	1	26	43	2	1	2	3.84	90483.67937	48984.08789	94652.34327	52461.17935	3	3	5	148.75	2	2	2	3	3	5	0	0	0	80	126	0	1	0	0	0	0	0	0	0	0	162.1	71.3	27.13	89.9	0.554595928439235	4.44030312893767	0.0782050842936764	10.64669779	7.6	117302.329793913	82	5.667
14420	2	1	25	45	1	3	1	1.13	9298.423487	4742.662038	9331.231164	4968.514875	1	2	2	NA	1	1	1	1	2	2	NA	2	0	82	125	0	1	0	0	0	0	0	0	0	0	166.9	84.3	30.26	101.4	0.607549430796884	5.59984946969234	0.0808283731099054	11.04394328	8.6	13189.4470656226	185	4.356
14421	2	1	19	21	1	2	3	0.82	30600.04253	14989.0625	30999.14842	15550.42853	2	3	5	NA	3	0	0	2	3	5	NA	2	1	30	118	0	1	0	0	0	0	0	0	0	NA	176.3	93.7	30.15	104	0.589903573454339	5.2012887285494	0.0808566304264259	10.74393925	8.1	NA	NA	NA
1443	1	2	2	44	2	1	1	4.55	99693.9310895464	48834.2548	106616.617564753	52300.71049	3	1	3	70.875	1	3	3	3	1	3	0	0	0	63	105	0	0	0	0	0	0	0	0	0	0	172.1	58.9	19.89	74.5	0.432887855897734	2.18646044025758	0.0773587271838972	9.707303886	6.1	NA	NA	NA
14431	2	2	25	22	2	2	1	0.74	35292.43287	16301.79795	38712.57792	18174.26756	2	1	1	NA	1	0	0	2	1	1	NA	2	0	59	108	0	1	0	0	0	0	0	0	0	NA	156	103.3	42.45	114.7	0.73525641025641	8.85098881490143	0.0754656509172864	11.28530386	5.7	42297.7317346249	117	4.767
14433	2	1	28	20	2	3	3	1.42	16532.34265	7801.517786	16908.35865	8711.805064	2	1	3	NA	3	1	1	2	1	3	NA	2	0	65	99	0	1	0	0	0	0	0	0	0	NA	155.5	81.4	33.66	104.7	0.673311897106109	7.19308728027829	0.0805388474907679	11.604715	9	NA	NA	NA
14437	2	2	25	43	1	5	1	4.1	89409.05974	46314.10425	92018.67542	46915.75622	2	3	NA	21	1	3	3	2	3	6	0	0	0	64	114	0	1	0	0	0	0	0	0	0	0	171.2	101.2	34.53	112.4	0.656542056074766	6.77057009977125	0.0810121289829421	11.17316095	8.5	100737.970302304	254	5.578
14439	2	1	22	37	2	3	1	NA	20996.81848	9908.278357	21537.9108	10070.38709	1	1	NA	NA	1	NA	4	1	1	6	NA	2	0	71	102	0	1	0	0	0	0	0	0	0	NA	158.3	53.2	21.23	79.7	0.503474415666456	3.42419979821938	0.0826198751801708	10.9270393	8.8	23965.0018272256	55	4.567
14444	2	2	24	28	1	1	1	4.33	77827.5368	38302.778	80565.20789	40050.43794	3	1	5	9.333	1	3	3	3	1	5	0	0	0	80	107	0	0	0	0	0	0	0	0	0	NA	177.4	73.3	23.29	78.5	0.44250281848929	2.34384572979832	0.0722680811085563	9.168909147	4.6	NA	NA	NA
14467	2	2	27	20	2	3	1	0.52	31669.36832	14677.30845	34807.73281	16393.25374	3	2	5	204.75	1	0	0	3	2	5	1	1	0	57	99	NA	1	0	0	0	0	0	0	0	NA	162.1	58.4	22.23	83.6	0.515731030228254	3.6586124246279	0.0830529624738441	10.93955998	9.2	38231.1564321948	188	4.7
14468	2	2	17	22	2	3	1	3.33	3325.716303	1569.386471	3377.524652	1594.475255	3	1	3	NA	1	2	2	3	1	3	NA	2	0	46	87	NA	1	0	0	0	0	0	0	0	NA	151.3	62.8	27.43	98.6	0.651685393258427	6.65028748661979	0.0881333434325705	12.44219757	6.9	4067.86376208924	172	4.433
1447	1	2	8	39	2	1	NA	1.49	93853.7846785851	44506.13392	94419.4927547495	47336.03996	2	1	2	63	4	1	1	2	1	2	0	0	0	51	91	0	0	0	0	0	0	0	0	0	NA	157.8	52.2	20.96	71	0.449936628643853	2.46794629538886	0.0743493764253579	9.827048449	4.3	NA	NA	NA
14471	2	1	18	24	1	4	3	NA	70608.08797	34749.73036	70618.60457	34714.03991	2	1	3	47.25	3	NA	4	2	1	3	0	0	0	84	106	1	1	0	0	0	0	0	0	0	NA	173.2	130.5	43.5	124.6	0.719399538106236	8.4119534360654	0.0765451938400075	10.90718769	7.6	NA	NA	NA
14473	2	2	18	47	1	1	2	5	91543.85681	47419.93418	94764.01487	49378.60776	3	1	3	63	2	3	3	3	1	3	0	0	0	75	105	0	1	0	0	0	0	0	0	0	0	183.9	94.5	27.94	103.3	0.561718325176726	4.5899044579196	0.0827291424159367	10.62635737	7.4	103904.48350557	167	5.706
14476	2	2	28	45	1	3	1	NA	9957.683705	5078.917793	10179.64145	5240.660268	2	2	3	31.5	1	NA	4	2	2	3	0	0	0	79	133	0	1	0	0	0	0	0	0	0	0	165.3	95.4	34.91	113.3	0.685420447670901	7.50510861931616	0.0825011971543579	11.59993946	5.1	NA	NA	NA
14482	2	1	25	43	2	3	1	2.76	9180.790164	4477.616146	10597.64579	4929.697217	3	1	4	126	1	2	2	3	1	4	0	0	0	69	115	0	1	0	0	0	0	0	0	0	0	155.5	89.9	37.18	118.1	0.759485530546624	9.54141282718939	0.0850181748319613	12.45575484	9.2	NA	NA	NA
14488	2	1	16	49	1	1	1	5	90610.36334	46936.38236	93797.68473	48875.0829	2	3	4	189	1	3	3	2	3	4	1	1	0	73	127	0	0	0	0	0	0	0	0	0	0	184.9	86.3	25.24	96.9	0.524067063277447	3.82135319482626	0.0828188294129047	10.43081827	8.4	102844.945931133	49	5.633
14492	2	1	14	46	2	1	2	2.18	34665.37072	18766.38503	35592.05377	19327.45506	3	3	5	NA	2	2	2	3	3	5	NA	2	0	74	121	0	1	0	0	0	0	0	0	0	0	168.2	87.4	30.89	111.8	0.664684898929846	6.97433623233769	0.0875622411850813	11.95875827	10.4	NA	NA	NA
14496	2	2	25	27	2	1	3	4.07	69292.30298	31863.42598	69413.00662	35744.70448	3	1	4	15	3	3	3	3	1	4	0	0	0	75	104	0	0	0	0	0	0	0	0	0	NA	174.2	63.4	20.89	78.6	0.451205510907003	2.48933997540445	0.0785126273254918	9.87138106	8	NA	NA	NA
14499	2	1	16	26	2	2	3	2.93	36162.86597	16703.8565	36880.53399	17366.85199	3	1	4	63	3	2	2	3	1	4	0	0	1	92	126	0	0	0	0	0	0	0	0	0	NA	168.9	54.8	19.21	71.5	0.423327412670219	2.03346114207488	0.0767019326767658	9.658635182	7.6	NA	NA	NA
14504	2	1	23	42	2	1	1	4.39	80517.97562	43589.07178	82126.3827	45255.18137	3	2	5	141.75	1	3	3	3	2	5	0	0	0	62	113	1	0	0	0	0	0	0	0	0	0	155.4	72.6	30.06	95.7	0.615830115830116	5.79108908187254	0.0794073030987508	11.2316517	5.4	131508.244044985	45	8.389
14507	2	2	18	37	1	1	1	5	70753.19842	35355.73726	71853.86636	36777.22069	3	1	4	425.25	1	3	3	3	1	4	1	1	0	73	126	0	1	0	0	0	0	0	0	0	NA	175.9	93.4	30.19	100.9	0.573621375781694	4.8443242579819	0.0784662391949273	10.44041419	6.6	87029.715887274	456	5.172
14538	2	2	25	35	2	3	1	0.37	15571.29866	7348.006635	15972.57422	7468.226919	2	1	3	11.813	1	0	0	2	1	3	0	0	0	75	118	0	1	0	0	0	0	0	0	0	NA	164.2	76.1	28.23	90.9	0.553593179049939	4.41939928381549	0.0765132626529769	10.42009203	7.5	NA	NA	NA
14539	2	1	18	46	1	1	1	4.64	89676.59952	46452.69049	91889.38854	46213.14129	3	1	3	378	1	3	3	3	1	3	1	1	1	76	122	1	1	0	0	0	0	0	0	0	0	172.3	121.5	40.93	136.4	0.791642484039466	10.4945184519931	0.0874937911559006	12.37445929	8.5	NA	NA	NA
1455	1	2	11	33	1	2	NA	0.92	37494.3893884731	16419.05673	36883.538569583	18523.05722	2	1	2	31.5	4	0	0	2	1	2	0	0	0	86	118	0	0	0	0	0	0	0	0	0	NA	165.2	73.5	26.93	93	0.562953995157385	4.61605962163088	0.0805354379644476	10.84774029	5.4	38149.7118092066	76	5.085
14557	2	1	20	38	2	2	3	2.07	23900.67803	11039.87434	24443.86124	11420.33521	3	1	NA	120	3	2	2	3	1	6	0	0	1	NA	NA	0	1	0	0	0	0	0	0	0	NA	162.3	68.8	26.12	87.4	0.538508934072705	4.10965222280316	0.0779297693739111	10.53700566	6.8	NA	NA	NA
14558	2	1	20	21	1	4	3	1.02	20747.89176	10163.10504	21035.23097	10945.72553	2	1	3	NA	3	1	1	2	1	3	NA	2	0	59	122	0	1	0	0	0	0	0	0	0	NA	166.3	NA	NA	NA	NA	NA	NA	NA	5.7	NA	NA	NA
1458	1	2	3	24	2	1	3	0.15	71893.1405639727	31020.14433	72326.4798307603	31960.69421	3	1	1	277.5	3	0	0	3	1	1	1	1	0	63	117	0	1	0	0	0	0	0	0	0	NA	168.6	116.14	40.86	115.5	0.685053380782918	7.49556400732968	0.0749815287777048	10.71744031	8.5	75633.6324041108	180	5.439
14583	2	2	26	22	2	2	3	4.13	27318.29874	12618.49496	29965.68053	14067.8902	2	3	4	NA	3	3	3	2	3	4	NA	2	1	57	109	NA	1	0	0	0	0	0	0	0	NA	157.6	81.8	32.93	110.7	0.70241116751269	7.95279028741265	0.0858305101465819	12.23970552	10.6	NA	NA	NA
14590	2	1	19	36	2	1	1	3.74	78248.41638	38163.16803	81008.65212	39480.93066	3	1	4	NA	1	2	2	3	1	4	0	0	0	70	101	0	1	0	0	0	0	0	0	0	NA	159.1	62.2	24.57	89	0.559396605908234	4.54092167996401	0.0834868635750883	11.28482463	4.6	91971.7877677635	74	4.756
14594	2	2	15	48	2	1	1	4.64	85353.88068	46207.02896	87058.8886	47973.205	3	1	3	189	1	3	3	3	1	3	1	1	0	79	137	0	1	0	0	0	0	0	0	0	0	157.7	50.8	20.43	76	0.481927710843374	3.02612704701613	0.0809814411436648	10.66305713	4.9	107178.926807458	108	5.694
14602	2	1	27	29	1	1	2	1.37	75629.98392	37221.2536	79350.72744	39855.38368	2	3	5	326.25	2	1	1	2	3	5	1	1	0	76	117	0	1	0	0	0	0	0	0	0	NA	189.5	96.7	26.93	103.8	0.547757255936675	4.29851511906298	0.0839270279638802	10.55562897	10.2	94313.8892084288	291	5.583
14609	2	1	19	46	2	1	1	4.39	92268.68475	49950.41531	94111.82107	51859.67519	3	1	4	283.5	1	3	3	3	1	4	1	1	0	65	103	0	0	0	0	0	0	0	0	0	0	163.3	83.8	31.42	103.2	0.631965707287201	6.17147564157938	0.0811052843270756	11.27347193	9.6	115861.851039176	63	5.317
1461	1	2	4	33	1	2	3	5	29796.3297927914	12859.86277	33504.3249247515	14024.01764	2	1	3	NA	3	3	3	2	1	3	NA	2	0	83	125	0	1	0	0	0	0	0	0	0	NA	186.3	146.3	42.15	137.2	0.736446591519055	8.884350162	0.0829944971480432	11.3431049	6.8	30762.1477288653	280	5.294
14615	2	2	27	29	2	1	1	3.6	74374.84436	34200.58572	77801.35984	36544.38187	3	2	2	23.625	1	2	2	3	2	2	0	0	0	77	114	NA	1	0	0	0	0	0	0	0	NA	157.4	59.2	23.9	85.7	0.544472681067344	4.23106015308434	0.0823278026140328	11.13832712	7.3	NA	NA	NA
14616	2	1	17	21	2	3	3	2.37	1605.643477	757.693959	1600.55068	773.81611	2	1	5	354.75	3	2	2	2	1	5	1	1	0	53	110	NA	1	0	0	0	0	0	0	0	NA	153.6	65.7	27.85	95.3	0.620442708333333	5.89878292790468	0.0836913345311975	11.75737082	14.1	NA	NA	NA
14618	2	2	20	26	2	2	2	0.87	34669.70347	16014.1553	35357.73903	16649.77575	2	3	3	126	2	0	0	2	3	3	0	0	0	69	105	0	1	0	0	0	0	0	0	0	NA	161	77.7	29.98	99.6	0.618633540372671	5.8564432061749	0.081337717563111	11.29922948	3.6	37883.9264352538	84	4.3
1462	1	2	2	27	1	3	1	4.97	20593.497856155	10786.61293	22098.2489066228	12080.25938	2	2	5	212.625	1	3	3	2	2	5	1	1	0	68	119	0	1	0	0	0	0	0	0	0	NA	171.9	83.8	28.36	99.1	0.576497963932519	4.90663727253605	0.0812764822389966	10.82559175	7	24787.1381889915	142	4.972
14621	2	2	17	44	2	1	1	5	71630.46644	38777.7452	73061.33884	40259.95096	2	1	4	15.75	1	3	3	2	1	4	0	0	1	74	117	0	1	0	0	0	0	0	0	0	0	162.1	86.5	32.92	100.6	0.620604565083282	5.90257711006728	0.076924837755261	10.81657901	5.1	91185.4825027664	118	5.383
14623	2	2	25	31	2	3	1	1.13	17377.69714	8053.770397	17578.06895	8303.718583	3	1	3	70	1	1	1	3	1	3	0	0	0	53	100	NA	1	0	0	0	0	0	0	0	NA	154.4	64.5	27.06	94.7	0.613341968911917	5.73334334237006	0.0845553586848783	11.79152895	7.6	21184.6473090893	190	4.6
14626	2	1	27	24	1	2	1	1.72	30096.35351	14742.3365	29998.70334	14829.77755	2	1	5	NA	1	1	1	2	1	5	NA	2	0	81	121	0	1	0	0	0	0	0	0	0	NA	171.3	87.1	29.68	93.7	0.546993578517221	4.28279422893945	0.0746824078485583	10.03992604	4.7	NA	NA	NA
14627	2	2	25	22	1	3	1	2.12	18260.10022	9642.205911	19234.95606	10030.74492	2	1	3	78.75	1	2	2	2	1	3	0	0	0	74	122	0	0	0	0	0	0	0	0	0	NA	173.8	74.4	24.63	88.4	0.508630609896433	3.52210852591469	0.0792108069679904	10.2486296	8.4	NA	NA	NA
14631	2	2	25	27	1	3	1	1.09	16989.98593	8374.275249	17049.93179	8850.314288	2	1	5	15.75	1	1	1	2	1	5	0	0	0	44	135	1	1	0	0	0	0	0	0	0	NA	174.1	118.3	39.03	128.2	0.736358414704193	8.88187656587394	0.0844415646859337	11.7867929	9.6	NA	NA	NA
14639	2	2	20	20	2	1	1	0.99	65574.6897	30156.71006	69098.41278	32417.499	3	2	2	15.75	1	0	0	3	2	2	0	0	0	56	109	0	0	0	0	0	0	0	0	0	NA	168.8	86.3	30.29	103.4	0.612559241706161	5.71522780648507	0.0819033128752943	11.13051197	8.6	NA	NA	NA
14641	2	2	23	44	1	3	1	0.57	13908.91871	7119.26676	14394.12246	7828.711698	1	3	5	NA	1	0	0	1	3	5	0	0	1	90	132	0	1	0	0	0	0	0	0	0	0	173.3	78.8	26.24	92.9	0.536064627813041	4.06028990471253	0.0799172526418758	10.46532224	8.2	NA	NA	NA
14648	2	2	16	22	1	1	3	3.98	95671.00045	47084.42849	97159.3007	48443.23735	1	1	5	NA	3	2	2	1	1	5	0	0	1	63	141	0	1	0	0	0	0	0	0	0	NA	175.3	104.6	34.04	110.9	0.632629777524244	6.1873502369404	0.0797469754252878	10.84340562	6.8	114636.209694918	100	5.294
14649	2	1	20	49	1	2	1	NA	14116.3906	8065.406542	14270.44291	8311.169262	2	3	2	NA	1	NA	4	2	3	2	NA	2	0	81	124	0	0	0	0	0	0	0	0	0	0	187.1	94.3	26.94	93.8	0.501336183858899	3.38389819157857	0.0763075571070206	9.659329745	8.6	24312.7843595246	65	5.672
14654	2	1	15	28	2	1	1	5	66360.89414	30515.44468	67686.50287	31609.26843	3	1	3	NA	1	3	3	3	1	3	NA	2	1	76	126	0	0	0	0	0	0	0	0	0	NA	166.2	91.9	33.27	109	0.655836341756919	6.75303403820783	0.0817351983669826	11.37021671	7.6	75832.4325952057	120	4.711
14655	2	1	22	43	2	1	2	3.97	67573.75869	37253.59254	69451.34802	37749.36948	3	1	3	315	2	2	2	3	1	3	1	1	1	73	145	1	1	0	0	0	0	0	0	0	0	173.9	112.5	37.2	119.7	0.688326624496837	7.58086567177247	0.0814546220361853	11.28542423	7.6	NA	NA	NA
1467	1	1	3	29	1	3	NA	0.36	26333.1527430833	13923.63221	27865.6455549747	14369.31425	3	3	5	118.125	4	0	0	3	3	5	0	0	0	69	123	0	1	0	0	0	0	0	0	0	NA	168.9	80.7	28.29	95.5	0.56542332741267	4.66850536982253	0.0791467795864581	10.63081607	8.4	NA	NA	NA
14670	2	2	19	43	2	1	1	5	91886.24972	49743.38094	94951.42156	52584.04445	3	3	4	425.25	1	3	3	3	3	4	1	1	0	78	113	0	1	0	0	0	0	0	0	0	0	158	60.2	24.11	80.4	0.508860759493671	3.52650261743554	0.0766412709981981	10.36233917	6.8	117480.194438142	91	5.128
14672	2	1	18	44	1	2	3	0	19579.90182	11186.9863	19828.56097	11459.33235	1	3	5	NA	3	0	0	1	3	5	NA	2	1	66	122	0	1	0	0	0	0	0	0	0	0	175.2	81.8	26.65	93.2	0.531963470319635	3.97798731230176	0.0789194504713917	10.30479272	4.8	29660.770376128	94	5.522
14684	2	2	25	40	2	4	1	0.96	86515.81679	46836.05268	90501.67771	50160.66778	2	1	2	NA	1	0	0	2	1	2	NA	2	0	60	115	0	1	0	0	0	0	0	0	0	0	170.3	84	28.96	107.9	0.633587786259542	6.21028204833266	0.0876762061281324	11.77285518	5.4	112158.42396768	145	6.072
14689	2	1	25	40	2	3	2	1.64	9617.912785	4718.085208	10057.57708	4991.928465	2	1	1	47.25	2	1	1	2	1	1	0	0	0	77	124	0	1	0	0	0	0	0	0	0	0	152	65.6	28.39	91.7	0.603289473684211	5.50251487804667	0.0799227858064445	11.3218505	6.4	NA	NA	NA
14695	2	1	22	23	1	1	3	3.97	62429.57962	30724.68213	63970.04268	33704.40725	2	3	5	141.75	3	2	2	2	3	5	0	0	0	74	124	0	1	0	0	0	0	0	0	0	NA	171.4	76.1	25.9	89.7	0.523337222870478	3.80699765354979	0.0782685325830569	10.28253306	8	NA	NA	NA
14696	2	1	16	46	2	2	1	1.9	30696.30474	16529.53273	31305.48645	17306.84777	3	1	2	15.75	1	1	1	3	1	2	0	0	1	81	145	0	1	0	0	0	0	0	0	0	0	160.5	68.6	26.63	82.4	0.513395638629284	3.6135005086395	0.0729360515987364	9.948672941	5.1	43504.4071361624	102	4.533
147	1	1	13	43	1	3	NA	1	8644.17067480717	4729.67895	11527.6954283969	4963.711746	2	3	3	NA	4	1	1	2	3	3	NA	2	0	64	112	0	0	0	0	0	0	0	0	0	NA	170.9	70.5	24.14	88.1	0.515506143943827	3.65425922279758	0.0806826275486562	10.49255731	7.1	10891.8366454881	62	5.311
1470	1	1	13	45	2	2	3	NA	24219.6553275238	12907.7895	25927.4278103687	13514.78905	3	2	3	94.5	3	NA	4	3	2	3	0	0	0	76	107	0	1	0	0	0	0	0	0	0	NA	159	60.4	23.89	71	0.446540880503145	2.41099564194923	0.0678811232419261	9.135658975	7.1	NA	NA	NA
14703	2	2	23	43	1	3	1	3.33	14063.19957	7684.507321	13991.72916	7843.232695	2	1	2	23.625	1	2	2	2	1	2	0	0	1	90	114	0	0	0	0	0	0	0	0	0	0	156.7	49.1	20	73	0.465858328015316	2.74085007410713	0.0791471045158327	10.41794629	7.6	16619.1831002768	45	5.367
14704	2	1	23	20	1	1	3	5	65517.02702	32244.16761	66536.23876	33174.70159	2	2	5	NA	3	3	3	2	2	5	NA	2	0	68	111	0	0	0	0	0	0	0	0	0	NA	182.5	82.9	24.89	89	0.487671232876712	3.13049372812077	0.0772814581625516	9.774909413	4.4	NA	NA	NA
14708	2	1	27	24	1	1	1	1.26	75629.98392	37221.2536	78290.35362	38919.56628	3	2	2	94.5	1	1	1	3	2	2	0	0	0	52	118	0	0	0	0	0	0	0	0	0	NA	176.6	98.9	31.71	110.9	0.62797281993205	6.07639192641847	0.0832987917189266	11.15150287	10.3	NA	NA	NA
14709	2	1	19	20	2	1	3	1.98	73899.89363	33982.18401	76103.52825	36670.96008	3	2	5	90	3	1	1	3	2	5	0	0	0	52	94	0	1	0	0	0	0	0	0	0	NA	165.7	65.1	23.71	82.6	0.498491249245625	3.33054942979504	0.0777495272701281	10.23739718	8	NA	NA	NA
14713	2	2	17	49	1	3	1	2.21	10963.04994	5990.502882	10907.33477	6114.238181	1	3	5	31.5	1	2	2	1	3	5	0	0	1	111	163	0	0	0	0	0	0	0	0	0	0	162.9	85.3	32.14	106.9	0.656230816451811	6.76283377866503	0.082855227624575	11.57452533	9	NA	NA	NA
1472	1	2	7	47	1	2	1	0.36	20793.5527175176	10467.72766	22150.0863704804	11078.44394	3	3	2	328.125	1	0	0	3	3	2	1	1	0	70	121	0	0	0	0	0	0	0	0	0	0	183.2	79.6	23.72	84.3	0.460152838427948	2.64194113952078	0.0754434806654561	9.448677821	6.1	28558.2459436178	100	5.817
14721	2	2	22	31	1	1	1	1.83	85045.16006	42497.50402	85057.82697	42922.03418	1	2	3	26.25	1	1	1	1	2	3	0	0	0	65	101	0	0	0	0	0	0	0	0	0	NA	178.3	78.5	24.69	88.1	0.494111048794167	3.24901986786762	0.077813122575006	9.943541257	4.6	101654.562149848	58	5.511
14728	2	2	24	48	2	1	1	4.61	90712.91146	49108.18457	96451.91058	54049.28089	3	2	4	31.5	1	3	3	3	2	4	0	0	1	91	145	0	0	0	0	0	0	0	0	0	0	173.8	59.3	19.63	81.5	0.468929804372842	2.79461245143011	0.0849543959513651	10.5835231	7.9	NA	NA	NA
14729	2	2	27	23	2	4	1	1.85	6942.491228	3192.440514	6954.584692	3415.176541	2	1	2	31.5	1	1	1	2	1	2	0	0	0	48	109	NA	1	0	0	0	0	0	0	0	NA	157.5	76.1	30.68	110	0.698412698412698	7.84639902025918	0.0894366456671151	12.60957232	10.1	NA	NA	NA
14730	2	2	25	39	2	3	1	4.1	17377.69714	8053.770397	18280.51045	8538.267965	3	1	3	31.5	1	3	3	3	1	3	0	0	0	66	114	0	0	0	0	0	0	0	0	0	NA	152.2	52.5	22.66	76	0.49934296977661	3.34648839063726	0.0769306961445055	10.4889965	4.6	19912.3287736784	56	5.633
14732	2	2	22	39	2	3	1	0.8	25714.21817	12134.39225	26114.79689	12328.37706	3	1	4	NA	1	0	0	3	1	4	NA	2	0	59	103	0	0	0	0	0	0	0	0	0	NA	152.6	58.6	25.16	92.5	0.606159895150721	5.56802217956533	0.0872082104651699	12.08350496	8.4	31452.4531664467	61	5.333
14734	2	2	23	37	2	1	2	0.57	65945.08238	33939.61572	67679.9182	36097.65362	2	3	5	141.458	2	0	0	2	3	5	0	0	0	86	109	0	1	0	0	0	0	0	0	0	NA	165.5	54.8	20.01	74.2	0.44833836858006	2.44108674965133	0.0782540542585622	10.02336686	5.5	NA	NA	NA
14735	2	1	16	42	2	2	1	3.31	30696.30474	16529.53273	31185.13661	16963.37835	3	2	4	7.875	1	2	2	3	2	4	0	0	0	80	112	0	1	0	0	0	0	0	0	0	0	171.3	66.7	22.73	86.8	0.506713368359603	3.48558324736439	0.082649726330822	10.62812878	5.6	38631.2490103639	102	4.689
14737	2	1	20	46	1	2	1	0.58	14116.3906	8065.406542	14311.88962	8569.394702	2	3	5	31.5	1	0	0	2	3	5	0	0	1	73	120	0	0	0	0	0	0	0	0	0	NA	180.6	94.2	28.88	110.7	0.612956810631229	5.72442618584518	0.0875099203642225	11.40570591	5.9	NA	NA	NA
14740	2	1	19	42	1	2	1	1.5	20819.56846	11895.27042	21091.11097	12174.41087	3	3	3	60	1	1	1	3	3	3	0	0	0	72	114	0	1	0	0	0	0	0	0	0	0	172.2	88	29.68	98.9	0.574332171893148	4.85969161414454	0.0786207387505439	10.54277542	6.6	33424.608615362	78	5.283
14744	2	2	16	30	2	4	1	3.99	90865.50067	45921.72774	92680.60733	46781.74579	3	1	4	189	1	2	2	3	1	4	1	1	0	72	104	0	0	0	0	0	0	0	0	0	NA	159.9	68	26.6	87.8	0.549093183239525	4.32607061604978	0.077920044688418	10.64731394	5.1	110707.024739808	74	5.367
14765	2	1	16	38	1	2	3	4.02	30343.4806	14863.38873	31079.33075	16208.91525	3	3	4	NA	3	3	3	3	3	4	NA	2	0	75	132	0	0	0	0	0	0	0	0	0	NA	178.3	71.3	22.43	78.5	0.440269209197981	2.30696982368204	0.0739164560142423	9.296615982	6.1	NA	NA	NA
14766	2	1	28	45	1	3	3	1.26	10702.0867	5847.905604	10647.69776	5968.695522	3	3	2	47.25	3	1	1	3	3	2	0	0	0	54	97	0	0	0	0	0	0	0	0	0	0	173.9	64.7	21.39	84.7	0.487061529614721	3.11935458990723	0.0833539969261172	10.53007029	12	NA	NA	NA
14771	2	1	18	26	1	1	1	0.59	70608.08797	34749.73036	73091.80684	36335.27363	3	2	NA	NA	1	0	0	3	2	6	NA	2	0	86	122	0	0	0	0	0	0	0	0	0	NA	179.3	78.7	24.48	95.4	0.532069157836029	3.98010009428447	0.0845053012465395	10.75377656	7.6	NA	NA	NA
14775	2	2	19	28	2	1	1	3.76	6075.946281	2793.967818	6355.870551	2985.440884	3	1	2	141.75	1	2	2	3	1	2	0	0	0	42	100	NA	1	0	0	0	0	0	0	0	NA	162.6	75.1	28.41	99	0.608856088560886	5.6298475148688	0.0833861843462635	11.42392192	7.8	7070.74457009128	102	4.239
14787	2	1	24	33	2	2	3	4.66	34703.5606	16029.79412	35392.26807	16393.44484	3	1	3	47.25	3	3	3	3	1	3	0	0	0	88	133	1	1	0	0	0	0	0	0	0	NA	169.9	135.2	46.84	109.5	0.644496762801648	6.47396255957614	0.0646506415381596	9.41728629	8.7	42328.8652380821	73	5.744
14791	2	1	15	49	1	3	1	0.94	11526.00333	5878.839412	11566.67059	6158.798756	1	1	3	10.5	1	0	0	1	1	3	0	0	0	73	121	2	1	0	0	0	0	0	0	0	0	167	64.8	23.23	90	0.538922155688623	4.11802001954158	0.0855430637660276	11.18033989	10	14020.3557505146	238	6.25
1480	1	2	8	33	2	1	1	2.12	86584.4028079476	39594.05039	97924.787956676	39736.99614	2	3	5	NA	1	2	2	2	3	5	0	0	0	64	83	0	1	0	0	0	0	0	0	0	NA	163	48.9	18.4	68.4	0.419631901840491	1.97525311315138	0.076868855960673	9.781414704	8.9	NA	NA	NA
14804	2	2	14	27	2	2	3	0.11	6893.245306	3073.391766	7056.802672	3117.024693	2	2	5	241.5	3	0	0	2	2	5	1	1	1	56	126	NA	1	0	0	0	0	0	0	0	NA	165	95.4	35.04	120.8	0.732121212121212	8.76338091658312	0.0878244753064301	12.36780835	15	7121.26562179629	138	4.572
14809	2	2	20	37	1	2	2	2.2	32796.24817	16064.8474	33154.15393	16780.57061	2	3	4	47.25	2	2	2	2	3	4	0	0	0	70	122	0	1	0	0	0	0	0	0	0	NA	175	92.7	30.27	102.1	0.583428571428571	5.05809420651912	0.0794630268311294	10.60439448	7.6	NA	NA	NA
1482	1	2	8	37	1	1	1	5	83252.812722919	38953.31687	93837.9513316836	42854.02591	3	2	3	15.75	1	3	3	3	2	3	0	0	0	72	121	0	1	0	0	0	0	0	0	0	NA	175.8	80.6	26.08	90.4	0.514220705346985	3.6294139905138	0.0775271710716546	10.06933778	3.9	NA	NA	NA
14826	2	2	17	33	2	1	3	4.51	58368.78687	29498.49524	58470.4623	29329.7878	3	2	3	NA	3	3	3	3	2	3	0	0	0	52	89	0	0	0	0	0	0	0	0	0	NA	173.5	74.3	24.68	82.1	0.473198847262248	2.86993697426152	0.0735297880270481	9.524643958	4	63541.1168563961	45	5.194
14830	2	1	20	35	2	5	1	4.53	59413.79983	30026.62528	60600.63513	30588.96127	3	1	4	4.667	1	3	3	3	1	4	0	0	0	87	119	0	1	0	0	0	0	0	0	0	NA	158.9	67.9	26.89	91.7	0.577092511013216	4.91955664882681	0.0810488491071118	11.1284441	5.1	NA	NA	NA
14831	2	1	15	30	1	3	1	2.76	19457.57728	9624.363503	19920.7545	9791.068854	2	1	3	NA	1	2	2	2	1	3	NA	2	1	65	120	0	0	0	0	0	0	0	0	0	NA	158	109.3	43.78	133.3	0.843670886075949	12.1262458851749	0.0853724545002359	12.75029017	10.6	19399.9334403244	68	5.533
14839	2	2	20	26	2	1	1	0.87	64015.42946	29977.64052	66702.95873	33065.31899	1	3	5	267.75	1	0	0	1	3	5	1	1	1	64	102	0	1	0	0	0	0	0	0	0	NA	160.5	72.3	28.07	73.1	0.455451713395639	2.56137949205777	0.0624719290849008	8.597025765	8.9	NA	NA	NA
14843	2	1	16	41	2	2	2	0.8	30696.30474	16529.53273	30971.75036	17221.66855	2	1	1	NA	2	0	0	2	1	1	NA	2	1	84	126	0	1	0	0	0	0	0	0	0	0	174.5	89.8	29.49	99.8	0.571919770773639	4.80761566150449	0.0791497675847396	10.53155192	5.1	38499.7942836488	92	4.883
14855	2	1	14	33	1	1	1	1.93	62250.28525	31106.7878	63218.67812	32357.4415	2	3	4	236.25	1	1	1	2	3	4	1	1	0	71	120	0	1	0	0	0	0	0	0	0	NA	174.3	82.2	27.06	95.7	0.549053356282272	4.32524812427283	0.0804225888863721	10.55543241	13.6	76570.7382893381	286	5.417
14860	2	2	14	29	2	4	2	0.87	60469.24826	27808.80238	63718.62521	29893.57333	3	1	1	78.75	2	0	0	3	1	1	0	0	0	64	107	0	0	0	0	0	0	0	0	0	NA	160.8	59.3	22.93	79	0.491293532338308	3.19696677726557	0.077187687978589	10.25887515	8.7	NA	NA	NA
14862	2	2	19	31	1	5	1	2.44	102735.3313	51337.37361	106349.1621	54271.74625	3	1	1	186	1	2	2	3	1	1	1	1	0	75	100	0	1	0	0	0	0	0	0	0	NA	167.7	58.1	20.66	72.4	0.431723315444246	2.16763763541013	0.0742537668590343	9.498400989	6.6	NA	NA	NA
14863	2	1	17	20	2	4	3	1.33	27927.72878	12899.99455	28400.26887	13048.57144	2	1	2	28	3	1	1	2	1	2	0	0	0	50	102	0	1	0	0	0	0	0	0	0	NA	165.8	75.9	27.61	83.8	0.505428226779252	3.46117935622863	0.0712427734088533	9.618849523	7.3	NA	NA	NA
14865	2	2	24	44	2	3	1	3.65	15228.12502	7470.185375	16019.26287	7792.813058	3	1	1	472.5	1	2	2	3	1	1	1	1	0	78	101	0	1	0	0	0	0	0	0	0	0	156.9	50	20.31	75.7	0.482472912683238	3.03597961440965	0.0811853733269467	10.70559667	3.2	15851.7905665169	64	5.1
1487	1	2	8	37	2	3	1	2.61	12917.4549801923	7006.541652	12711.1080325779	7824.070485	3	2	5	NA	1	2	2	3	2	5	NA	2	1	61	112	NA	0	0	0	0	0	0	0	0	NA	157.6	82.2	33.09	107	0.678934010152284	7.33723618013323	0.0826940939218585	11.80178963	10.3	NA	NA	NA
14872	2	1	26	49	2	1	2	1.98	90517.92143	49002.62511	90675.59901	51690.88092	2	2	2	NA	2	1	1	2	2	2	NA	2	0	75	129	0	1	0	0	0	0	0	0	0	0	170	83.2	28.79	99.2	0.583529411764706	5.06031173794628	0.0809952284844335	10.87551944	8.6	NA	NA	NA
14875	2	1	18	33	1	2	1	1.08	28147.26532	12910.18153	28138.88136	13857.98227	2	3	5	140	1	1	1	2	3	5	0	0	0	56	126	0	0	0	0	0	0	0	0	0	NA	174.7	87.1	28.54	99.4	0.568975386376646	4.74436309092829	0.0805262149567481	10.65067927	8.6	NA	NA	NA
14876	2	1	20	29	2	1	1	5	4188.64949	1926.111808	4453.64656	2115.05462	3	2	NA	153	1	3	3	3	2	6	1	1	0	62	102	NA	1	0	0	0	0	0	0	0	NA	173	89.6	29.94	101	0.583815028901734	5.06659476167738	0.0796398545554706	10.67007247	10	0	143	4.15
14880	2	1	22	48	2	1	2	1.16	49187.19119	26627.8926	50502.07505	27424.00291	2	2	2	NA	2	1	1	2	2	2	NA	2	0	72	124	0	1	0	0	0	0	0	0	0	0	168.6	87	30.61	106.8	0.633451957295374	6.20702851604221	0.0840556506952827	11.45016187	5.5	0	256	5.1
14882	2	2	23	32	1	1	1	3.46	71849.93032	35903.77983	72967.65951	37347.29741	3	1	3	220.5	1	2	2	3	1	3	1	1	0	61	123	0	1	1	1	0	0	0	1	0	NA	173	77.5	25.89	88.4	0.510982658959538	3.5671107988565	0.0767964562010757	10.04156523	6.2	NA	NA	NA
14888	2	2	23	20	2	5	3	0.41	37101.7547	17137.53514	40906.02196	19137.21836	3	1	2	NA	3	0	0	3	1	2	NA	2	0	52	126	NA	1	0	0	0	0	0	0	0	NA	157.4	72.9	29.43	94	0.59720457433291	5.36471568081129	0.0786017076822313	11.00941111	12.2	44538.8473410699	181	4.017
14889	2	2	28	42	2	4	1	1.06	49031.66606	27031.28765	50543.14713	27890.6805	1	1	1	70	1	1	1	1	1	1	0	0	0	74	106	0	0	0	0	0	0	0	0	0	0	158.2	60	23.97	86	0.543615676359039	4.21352874543499	0.0822463289325611	11.10255226	8.1	NA	NA	NA
14896	2	2	27	43	2	1	1	5	55100.46632	30377.03335	56550.00978	32926.82792	3	1	NA	49.875	1	3	3	3	1	6	0	0	0	65	111	0	1	0	0	0	0	0	0	0	NA	172.8	76.9	25.75	88.6	0.512731481481481	3.60070964487443	0.0772936288163326	10.1034699	6.7	72415.0869997687	59	4.872
14897	2	2	14	40	2	2	3	1.5	30594.48812	16474.7059	31201.64923	16967.30997	2	2	5	NA	3	1	1	2	2	5	NA	2	1	67	109	0	0	0	0	0	0	0	0	0	0	155.9	61.8	25.43	86	0.551635663887107	4.37870437657392	0.0796485401534768	10.9396698	6.3	NA	NA	NA
14899	2	1	20	39	2	2	1	1.72	21001.79603	9500.100072	20893.48602	9465.160489	2	1	1	NA	1	1	1	2	1	1	NA	2	0	61	88	0	0	0	0	0	0	0	0	0	NA	161.9	69	26.32	79.4	0.490426189005559	3.18100419572028	0.070524468434385	9.558636735	4.4	22937.1887919965	56	4.333
149	1	2	8	40	2	4	2	0.88	91171.3972255192	44659.56146	94890.7780349994	48506.31414	2	3	NA	31.5	2	0	0	2	3	6	0	0	1	59	92	0	1	0	0	0	0	0	0	0	0	150.5	61.3	27.06	88.6	0.588704318936877	5.17464366726006	0.0801272572413474	11.31627479	6.8	107613.214565729	128	4.972
14900	2	2	19	25	2	4	1	1.21	181748.8197	85118.63011	187896.9448	88227.807	3	1	1	NA	1	1	1	3	1	1	NA	2	0	69	105	0	0	0	0	0	0	0	0	0	NA	153.4	77.8	33.06	93.8	0.611473272490222	5.69013382473611	0.0735227245466296	10.63440118	6.6	228590.669297298	54	4.678
14902	2	2	15	30	2	3	1	5	21497.57308	9905.543452	24815.25672	11083.05148	3	3	4	7	1	3	3	3	3	4	0	0	0	68	103	2	0	0	0	0	0	0	0	0	NA	163.9	70.4	26.21	84	0.512507626601586	3.59640230352403	0.074360984102595	10.01135719	4.1	25847.0881675006	55	6.206
14914	2	1	20	32	2	2	1	0.78	21001.79603	9500.100072	20893.48602	9465.160489	2	3	2	30	1	0	0	2	3	2	0	0	0	83	122	0	1	0	0	0	0	0	0	0	NA	164.8	101.5	37.37	116	0.703883495145631	7.99212702328202	0.0808408094945647	11.51396667	8.5	NA	NA	NA
14915	2	1	21	42	2	1	1	5	71684.76848	38807.14206	74987.34977	41561.83217	3	2	4	15.75	1	3	3	3	2	4	0	0	0	81	121	0	1	0	0	0	0	0	0	0	0	154.4	71.1	29.82	88.1	0.57059585492228	4.77913294069373	0.0737304980656946	10.44819112	8.5	92931.5696746111	163	4.661
14923	2	2	14	37	2	1	1	2.76	72737.58872	36760.21946	76088.67438	38630.34935	2	3	4	31.5	1	2	2	2	3	4	0	0	0	39	101	0	1	0	0	0	0	0	0	0	NA	154	55.5	23.4	79.6	0.516883116883117	3.68094437030589	0.0784047069139952	10.6848044	7.8	91492.4607542402	49	4.6
1493	1	2	9	28	2	4	3	3.33	24446.5344629417	11175.85216	25505.6401029242	12459.54145	3	1	5	321.125	3	2	2	3	1	5	1	1	0	73	107	0	0	0	0	0	0	0	0	0	NA	179.5	128.7	39.94	125.3	0.698050139275766	7.8367836447847	0.0800411778414458	11.04490024	5.5	28997.6110545148	68	4.472
14932	2	1	22	37	2	1	1	3	64174.00323	33028.10354	65862.24677	35128.18327	3	1	3	31.5	1	2	2	3	1	3	0	0	0	73	111	0	1	0	0	0	0	0	0	0	NA	165.2	81.1	29.72	90.3	0.546610169491525	4.27490998635142	0.0732234508136686	10.02714565	5	83197.8996662738	91	5.522
14936	2	1	20	42	1	2	2	1.94	13806.99149	7386.613153	13802.87893	7372.076412	2	1	3	63	2	1	1	2	1	3	0	0	1	108	136	0	0	0	0	0	0	0	0	0	0	190.8	79.4	21.81	76.1	0.398846960167715	1.65754174018963	0.0705762146344364	8.540325149	5.5	0	80	4.217
14944	2	1	23	37	2	1	1	1.23	71390.67633	36742.2715	73268.77092	39078.51522	2	2	3	126	1	1	1	2	2	3	0	0	0	62	111	0	0	0	0	0	0	0	0	0	NA	152.5	55.3	23.78	77.8	0.51016393442623	3.55142176714617	0.076185111640486	10.46205578	5	NA	NA	NA
1495	1	1	5	41	1	1	1	2.72	78361.443233605	39687.32366	78244.8904282715	41080.93636	2	2	2	281.75	1	2	2	2	2	2	1	1	0	86	126	0	1	0	0	0	0	0	0	0	0	176.4	87.5	28.12	95.6	0.541950113378685	4.17953840244218	0.0778392048751846	10.22006989	7.5	NA	NA	NA
14956	2	1	25	23	2	3	1	0.93	2172.090493	1000.844918	2199.836022	1075.640999	1	1	1	NA	1	0	0	1	1	1	NA	2	0	56	116	0	1	0	0	0	0	0	0	0	NA	158.3	74.6	29.77	87.4	0.552116234996841	4.38868122334509	0.0723188900727651	10.11910306	7.1	NA	NA	NA
14961	2	1	26	34	2	1	1	1.72	76763.68234	37439.03638	79471.54365	38731.79497	2	3	NA	NA	1	1	1	2	3	6	NA	2	0	72	138	0	1	0	0	0	0	0	0	0	NA	159.9	66.6	26.05	89.6	0.560350218886804	4.56101529692404	0.0806328405282222	10.97920502	10.4	91657.1562404209	153	5.056
14972	2	1	24	31	2	2	3	4.07	34703.5606	16029.79412	38261.92653	17900.22123	2	1	4	63	3	3	3	2	1	4	0	0	0	66	97	0	0	0	0	0	0	0	0	0	NA	163.5	81.5	30.49	93.4	0.571253822629969	4.79327992247215	0.0748427462279654	10.34589513	7.4	NA	NA	NA
14976	2	2	17	26	2	3	3	3.66	16545.92308	7578.890332	16947.2102	7744.479211	2	1	4	NA	3	2	2	2	1	4	NA	2	0	66	112	0	0	0	0	0	0	0	0	0	NA	151.3	46.4	20.27	73.2	0.483807005948447	3.06013668192145	0.0800489767118772	10.74613002	4.6	19757.9023236077	70	5.139
14977	2	1	25	35	2	3	1	2.23	16692.94309	7877.304216	16952.98747	8003.233668	3	1	3	68.25	1	2	2	3	1	3	0	0	0	58	110	0	1	0	0	0	0	0	0	0	NA	159.6	80.9	31.76	94.2	0.590225563909774	5.20845229	0.0743499698563179	10.47313356	7.3	NA	NA	NA
14985	2	1	26	41	2	1	1	1.59	79722.98907	43951.4955	81820.28416	47640.70648	2	1	2	189	1	1	1	2	1	2	1	1	0	65	99	0	1	0	0	0	0	0	0	0	0	153.7	73.1	30.94	99	0.644111906310995	6.46458027419834	0.0810248162133223	11.57914537	11.3	NA	NA	NA
14987	2	1	26	26	2	1	1	3.55	6060.414364	2786.825609	6175.084245	2843.881079	2	2	2	NA	1	2	2	2	2	2	NA	2	0	35	108	NA	1	0	0	0	0	0	0	0	NA	154.8	75.5	31.51	103.1	0.666020671834625	7.00801354635729	0.0830629947311597	11.86547666	8.2	0	257	4.083
14998	2	2	19	43	2	1	1	3.39	95756.41637	52790.76653	98417.08271	53493.31473	2	1	1	236.25	1	2	2	2	1	1	1	1	0	88	134	0	1	0	0	0	0	0	0	0	0	164	86.5	32.16	100.2	0.610975609756098	5.6786495709112	0.0773692590020356	10.77357074	8.2	127752.360898823	204	5.572
15	1	2	11	38	2	1	2	4.52	108511.38179144	49621.0054	114519.177908093	51469.71487	3	3	4	430.5	2	3	3	3	3	4	1	1	0	69	109	0	1	0	0	0	0	0	0	0	NA	174.9	81.6	26.68	86.7	0.495711835334477	3.27873006847938	0.0734232564936088	9.597851322	7.6	121800.90547199	54	5.484
1500	1	2	5	29	2	2	3	0.31	37180.6039026385	16997.29395	39802.2767291846	17671.93632	3	1	4	NA	3	0	0	3	1	4	0	0	0	60	116	0	0	0	0	0	0	0	0	0	NA	165.1	69.4	25.46	78.9	0.477892186553604	2.95355409665217	0.0709519823246685	9.471031215	6.1	40209.6908330229	48	4.878
15002	2	1	24	37	2	4	1	NA	5430.97753	2648.785977	5440.438014	2633.637072	1	2	5	NA	1	NA	4	1	2	5	NA	2	0	59	100	NA	1	0	0	0	0	0	0	0	NA	151	64.7	28.38	102	0.675496688741722	7.24895522889165	0.0892147721594771	12.68084025	12	NA	NA	NA
15005	2	2	27	49	2	1	1	1.16	103692.5593	56134.82422	106464.4938	57813.12122	2	3	1	NA	1	1	1	2	3	1	NA	2	0	80	119	0	1	1	1	0	0	0	0	1	0	167.7	71	25.25	88.3	0.526535480023852	3.87005804946432	0.079223358722621	10.47928204	7.7	NA	NA	NA
15016	2	1	27	21	2	1	1	3.01	7279.249912	3347.295887	7739.775412	3675.650395	2	2	2	189	1	2	2	2	2	2	1	1	0	72	99	NA	1	0	0	0	0	0	0	0	NA	163.5	56.2	21.02	82.9	0.507033639143731	3.49167485744579	0.0851217435933651	11.0582492	8	NA	NA	NA
15021	2	1	24	27	1	1	3	5	73914.80283	36377.1282	79397.0917	39583.34046	3	2	3	NA	3	3	3	3	2	3	0	0	0	81	117	0	1	0	0	0	0	0	0	0	NA	180.7	72	22.05	87.2	0.48256779192031	3.03769538172349	0.082495769797321	10.27661855	5.9	NA	NA	NA
15028	2	2	22	28	1	3	1	1.1	24597.32675	12123.89377	24684.11363	12813.08138	2	1	1	31.5	1	1	1	2	1	1	0	0	0	63	113	0	1	0	0	0	0	0	0	0	NA	167.7	73.8	26.24	92.9	0.553965414430531	4.4271545430729	0.0812406324258456	10.81402908	4.6	26290.7946597053	58	5.922
15032	2	1	15	38	1	3	1	1.56	18304.98585	9022.431834	18713.00578	9228.270724	2	1	3	NA	1	1	1	2	1	3	NA	2	0	75	107	0	1	0	0	0	0	0	0	0	NA	171	80.5	27.53	90	0.526315789473684	3.86571374301116	0.0754872573581506	10.03100783	5.7	NA	NA	NA
15033	2	2	26	41	2	2	2	NA	19983.01693	10760.5764	20162.32953	11211.15056	2	1	3	NA	2	NA	4	2	1	3	NA	2	0	79	123	0	1	0	0	0	0	0	0	0	0	161.4	87.2	33.47	98.9	0.61276332094176	5.71994872406407	0.0749561695384152	10.59102636	8.1	NA	NA	NA
15036	2	1	15	41	1	3	1	4.14	12387.64863	6768.941602	13177.39032	7524.370162	3	1	5	NA	1	3	3	3	1	5	NA	2	1	91	127	1	1	0	0	0	0	0	0	0	0	169.3	90.1	31.43	102.4	0.604843473124631	5.53793937743507	0.0790208851739114	10.78791612	5	16460.5409930978	115	6.367
15038	2	2	20	24	2	2	3	0.88	39086.03441	18054.08649	39747.37419	18262.02611	3	1	5	472.5	3	0	0	3	1	5	1	1	0	56	103	0	0	0	0	0	0	0	0	0	NA	168.4	56.6	19.96	74.3	0.441211401425178	2.32250178868452	0.0778115522152681	9.875989014	7.3	41552.3466585886	64	4.95
15046	2	1	17	49	1	3	1	5	10585.83958	5784.385078	10687.37841	6022.250318	2	3	5	15.75	1	3	3	2	3	5	0	0	1	85	151	0	1	0	0	0	0	0	0	0	0	166.4	121.9	44.02	132.6	0.796875	10.6535940128052	0.082451805658981	12.00996305	8.1	NA	NA	NA
15054	2	1	27	34	2	2	1	1.21	6206.79975	2767.336197	6174.790175	2756.343939	2	1	3	31.5	1	1	1	2	1	3	0	0	0	78	118	0	1	0	0	0	0	0	0	0	NA	163.6	106.8	39.9	117	0.715158924205379	8.29625431912558	0.0783391668219689	11.32140262	9.5	NA	NA	NA
15059	2	1	27	23	2	2	1	4.66	34669.70347	16014.1553	35221.81083	16319.3465	2	1	4	20	1	3	3	2	1	4	0	0	0	79	117	0	0	0	0	0	0	0	0	0	NA	161.7	65.8	25.17	78.2	0.483611626468769	3.05659458158925	0.0716027330372682	9.640372302	7.8	NA	NA	NA
15062	2	1	26	42	1	1	1	3.87	89676.59952	46452.69049	91889.38854	46682.17368	2	2	3	42.875	1	2	2	2	2	3	0	0	0	76	101	0	1	0	0	0	0	0	0	0	0	171.4	95.1	32.37	105.6	0.61610268378063	5.79742970398991	0.0794139338554231	10.82863362	5.3	96324.436597202	135	5.711
15069	2	1	22	46	1	3	1	3.4	12570.13784	6868.658572	12690.70996	7151.111261	2	3	3	47.25	1	2	2	2	3	3	0	0	0	60	120	1	1	0	0	0	0	0	0	0	NA	175.4	75.9	24.67	95	0.541619156214367	4.17279712443298	0.084643973869235	10.90442368	5	20780.6058116233	167	7.161
15090	2	1	22	48	1	1	1	3	79289.39263	41072.09277	81245.87513	40860.29047	3	2	2	283.5	1	2	2	3	2	2	1	1	0	66	101	0	1	0	0	0	0	0	0	0	0	174.4	85.4	28.08	98.7	0.565940366972477	4.67951672428779	0.0808995011063856	10.6804172	5.4	85909.062270781	185	5.578
15095	2	2	18	37	2	1	1	2.32	75711.98431	38966.29681	77703.76077	41443.95436	3	3	3	NA	1	2	2	3	3	3	NA	2	1	75	112	0	1	0	0	0	0	0	0	0	NA	170.7	66	22.65	82	0.480374926772115	2.99812855728266	0.0784004016476071	10.09350226	10.6	99883.9607058686	140	4.678
15096	2	2	18	20	1	1	3	2.12	44683.70437	21991.05971	45786.28421	22191.43859	3	2	3	NA	3	2	2	3	2	3	NA	2	0	70	98	0	0	0	0	0	0	0	0	0	NA	179.1	65.4	20.39	78.7	0.439419318816304	2.29298850109723	0.0787919996023477	9.731636042	4.9	51694.2940966303	68	4.994
15099	2	2	18	31	1	2	1	2.49	30656.08768	15016.51554	31055.92454	15578.90974	2	1	5	NA	1	2	2	2	1	5	NA	2	1	70	105	0	0	0	0	0	0	0	0	0	NA	180.9	110.6	33.8	106.9	0.590934217799889	5.22423251431644	0.0760292351612172	10.16483051	8.1	35431.2510149523	132	5.444
15103	2	1	28	23	2	3	1	1	2212.434081	1044.034969	2294.009569	1136.951269	2	1	2	NA	1	1	1	2	1	2	NA	2	0	49	103	NA	1	0	0	0	0	0	0	0	NA	156.5	50.6	20.66	87.2	0.557188498402556	4.49453022108372	0.0925775683116578	12.25860995	8.9	NA	NA	NA
15110	2	1	15	23	1	3	3	0.94	18304.98585	9022.431834	18369.57142	9535.315593	2	1	1	561.75	3	0	0	2	1	1	1	1	0	72	109	0	0	0	0	0	0	0	0	0	NA	174.5	70.1	23.02	80	0.458452722063037	2.61270923326629	0.0748379803131144	9.555006306	4.4	20802.2019236456	35	5.011
15113	2	1	15	40	1	1	3	5	81886.86007	42417.58704	87960.43943	45965.38359	2	3	4	63	3	3	3	2	3	4	0	0	1	94	132	0	0	0	0	0	0	0	0	0	0	171.9	77.5	26.23	95.5	0.555555555555556	4.46034458934531	0.0825087307236358	10.84807103	6.3	96722.2377863163	44	4.822
15126	2	2	19	25	1	1	3	5	73842.69083	36341.63832	76440.19049	37999.81636	3	1	5	63	3	3	3	3	1	5	0	0	0	28	121	0	0	0	0	0	0	0	0	0	NA	185.5	84.1	24.44	87.4	0.471159029649596	2.83385858102565	0.0761971406789479	9.530450603	8.1	NA	NA	NA
15134	2	1	24	25	2	5	3	2.15	34703.5606	16029.79412	35290.74848	16214.41877	3	3	4	NA	3	2	2	3	3	4	NA	2	0	47	101	NA	1	0	0	0	0	0	0	0	NA	169.8	71.1	24.66	75.8	0.44640753828033	2.40876832314143	0.0686601868820713	8.989476579	6.9	36893.3406108314	67	4.7
15138	2	2	28	28	2	3	1	3.92	18450.23012	8550.840537	18662.96866	8816.215259	3	1	3	NA	1	2	2	3	1	3	NA	2	0	56	99	0	1	0	0	0	0	0	0	0	NA	147.9	62.4	28.53	84.1	0.568627450980392	4.73691089095144	0.0740646078459469	10.6464226	8.1	NA	NA	NA
15140	2	2	14	43	1	1	1	2.33	35119.79774	18192.13823	36355.1761	18943.56189	3	2	3	94.5	1	2	2	3	2	3	0	0	0	78	119	2	1	0	0	0	0	0	0	NA	0	172.1	87	29.37	99.6	0.578733294596165	4.95528201796162	0.0797565339590268	10.67824085	5.7	39861.8167546341	254	6.561
15143	2	1	27	29	2	2	3	0.25	39086.03441	18054.08649	39506.46435	19367.73121	2	3	2	126	3	0	0	2	3	2	0	0	0	NA	NA	NA	1	0	0	0	0	0	0	0	NA	158.6	86.2	34.27	113.7	0.716897856242119	8.34361132147944	0.0855722208946219	12.24635464	14.9	44068.2034113747	231	4.578
15144	2	2	15	25	2	2	3	1.59	34464.12008	15919.19503	37997.93471	17776.71695	2	1	NA	NA	3	1	1	2	1	6	NA	2	0	NA	NA	0	1	0	0	0	0	0	0	0	NA	153.8	NA	NA	82.5	0.536410923276983	4.067269214	NA	NA	4.9	NA	NA	NA
15154	2	2	15	44	1	3	1	2.36	12920.1071	6613.144485	13227.66335	6787.099327	1	3	5	NA	1	2	2	1	3	5	NA	2	1	67	110	0	0	0	0	0	0	0	0	0	0	168.4	79.9	28.17	94.8	0.562945368171021	4.61587681021632	0.0789064907309503	10.60559278	4.8	NA	NA	NA
15159	2	1	24	46	1	2	2	3.73	20496.86692	11710.89475	20993.92996	12598.87992	3	3	4	105	2	2	2	3	3	4	0	0	0	81	102	0	0	0	0	0	0	0	0	0	0	174	64.5	21.3	82	0.471264367816092	2.83571779979422	0.0809008018122639	10.21019402	9.6	NA	NA	NA
15164	2	1	26	28	1	1	1	2.32	73653.92706	36248.73834	74928.19925	36551.28578	2	3	5	NA	1	2	2	2	3	5	NA	2	0	65	98	0	0	0	0	0	0	0	0	0	NA	177.5	66.4	21.08	79	0.445070422535211	2.38647097496175	0.0777047393919338	9.6948937	9.4	0	64	4.556
15180	2	1	15	49	2	1	1	5	80938.52116	43816.73758	84667.43109	46927.02932	3	2	2	126	1	3	3	3	2	2	0	0	0	70	110	0	0	0	0	0	0	0	0	0	0	170.8	69	23.65	76.7	0.449063231850117	2.4532563416937	0.071230173260194	9.233594932	5.3	NA	NA	NA
15182	2	2	26	36	2	1	1	3.63	59810.8202	30782.52661	61384.28026	32739.82217	3	2	NA	68.25	1	2	2	3	2	6	0	0	0	56	107	0	1	0	0	0	0	0	0	0	NA	174.3	84.1	27.68	96.6	0.554216867469879	4.43239643298568	0.0799621339592475	10.53365593	8.5	0	138	5.017
15187	2	1	16	27	2	2	3	1.56	36162.86597	16703.8565	36774.74544	16896.24472	3	1	1	118.125	3	1	1	3	1	1	0	0	0	68	118	0	1	0	0	0	0	0	0	0	NA	161.1	102.6	39.53	100.9	0.626319056486654	6.03719425201854	0.0685055125160501	9.961333628	5.7	NA	NA	NA
15198	2	2	23	36	1	3	3	2.93	21730.03882	11365.59856	25035.52942	12728.68318	1	3	2	NA	3	2	2	1	3	2	NA	2	0	58	98	0	1	0	0	0	0	0	0	0	NA	178.9	88.6	27.68	94.3	0.527110117384013	3.8814301303027	0.0770481943367685	10.01831844	10.8	26117.6204147825	195	5.683
1520	1	2	1	46	2	1	1	5	106280.572912766	52060.6673	119584.406606695	57298.83225	3	1	4	141.75	1	3	3	3	1	4	0	0	1	72	140	0	1	0	0	0	0	0	0	0	0	168	75.8	26.86	97.1	0.57797619047619	4.93878427380093	0.083527070550069	11.15281831	7.7	NA	NA	NA
15204	2	1	17	25	2	3	1	1.33	16352.76671	7716.776932	16607.51179	7840.140137	2	1	NA	NA	1	1	1	2	1	6	NA	2	0	54	101	NA	0	0	0	0	0	0	0	0	NA	157.6	65.3	26.29	91.5	0.580583756345178	4.99569876875796	0.0824358138888953	11.32307812	9.9	18269.1432432176	122	3.878
15221	2	1	20	47	1	2	1	3.88	14116.3906	8065.406542	15166.48887	8535.964738	3	2	4	31.5	1	2	2	3	2	4	0	0	0	81	122	0	1	0	0	0	0	0	0	0	0	173.2	83.5	27.83	95.5	0.551385681293303	4.37351818308616	0.0790170157397921	10.45105501	4.1	22004.1895491489	131	5.961
15222	2	1	22	45	2	3	1	2.15	12097.66114	5934.530427	12767.98954	6089.771186	2	3	2	NA	1	2	2	2	3	2	NA	2	0	70	118	0	1	0	0	0	0	0	0	0	0	164.3	91.1	33.75	107.7	0.655508216676811	6.74488728233092	0.0804540177179227	11.28382949	5.2	11835.6589654342	133	4.644
15227	2	2	22	20	1	1	3	2.03	53709.69617	26433.19644	54545.22788	27196.03169	2	3	5	341.25	3	2	2	2	3	5	1	1	1	57	120	0	1	0	0	0	0	0	0	0	NA	182	105	31.7	110	0.604395604395604	5.52772019131822	0.0814049504626149	10.7349008	8	NA	NA	NA
15233	2	1	18	34	2	4	1	5	5809.795724	2936.162301	6077.458201	3085.535862	3	2	5	157.5	1	3	3	3	2	5	1	1	0	65	97	NA	1	0	0	0	0	0	0	0	NA	171.1	78.5	26.81	104.1	0.608416130917592	5.61973955888476	0.0888439478976084	11.74940573	7.3	7642.26253172459	182	4.578
15240	2	1	14	47	1	2	1	1.18	21730.06524	11625.38456	21723.59271	12310.64264	2	1	1	NA	1	1	1	2	1	1	NA	2	1	92	125	0	0	0	0	0	0	0	0	0	0	180.5	86.7	26.61	101	0.559556786703601	4.54429438587692	0.0843437399123368	10.84705457	7.1	0	134	5.394
15252	2	1	22	39	1	3	1	1.94	24622.48127	13001.84729	25937.00691	13525.76524	1	2	5	NA	1	1	1	1	2	5	NA	2	0	69	120	0	1	0	0	0	0	0	0	0	NA	170.9	100.4	34.38	109.1	0.638385020479813	6.32565744506468	0.0789313997104277	10.88824524	5.6	28792.5697841046	249	5.111
15258	2	2	27	43	2	1	1	3.45	103692.5593	56134.82422	110252.7225	61782.91681	3	1	3	1121	1	2	2	3	1	3	1	1	0	76	108	0	1	0	0	0	0	0	0	0	0	168.6	62.2	21.88	72.7	0.431198102016607	2.15916536878643	0.0715716034930451	9.218053376	5.9	NA	NA	NA
15263	2	2	23	45	2	3	1	5	14724.04313	7181.148035	15219.46037	7298.400928	2	2	3	94.5	1	3	3	2	2	3	0	0	0	57	111	1	1	0	0	0	0	0	0	0	0	166.2	81.8	29.61	105.4	0.634175691937425	6.2243726295132	0.0854212973171915	11.65370336	7.6	NA	NA	NA
15270	2	2	19	24	2	3	1	NA	29069.46086	13315.31972	29774.48046	13606.2421	2	1	2	NA	1	NA	4	2	1	2	NA	2	0	56	92	NA	1	0	0	0	0	0	0	0	NA	154.1	50.7	21.35	77.3	0.501622323166775	3.38928117248906	0.0809119972730809	10.85614197	6.7	34712.573325722	140	4.561
15275	2	2	21	21	2	2	3	0.11	28247.70894	13047.79541	28725.66313	13198.07461	2	1	1	NA	3	0	0	2	1	1	NA	2	0	63	99	0	1	0	0	0	0	0	0	0	NA	177.7	76.5	24.23	96.7	0.544175576814857	4.22497918429838	0.0866324275578708	11.05594212	5.9	0	73	5.222
15280	2	1	26	46	1	1	1	2	91543.85681	47419.93418	94764.01487	49378.60776	3	1	5	1065	1	2	2	3	1	5	1	1	1	80	145	0	1	0	0	0	0	0	0	0	0	177	83.6	26.68	98	0.553672316384181	4.42104760354653	0.0824990395130498	10.71822666	9.7	103904.48350557	115	5.733
15283	2	2	26	37	1	4	1	1.59	38569.09504	19273.17522	39520.7956	19663.26907	3	1	4	15.75	1	1	1	3	1	4	0	0	0	52	111	0	1	0	0	0	0	0	0	0	NA	174.1	74.3	24.51	89.5	0.514072372199885	3.6265510776837	0.0803886574324476	10.38313805	6.7	48700.8993952638	248	4.778
15324	2	2	18	32	2	1	1	4.25	6024.39121	3100.542379	6182.876563	3141.763756	3	3	3	336	1	3	3	3	3	3	1	1	1	53	104	NA	1	0	0	0	0	0	0	0	NA	159.9	67.7	26.48	93.9	0.587242026266417	5.14223045258382	0.0835851975462948	11.4122495	6.7	7537.26992431347	103	4.65
15325	2	1	15	25	2	3	3	2.01	4193.822784	1943.645669	4385.535287	2089.908756	2	3	5	189	3	2	2	2	3	5	1	1	0	NA	NA	0	0	0	0	0	0	0	0	0	NA	160.9	68.3	26.38	88.8	0.551895587321318	4.38409937705035	0.0789984219902796	10.74490584	8.2	0	104	5.494
15330	2	2	25	25	2	2	3	3.96	35292.43287	16301.79795	35992.82677	16948.83527	3	1	5	NA	3	2	2	3	1	5	NA	2	0	88	129	0	0	0	0	0	0	0	0	0	NA	166	62.3	22.61	78.2	0.471084337349398	2.83254051946705	0.0759076711527908	9.907469174	6.1	38564.3889857714	44	4.839
15332	2	1	17	47	1	1	1	5	69976.24729	36247.86148	72437.74045	37745.07419	2	3	3	262.5	1	3	3	2	3	3	1	1	0	81	110	0	0	0	0	0	0	0	0	0	0	186.5	104.1	29.93	104.2	0.558713136729223	4.52654201791552	0.0791511367231562	10.21274185	3.2	78120.7321471655	92	5.167
15337	2	2	14	37	1	4	1	3.87	69799.42371	34879.13113	72254.6969	36872.7736	3	1	5	47.25	1	2	2	3	1	5	0	0	1	102	136	0	1	0	0	0	0	0	0	0	NA	169.7	76	26.39	94.1	0.554507955215085	4.43846762998993	0.0814934008755087	10.79401028	6.4	NA	NA	NA
15341	2	1	15	21	2	3	1	1.33	18695.99085	8563.732808	18797.97962	8547.915878	2	1	1	120	1	1	1	2	1	1	0	0	0	NA	NA	0	1	0	0	0	0	0	0	0	NA	149.8	74.8	33.33	105	0.700934579439252	7.91342679743411	0.0828342319850898	12.14055386	7.1	21807.6493427416	99	4.667
15342	2	2	16	26	1	3	3	0.18	25219.13975	12430.38215	25308.12058	12908.35172	2	2	5	NA	3	0	0	2	2	5	NA	2	0	53	107	0	1	0	0	0	0	0	0	0	NA	156.3	62.1	25.42	89.8	0.574536148432502	4.86410520657239	0.0830831875416932	11.39542525	6.9	24631.9954283031	88	5.611
15354	2	1	21	39	1	2	1	5	23252.51737	10665.12916	23245.59136	10789.58768	3	2	NA	31.5	1	3	3	3	2	6	0	0	1	NA	NA	0	0	0	0	0	0	0	0	0	NA	178.8	82.7	25.87	NA	NA	NA	NA	NA	4.3	NA	NA	NA
1536	1	1	1	33	1	1	1	5	92603.1866765897	43328.28112	100898.047545534	47667.09053	3	1	3	NA	1	3	3	3	1	3	0	0	0	79	118	0	0	0	0	0	0	0	0	0	NA	174.2	93.7	30.88	102.7	0.58955223880597	5.19347694747773	0.079054787172124	10.60964001	8.4	NA	NA	NA
15366	2	1	27	48	1	1	1	5	93784.74342	48580.71874	97083.72719	50587.33836	2	1	2	63	1	3	3	2	1	2	0	0	1	77	143	0	1	0	0	0	0	0	0	0	0	170.6	84.8	29.14	98.4	0.576787807737397	4.91293379255922	0.079557150584727	10.68555717	6.9	108321.626497194	118	5.8
15371	2	1	15	25	1	3	3	1.13	19673.40511	10388.49846	20723.71336	10807.10982	2	3	3	NA	3	1	1	2	3	3	NA	2	0	58	115	0	0	0	0	0	0	0	0	0	NA	159.4	67.7	26.64	89	0.558343789209536	4.51877878820733	0.0790295849521655	10.81672211	5.3	NA	NA	NA
1538	1	2	7	31	2	4	1	1.27	84601.6565181125	38687.36335	88053.0216093522	39411.89687	3	1	3	330.75	1	1	1	3	1	3	1	1	0	70	108	0	1	0	0	0	0	0	0	0	NA	160.1	67.7	26.41	81	0.505933791380387	3.47077206394755	0.0721844666778757	9.844432478	6.6	NA	NA	NA
15384	2	1	15	20	2	3	3	1.24	21356.11255	9897.584565	21288.37501	10004.14699	3	1	5	NA	3	1	1	3	1	5	NA	2	1	69	104	0	1	0	0	0	0	0	0	0	NA	151.9	39.6	17.16	65	0.427913100724161	2.10641314742759	0.07927257168158	10.32917805	7.6	NA	NA	NA
15390	2	1	18	30	1	1	2	2.58	81996.26279	40973.95436	82008.47558	43574.17298	3	3	4	15.75	2	2	2	3	3	4	0	0	1	89	146	0	1	0	0	0	0	0	0	0	NA	174.1	88	29.03	99.8	0.57323377369328	4.83595262593934	0.0800755256993474	10.63871575	10.6	NA	NA	NA
15398	2	2	20	41	1	1	1	1.69	38084.97551	19728.10733	38743.87623	19626.37259	2	3	5	252	1	1	1	2	3	5	1	1	1	87	151	0	1	0	0	0	0	0	0	0	0	167	83.3	29.87	102.3	0.612574850299401	5.7155888187163	0.082229424304507	11.20864548	9	NA	NA	NA
15404	2	1	25	42	1	5	1	4.39	95849.44575	49650.23942	99221.05774	51701.03544	3	1	3	31.5	1	3	3	3	1	3	0	0	0	68	95	0	1	0	0	0	0	0	0	0	0	170.3	71.1	24.52	85.8	0.50381679389313	3.4306693277419	0.0778991980282225	10.17542336	9.8	113770.422222565	102	4.789
15418	2	2	18	26	1	1	3	4.51	77630.86614	38205.98664	83388.77682	41573.39107	3	3	5	102.375	3	3	3	3	3	5	0	0	0	75	119	0	0	0	0	0	0	0	0	0	NA	177.1	83.3	26.56	94.2	0.531902879728967	3.97677625051261	0.0795163143139775	10.32115742	4.3	98460.4981352457	92	5.35
15420	2	1	22	41	1	3	2	2.56	11695.79918	5965.443801	11956.49969	6155.418455	2	3	2	NA	2	2	2	2	3	2	0	0	0	69	100	0	1	0	0	0	0	0	0	0	0	167.8	62.8	22.3	83.6	0.498212157330155	3.3253326204761	0.0814592468675941	10.54936832	8.7	NA	NA	NA
15436	2	2	24	35	2	1	1	5	73918.30402	37356.93093	75394.87769	38056.54822	3	1	3	NA	1	3	3	3	1	3	NA	2	1	74	114	NA	0	0	0	0	0	0	0	0	NA	166.3	127	45.92	124.3	0.747444377630788	9.19532699619538	0.0751664000602297	11.02984141	11.4	NA	NA	NA
15437	2	2	15	45	1	3	2	2.48	13063.41984	7138.201015	13760.83941	7491.411699	2	2	2	NA	2	2	2	2	2	2	0	0	0	74	103	1	0	0	0	0	0	0	0	0	0	179.3	100.9	31.39	112.6	0.627997769102064	6.07698409859967	0.0845059656110854	11.20966948	8.2	NA	NA	NA
15439	2	1	25	28	1	3	1	0.79	19575.42658	10336.76112	20620.50404	10753.28768	1	1	5	NA	1	0	0	1	1	5	NA	2	0	54	118	0	0	0	0	0	0	0	0	0	NA	168.2	64.1	22.66	82.6	0.491082045184304	3.19307190357875	0.0795353960318943	10.31694303	6.8	NA	NA	NA
1544	1	1	12	30	2	3	3	1.45	16376.4519246933	8882.73214	16114.850016841	9024.734729	2	1	3	NA	3	1	1	2	1	3	NA	2	0	64	116	0	1	0	0	0	0	0	0	0	NA	159.6	57.2	22.46	81.1	0.508145363408521	3.5128507300206	0.080642610149782	10.72316133	9	NA	NA	NA
15446	2	2	27	44	1	3	1	3.01	16528.91185	8946.119967	19043.22687	10107.50556	3	2	3	1890	1	2	2	3	2	3	1	1	0	87	138	0	1	0	0	0	0	0	0	0	0	194.8	92.9	24.48	98.7	0.506673511293634	3.48482543503343	0.0838780645495011	10.2402202	8.9	NA	NA	NA
15457	2	1	16	28	2	2	3	1	36162.86597	16703.8565	36738.75161	17022.19174	3	1	5	94.5	3	1	1	3	1	5	0	0	0	59	123	0	0	0	0	0	0	0	0	0	NA	160.2	119.4	46.52	123.2	0.769038701622971	9.82016941079604	0.0752522774286375	11.27479215	6.4	39616.4575786461	44	4.917
15458	2	1	20	29	1	1	1	3.45	50905.84002	25053.28023	50913.4221	28069.86301	2	3	NA	45	1	2	2	2	3	6	0	0	0	66	109	0	1	0	0	0	0	0	0	0	NA	176.2	72.9	23.48	85	0.482406356413167	3.03477623723404	0.078093923971115	9.95531856	12.3	65387.9083945179	371	5.294
15464	2	2	25	21	2	3	3	1.46	16587.90161	7643.289761	19147.88407	8551.875453	3	1	1	141.75	3	1	1	3	1	1	0	0	0	64	111	0	1	0	0	0	0	0	0	0	NA	162.8	64.6	24.37	86	0.528255528255528	3.90413590447361	0.0801864336194647	10.69996094	9.9	NA	NA	NA
15469	2	1	25	43	2	3	1	1.56	9617.912785	4718.085208	10117.58657	4921.85323	2	1	3	NA	1	1	1	2	1	3	NA	2	1	82	136	0	1	0	0	0	0	0	0	0	0	156.7	59.5	24.23	83.4	0.532227185705169	3.98326000985844	0.0795663207733094	10.81203811	7.4	9742.17531503962	124	4.911
15477	2	1	18	36	1	1	1	2.33	81996.26279	40973.95436	83414.8641	41771.56976	2	2	5	409.5	1	2	2	2	2	5	1	1	0	64	120	0	0	0	0	0	0	0	0	0	NA	174.7	87.7	28.74	101.4	0.580423583285633	4.9921950776444	0.0817649156968041	10.82774847	6.2	NA	NA	NA
15486	2	2	15	48	2	3	1	4.42	14328.49575	7028.870542	15072.89569	7332.438406	3	1	3	191.75	1	3	3	3	1	3	1	1	0	69	107	0	1	0	0	0	0	0	0	0	0	156.1	63.9	26.22	86.7	0.555413196668802	4.45736921688945	0.0786253372052319	10.84597673	5.4	NA	NA	NA
15491	2	1	27	40	2	2	2	0.5	25360.48375	13656.26742	25662.36699	14670.15431	2	3	4	NA	2	0	0	2	3	4	NA	2	0	71	103	0	1	1	1	0	0	1	0	0	0	163.3	81.8	30.67	86.9	0.532149418248622	3.98170485583768	0.0694039465668778	9.608224116	7.5	36429.7732196117	131	4.861
15497	2	2	24	48	1	1	1	1.7	91775.77475	47540.06822	94040.36137	47774.92322	2	2	3	102.375	1	1	1	2	2	3	0	0	0	76	111	0	1	0	0	0	0	0	0	0	0	191.5	86.5	23.59	96.3	0.502872062663185	3.41282877909299	0.0846038131424389	10.35424015	7.9	100529.944999465	187	5.794
15508	2	2	28	23	2	3	1	1.02	15269.60139	6994.268848	15639.93397	7147.08451	3	1	1	NA	1	1	1	3	1	1	NA	2	0	74	114	0	1	0	0	0	0	0	0	0	NA	156.2	50.9	20.86	82.2	0.526248399487836	3.86438150265184	0.0867937461087581	11.52160352	9.5	17430.7419211746	121	5.044
1551	1	1	6	38	1	1	3	NA	111209.700806533	52034.1184	124165.518665285	55336.21813	3	3	5	229	3	NA	4	3	3	5	1	1	0	86	113	0	1	0	0	0	0	0	0	0	NA	183	79.4	23.71	84.3	0.460655737704918	2.65060921228149	0.0755059182945674	9.460570435	8.1	NA	NA	NA
15515	2	2	27	43	1	2	2	2.09	25315.65829	14464.1135	25929.58031	15560.86304	2	3	2	15.75	2	2	2	2	3	2	0	0	0	87	108	0	1	0	0	0	0	0	0	0	0	175	57.2	18.68	71.5	0.408571428571429	1.80414325872931	0.0767719260314062	9.453835201	5	42722.0472773579	70	4.728
15521	2	2	22	38	2	2	2	1.22	43915.4868	20284.84109	44438.24298	21638.20521	2	1	3	NA	2	1	1	2	1	3	NA	2	0	67	119	0	1	0	0	0	0	0	0	0	NA	162.2	85.9	32.65	113.3	0.698520345252774	7.8492549169049	0.0870861372953789	12.22456258	5.1	52436.4693542302	256	5.494
15534	2	2	19	24	1	1	3	3.63	88466.77964	43538.87532	89843.00786	44795.36311	2	1	1	113	3	2	2	2	1	1	0	0	0	NA	124	0	0	0	0	0	0	0	0	0	NA	182.2	62.7	18.89	76	0.417124039517014	1.93604771242013	0.079381280581531	9.597979585	6.1	NA	NA	NA
15537	2	1	16	45	2	2	2	2.03	30696.30474	16529.53273	31305.48645	17306.84777	3	2	4	63	2	2	2	3	2	4	0	0	0	78	124	0	1	0	0	0	0	0	0	0	0	162.8	70.7	26.68	94.8	0.582309582309582	5.03351369302783	0.0832128864541495	11.27453477	6.1	NA	NA	NA
15539	2	2	17	30	2	4	3	1.35	58368.78687	29498.49524	61057.88899	30999.19406	3	1	5	NA	3	1	1	3	1	5	NA	2	0	60	95	0	1	0	0	0	0	0	0	0	NA	172.8	55.3	18.52	70.1	0.405671296296296	1.76004645930141	0.0761819632840376	9.426608103	8.2	72213.3761542564	136	5.7
1554	1	1	10	48	2	3	1	NA	9527.68663185082	5561.794863	9749.51341797854	5707.285271	1	1	2	NA	1	NA	4	1	1	2	NA	2	0	67	112	0	0	0	0	0	0	0	0	0	0	154.3	56.7	23.82	80.4	0.521062864549579	3.76239429256003	0.0781829249904591	10.67737558	4.4	NA	NA	NA
15546	2	1	19	43	1	1	1	5	95354.31382	49393.75992	95368.51621	51740.55764	3	2	5	63	1	3	3	3	2	5	0	0	0	54	114	0	1	1	1	1	1	1	1	0	0	180.9	93.2	28.48	100.4	0.555002763957988	4.44879537241235	0.0800425850376257	10.39981842	5.5	NA	NA	NA
15548	2	2	15	36	1	4	1	4.63	66741.98151	33351.31153	68388.85399	34026.35035	3	1	3	126	1	3	3	3	1	3	0	0	0	75	105	0	1	0	0	0	0	0	0	0	NA	183.8	92.4	27.35	95.7	0.520674646354733	3.75480074811776	0.0777620373455862	9.955795154	5.6	NA	NA	NA
15552	2	2	26	45	1	1	2	5	73898.51603	38279.60595	79379.5969	41481.30278	3	1	5	127.688	2	3	3	3	1	5	0	0	1	90	121	0	1	0	0	0	0	0	0	0	0	188.9	99.6	27.91	103.6	0.548438327157226	4.31255457993376	0.0819226298574171	10.38078237	6.9	87286.6517751123	138	5.133
15556	2	1	23	28	2	1	1	3.88	64488.50821	29654.44529	68568.40694	32563.41155	3	1	4	NA	1	2	2	3	1	4	NA	2	0	76	109	0	1	0	0	0	0	0	0	0	NA	158.3	57.9	23.11	78.8	0.497789008212255	3.31742879839408	0.0771944000780712	10.35587824	7.9	NA	NA	NA
15560	2	1	24	40	2	2	3	0	22645.02528	11770.30102	22594.84144	11809.74217	2	3	NA	NA	3	0	0	2	3	6	NA	2	1	80	141	0	0	0	0	0	0	0	0	0	NA	164.1	51.8	19.24	67	0.408287629494211	1.79981396241243	0.0728423251855687	9.309147741	11	0	82	4.622
15562	2	1	15	32	2	1	1	2.43	58088.09764	29895.90187	59616.23756	31796.82172	3	1	2	15.75	1	2	2	3	1	2	0	0	1	85	127	0	1	0	0	0	0	0	0	0	NA	167.9	139.7	49.56	136.8	0.814770696843359	11.2061245394472	0.0782479948856567	11.5741177	7.6	NA	NA	NA
15565	2	1	22	45	1	3	1	1.98	12570.13784	6868.658572	13241.22246	7208.531825	1	1	2	NA	1	1	1	1	1	2	NA	2	0	81	139	0	1	0	0	0	0	0	0	0	0	180.6	91.2	27.96	106.2	0.588039867109635	5.15990505659198	0.0857842448115495	11.12057127	8	15769.6034410765	139	5.956
15571	2	1	23	30	2	1	1	5	5390.891531	2724.455941	5639.254717	2863.059208	3	1	5	472.5	1	3	3	3	1	5	1	1	1	99	153	NA	0	0	0	0	0	0	0	0	NA	168.6	71.7	25.22	89.9	0.533214709371293	4.00302835565856	0.0805071004050264	10.61695836	7.1	NA	NA	NA
15576	2	1	28	32	1	3	1	0.46	18126.81806	8966.125828	18759.16055	9773.311846	1	1	NA	NA	1	0	0	1	1	6	NA	2	0	67	104	0	1	0	0	0	0	0	0	0	NA	165.3	65.7	24.04	87	0.526315789473684	3.86571374301116	0.0812381173448508	10.73338155	6.9	NA	NA	NA
15577	2	1	20	36	2	2	3	1.03	23900.67803	11039.87434	24185.1842	11776.43272	2	3	5	NA	3	1	1	2	3	5	NA	2	0	86	115	0	1	0	0	0	0	0	0	0	NA	166.4	88.3	31.89	97	0.582932692307692	5.04719534186796	0.0747753969392008	10.32265428	8.1	0	75	5.256
15585	2	2	18	34	1	1	1	4.97	70753.19842	35355.73726	73242.02171	37376.62187	3	1	3	105	1	3	3	3	1	3	0	0	0	71	117	0	0	0	0	0	0	0	0	0	NA	179.2	92.4	28.77	97.5	0.544084821428572	4.22312233451618	0.077572723337334	10.14305149	5.9	NA	NA	NA
15588	2	1	25	29	2	3	1	0.88	2275.509684	1054.595001	2401.595111	1099.785475	1	1	2	141.75	1	0	0	1	1	2	0	0	0	69	109	0	1	0	0	0	0	0	0	0	NA	162.7	84.4	31.88	103.1	0.633681622618316	6.21253014991066	0.080393205771443	11.22244387	6.8	NA	NA	NA
15597	2	1	23	32	2	5	3	3.16	69551.44532	35150.00206	72755.74251	36938.21417	2	2	5	NA	3	2	2	2	2	5	NA	2	0	76	122	0	1	0	0	0	0	0	0	0	NA	167.5	69.6	24.81	88.2	0.526567164179105	3.87068474685049	0.0801142927830955	10.5721658	7.4	NA	NA	NA
15602	2	2	17	34	2	4	2	2.76	58368.78687	29498.49524	62061.51827	31856.89321	3	2	1	312.375	2	2	2	3	2	1	1	1	1	69	122	0	0	0	0	0	0	0	0	0	NA	146.9	54.4	25.21	76.4	0.520081688223281	3.74321372462464	0.0733163040416789	10.35842936	10.6	NA	NA	NA
15603	2	2	23	49	1	1	1	5	92962.86076	48154.98158	99857.95128	52182.65239	2	3	4	63	1	3	3	2	3	4	0	0	1	75	130	0	1	1	1	0	0	0	1	0	0	168.9	86.6	30.36	99.5	0.589105979869745	5.1835615187037	0.0786696246049361	10.69212764	9.4	NA	NA	NA
15604	2	2	22	35	1	3	1	2.18	26436.14028	13959.54596	28121.50629	15381.63748	3	1	2	NA	1	2	2	3	1	2	NA	2	0	75	97	0	1	0	0	0	0	0	0	0	NA	165.3	76.2	27.89	97.9	0.592256503327284	5.25372950641616	0.0827968705470499	11.21515309	7	NA	NA	NA
15611	2	1	26	32	2	1	1	1.36	85963.8045	43444.502	94948.36991	49447.15567	2	3	5	189	1	1	1	2	3	5	1	1	0	52	113	0	1	0	0	0	0	0	0	0	NA	157.6	50.2	20.21	66.9	0.424492385786802	2.05191840178492	0.071824145665956	9.442223133	8.9	NA	NA	NA
15612	2	1	23	32	1	1	3	5	76084.0793	38019.60586	77961.47001	38399.40391	3	1	5	15.75	3	3	3	3	1	5	0	0	1	97	134	0	1	0	0	0	0	0	0	0	NA	185.4	98.7	28.71	108.4	0.584681769147789	5.08568086401573	0.0849087190286328	10.91115451	4.6	90868.4547060241	230	5.806
15615	2	2	19	29	2	1	1	2.39	7279.249912	3347.295887	7614.611454	3576.689011	3	1	5	NA	1	2	2	3	1	5	0	0	0	62	111	NA	0	0	0	0	0	0	0	0	NA	161.1	56.9	21.92	82.1	0.509621353196772	3.54103864285184	0.0825850977252623	10.88396218	6.6	8331.98400111664	66	4.322
15620	2	1	18	25	2	4	3	NA	147074.3721	65273.12212	148410.1394	66387.82645	2	1	4	NA	3	NA	4	2	1	4	NA	2	0	67	112	0	1	0	0	0	0	0	0	0	NA	166.9	100.2	35.97	104.3	0.624925104853206	6.0042382647091	0.0740904981651028	10.41958562	7.4	NA	NA	NA
15621	2	2	23	44	1	1	1	5	92962.86076	48154.98158	96232.93389	50144.01619	3	1	3	171.75	1	3	3	3	1	3	1	1	0	66	97	0	0	0	0	0	0	0	0	0	0	180.6	73.6	22.57	87.5	0.484496124031008	3.07264163576252	0.081525750845871	10.19927134	5.5	105515.08719089	80	4.922
15629	2	1	17	45	1	3	1	0.89	9849.522364	5023.750088	9884.274486	5262.988768	3	2	3	40	1	0	0	3	2	3	0	0	0	72	115	0	1	0	0	0	0	0	0	0	0	163.4	70	26.22	94.5	0.578335373317013	4.94660829224006	0.083762697993998	11.29491036	6.1	NA	NA	NA
15632	2	1	18	28	1	1	3	5	70608.08797	34749.73036	75845.11654	37812.5068	3	3	4	329	3	3	3	3	3	4	1	1	0	60	111	0	0	0	0	0	0	0	0	0	NA	197.7	101.7	26.02	95.6	0.483560950935761	3.05567610713854	0.07743126649433	9.479761602	5.3	89553.3936446371	41	4.956
15633	2	2	14	38	2	1	1	5	72737.58872	36760.21946	76088.67438	38630.34935	2	3	5	504	1	3	3	2	3	5	1	1	1	72	140	0	0	0	0	0	0	0	0	0	NA	163.1	62.8	23.61	88	0.539546290619252	4.13067137899793	0.0837256189734766	11.10459823	11.6	NA	NA	NA
15636	2	2	15	39	1	3	1	1.34	20746.62903	10955.212	22069.27533	12071.24501	1	3	5	30	1	1	1	1	3	5	0	0	0	69	121	0	1	0	0	0	0	0	0	0	NA	163.4	66.3	24.83	87.4	0.534883720930233	4.03652457405684	0.0803342839179915	10.7338289	8.4	NA	NA	NA
15639	2	1	14	41	2	1	1	1.13	30531.26859	16831.96942	31379.60358	17055.97203	2	3	5	NA	1	1	1	2	3	5	NA	2	1	NA	NA	0	1	0	0	0	0	0	0	0	0	158.2	56	22.38	76.4	0.482932996207333	3.04430284987069	0.0764862550829538	10.20937944	5.4	38300.7699851246	184	5.156
15643	2	1	20	44	2	2	2	1.94	15595.84805	8106.320219	15561.28596	8133.48372	3	3	3	NA	2	1	1	3	3	3	NA	2	0	60	106	0	1	0	0	0	0	0	0	0	0	169.5	85.3	29.69	96.6	0.569911504424779	4.76443658906499	0.0773841725973851	10.45929978	7.3	18522.644979044	152	5.061
15648	2	2	20	39	1	1	1	2.27	75692.61539	37823.98933	77560.34665	38201.83327	2	3	4	31.5	1	2	2	2	3	4	0	0	0	71	111	0	1	0	0	0	0	0	0	0	NA	185.7	114.9	33.32	123.4	0.664512654819602	6.96999879067346	0.0874525638048305	11.51211569	7.2	NA	NA	NA
1565	1	1	10	23	2	3	3	NA	2585.39853943609	1452.003539	2544.09867829491	1449.321736	1	1	2	NA	3	NA	4	1	1	2	NA	2	0	52	115	NA	1	0	0	0	0	0	0	0	NA	163.2	82.6	31.01	106.2	0.650735294117647	6.62686599363326	0.0842228491031775	11.68515542	10	3534.69349788171	293	4.167
15652	2	1	15	32	2	4	1	2.38	40873.45804	20656.68266	41689.93608	21043.53919	2	3	2	126	1	2	2	2	3	2	0	0	0	77	95	0	1	0	0	0	0	0	0	0	NA	152.6	83	35.64	105.8	0.693315858453473	7.71170840455125	0.0790830245475342	11.61305871	9.1	54522.0024212469	146	5.25
15653	2	1	26	38	2	1	1	3.38	80257.0554	41305.48512	82731.11004	41818.42002	2	3	2	NA	1	2	2	2	3	2	NA	2	1	82	145	0	0	0	0	0	0	0	0	0	NA	163.1	43.7	16.43	65.6	0.402207234825261	1.7077936905178	0.0794788942878857	9.923459941	6.5	NA	NA	NA
15656	2	1	26	33	1	1	3	1.86	85533.35648	42741.45828	87943.81737	46077.78633	2	1	2	906.5	3	1	1	2	1	2	1	1	1	91	138	0	1	0	0	0	0	0	0	0	NA	180.9	137.2	41.93	127.6	0.705362078496407	8.03171817486668	0.0786046339058913	10.89365504	9.7	NA	NA	NA
15668	2	1	25	22	1	3	1	1.36	19575.42658	10336.76112	19763.19308	10667.63087	3	1	5	NA	1	1	1	3	1	5	0	0	0	46	127	0	1	0	0	0	0	0	0	0	NA	172.4	88.8	29.88	98.3	0.570185614849188	4.77032089076545	0.0777495394200048	10.43150655	9.5	24344.6691039527	183	4.756
15669	2	1	16	21	1	2	1	0.93	30343.4806	14863.38873	30887.53245	15449.17898	3	3	3	63	1	0	0	3	3	3	0	0	1	62	140	0	1	0	0	0	0	0	0	0	NA	184.5	132.9	39.04	115.5	0.626016260162602	6.03002900081856	0.0738885696792403	10.01888736	4.5	NA	NA	NA
15687	2	2	22	26	1	3	3	1.81	26436.14028	13959.54596	26689.7144	14406.37756	2	1	4	NA	3	1	1	2	1	4	NA	2	0	71	122	0	1	0	0	0	0	0	0	0	NA	163	64.8	24.39	87.6	0.537423312883436	4.08769974540326	0.081583519558327	10.88219749	5	NA	NA	NA
15688	2	2	23	33	1	1	1	1.33	71849.93032	35903.77983	73890.24884	37846.01185	2	1	2	70.875	1	1	1	2	1	2	0	0	0	57	116	0	1	0	0	0	0	0	0	0	NA	176	85.4	27.57	100	0.568181818181818	4.72737305801417	0.0825947586929644	10.82109138	5.4	95734.2932234748	233	5.522
15703	2	2	16	31	1	1	3	5	87195.07607	43571.82811	93662.36782	47935.02584	3	3	3	126	3	3	3	3	3	3	0	0	0	62	128	0	0	0	0	0	0	0	0	0	NA	177.9	76.7	24.24	82.8	0.465430016863406	2.73338172067929	0.0741174756016827	9.454371312	8	NA	NA	NA
15705	2	2	17	32	1	3	3	3.35	16939.77958	8860.119208	17476.19442	9159.909474	3	3	5	47.25	3	2	2	3	3	5	0	0	0	72	123	0	1	0	0	0	0	0	0	0	NA	173.4	89.9	29.9	101.2	0.583621683967705	5.06234119945537	0.0797765358090062	10.67334793	8.1	NA	NA	NA
15709	2	2	26	21	2	2	3	NA	27318.29874	12618.49496	27753.3366	12858.97306	2	3	5	NA	3	NA	4	2	3	5	0	0	1	48	114	1	1	0	0	0	0	0	0	0	NA	157.1	57.6	23.34	81.4	0.518141311266709	3.70539161189004	0.0795186645612298	10.72539173	12.4	37367.2343341259	64	5.267
15713	2	2	23	49	1	1	2	0.56	36151.51654	18726.57101	36317.38226	22420.02762	2	3	5	840	2	0	0	2	3	5	1	1	0	82	122	2	1	0	0	0	0	0	0	0	0	178	72.9	23.01	92.4	0.519101123595506	3.72408224904643	0.0856086320804524	10.82201688	9.9	47177.1379462519	115	6.367
15716	2	2	27	45	2	4	1	3.06	103692.5593	56134.82422	105763.8961	58280.4714	3	2	3	126	1	2	2	3	2	3	0	0	0	70	103	0	0	0	0	0	0	0	0	0	0	162.7	68.2	25.76	88.7	0.545175169022741	4.24545190695278	0.0797258706924474	10.74067146	8.8	NA	NA	NA
15726	2	1	27	26	1	2	1	0.58	30096.35351	14742.3365	32335.17854	15815.64562	3	3	5	NA	1	0	0	3	3	5	NA	2	0	76	129	0	1	0	0	0	0	0	0	0	NA	172.7	78.9	26.45	92	0.532715691951361	3.99303426016735	0.0788602000266823	10.35736606	7.4	36964.5415633944	216	4.933
15727	2	2	14	41	2	1	1	4.02	89263.93176	48323.76744	94911.26044	53185.93841	3	1	3	56.583	1	3	3	3	1	3	0	0	0	67	97	0	1	0	0	0	0	0	0	0	0	159.4	57	22.43	76.5	0.479924717691343	2.99002806936613	0.0761841151188878	10.13267253	4.6	NA	NA	NA
15733	2	1	20	48	2	2	1	2.1	15595.84805	8106.320219	16138.6811	8873.731349	2	3	3	NA	1	2	2	2	3	3	NA	2	0	74	110	0	1	0	0	0	0	0	0	0	0	155.5	60.6	25.06	86.6	0.556913183279743	4.48875924342411	0.0810958538668797	11.12452765	7.7	NA	NA	NA
15735	2	1	23	28	2	1	1	3.39	6411.145462	3002.260793	6579.805268	3246.810962	3	1	1	31.5	1	2	2	3	1	1	0	0	1	93	114	0	1	0	0	0	0	0	0	0	NA	171.2	68	23.2	87.4	0.510514018691589	3.5581271898439	0.0821172182756538	10.59880681	7	7689.77577157603	127	4.622
15739	2	2	26	40	2	2	1	5	19983.01693	10760.5764	20301.24205	11043.00598	3	1	3	7.875	1	3	3	3	1	3	0	0	0	74	108	0	0	0	0	0	0	0	0	0	0	168.7	59.2	20.8	77.5	0.459395376407825	2.62890363377744	0.0788924187513265	10.07258287	4.3	25148.5939184502	47	4.744
15742	2	1	14	42	2	1	1	0.97	34347.74637	18936.00375	35302.12515	19188.0072	2	3	2	NA	1	0	0	2	3	2	0	0	0	83	122	0	0	0	0	0	0	0	0	0	0	160.5	63.2	24.53	87.4	0.544548286604361	4.23260815242168	0.0817163353679631	10.99392813	9.1	45824.6648753426	119	4.772
15749	2	1	19	24	1	1	1	5	75078.5134	36949.84769	80647.11511	40206.53838	3	1	3	63	1	3	3	3	1	3	0	0	0	62	118	0	0	0	0	0	0	0	0	0	NA	180.2	76.8	23.65	93.4	0.518312985571587	3.70873205218527	0.0844465774873546	10.6577681	7.6	NA	NA	NA
15751	2	1	22	22	1	3	1	3.01	23956.17747	12529.94983	27600.29979	14032.67596	2	1	3	NA	1	2	2	2	1	3	NA	2	0	53	126	0	0	0	0	0	0	0	0	0	NA	168.5	61.7	21.73	74.2	0.440356083086053	2.30840051543777	0.0734058719509907	9.446291066	8.9	NA	NA	NA
15755	2	1	15	46	1	3	1	2.73	12251.74947	6271.046267	12679.14393	6895.964841	1	3	2	1071	1	2	2	1	3	2	1	1	0	83	118	0	1	0	0	0	0	0	0	0	0	168.2	118.9	42.03	137.4	0.816884661117717	11.2722615579592	0.0876396854841182	12.60073289	7.4	NA	NA	NA
15756	2	1	17	25	2	3	1	0.91	15976.6204	7318.120199	16364.10026	7478.011591	1	1	5	NA	1	0	0	1	1	5	0	0	0	66	100	0	0	0	0	0	0	0	0	0	NA	154.5	45.7	19.15	64.8	0.419417475728155	1.97189163664734	0.0728335667566831	9.585547107	6.4	19078.0836971538	42	4.856
15774	2	1	22	41	1	3	1	0.84	12432.23667	6363.428469	12728.17942	6530.81468	1	2	2	15.75	1	0	0	1	2	2	0	0	1	77	143	0	1	0	0	0	0	0	0	0	0	169	79.8	27.94	97.4	0.576331360946746	4.90301949851226	0.0813700663366972	10.90328869	7.5	15561.5262076496	150	5.778
15777	2	1	24	43	2	2	1	1.31	22306.30608	11763.05076	23065.87484	12122.67022	2	1	5	NA	1	1	1	2	1	5	NA	2	1	109	198	0	1	0	0	0	0	0	0	0	NA	161.9	129.3	49.33	146.2	0.903026559604694	14.1248451089564	0.0854246493137411	12.85725064	10.4	29804.508178259	120	4.783
15780	2	2	17	38	2	1	2	2.71	58368.78687	29498.49524	58470.4623	29329.7878	3	3	3	15.75	2	2	2	3	3	3	0	0	0	69	106	0	0	0	0	0	0	0	0	0	NA	171.5	56.9	19.35	79.2	0.461807580174927	2.67049906312474	0.0839084708358256	10.49951041	10	63541.1168563961	63	5.378
15782	2	1	23	47	1	1	3	5	83210.64006	43103.30821	89382.40469	46708.4583	3	1	5	141.75	3	3	3	3	1	5	0	0	0	70	126	0	1	0	0	0	0	0	0	0	0	173.7	84.4	27.97	98.7	0.568221070811744	4.72821286753208	0.0812747419364185	10.74350349	5.9	96672.1893674255	187	6.039
15784	2	1	15	27	2	3	3	2.76	19136.16079	9030.244652	19075.46451	9013.56609	2	1	5	NA	3	2	2	2	1	5	0	0	0	55	105	0	1	0	0	0	0	0	0	0	NA	152.1	88.2	38.13	98	0.64431295200526	6.4694807689192	0.070142880783846	10.43498389	7.1	NA	NA	NA
15787	2	2	28	39	2	2	2	1.91	35423.44439	16362.31299	35240.75936	16944.91081	3	1	1	NA	2	1	1	3	1	1	NA	2	1	60	108	0	1	0	0	0	0	0	0	0	NA	173.7	113.3	37.55	116.2	0.668969487622337	7.08260934591391	0.0786260137413309	10.91669491	5.9	NA	NA	NA
1580	1	2	13	26	1	3	NA	2.12	14648.0098540829	8294.381964	14713.8755090717	9486.403623	2	3	3	420	4	2	2	2	3	3	1	1	0	77	121	0	1	0	0	0	0	0	0	0	NA	169.2	75.5	26.37	88.1	0.520685579196217	3.75501451476316	0.076448501293398	10.13917065	8	NA	NA	NA
15801	2	2	15	39	1	2	2	4.63	28918.09957	14165.18299	29619.38326	15447.50358	2	1	1	NA	2	3	3	2	1	1	NA	2	0	77	120	0	0	0	0	0	0	0	0	0	NA	173.7	86.9	28.8	91.2	0.525043177892919	3.84058497568805	0.0736489575241524	9.783290515	6.9	NA	NA	NA
15803	2	2	19	25	2	4	3	0.35	201188.1215	94900.8964	211850.6641	103831.171	3	1	3	175	3	0	0	3	1	3	1	1	0	NA	NA	0	0	0	0	0	0	0	0	0	NA	171.5	69	23.46	83.8	0.488629737609329	3.14803425930177	0.0780836221567639	10.08833449	12.1	241142.847618031	76	4.528
15809	2	1	24	25	2	2	3	NA	30957.46592	13802.5584	30888.86081	13751.79518	2	1	NA	NA	3	NA	4	2	1	6	NA	2	0	NA	NA	0	0	0	0	0	0	0	0	0	NA	158.5	84.2	33.52	89	0.561514195583596	4.58558940447131	0.0679995491712096	9.699156366	7.6	NA	NA	NA
15825	2	1	17	49	1	3	1	1.53	10469.70722	5358.909647	11069.66226	5541.043521	2	1	3	NA	1	1	1	2	1	3	NA	2	0	68	133	0	0	0	0	0	0	0	0	0	0	174.8	82.7	27.07	97.6	0.558352402745995	4.5189597737558	0.0818817155065277	10.73240525	4.8	NA	NA	NA
15834	2	1	26	47	2	1	1	1.09	90517.92143	49002.62511	90675.59901	52541.88365	3	1	2	NA	1	1	1	3	1	2	NA	2	1	90	131	0	0	1	1	0	1	0	1	0	NA	160.3	130.6	50.82	138.7	0.865252651278852	12.8359198761754	0.0798460174670818	12.13681893	8.6	NA	NA	NA
15841	2	2	28	26	2	3	1	0.8	16532.34265	7801.517786	17141.91286	8495.831855	1	1	NA	45	1	0	0	1	1	6	0	0	0	69	98	0	1	0	0	0	0	0	0	0	NA	153.8	51.9	21.94	77.8	0.505851755526658	3.46921482619013	0.0800467457104528	10.79930776	6.3	19428.8968459364	103	5.433
15843	2	1	23	33	1	1	1	1.68	102735.3313	51337.37361	106190.2137	53949.12717	2	3	3	63	1	1	1	2	3	3	0	0	0	74	108	0	1	0	0	0	0	0	0	0	NA	184.5	72.8	21.39	82.9	0.449322493224932	2.45761390463787	0.0792043721327334	9.716029861	9.6	127665.362443927	309	5.261
15846	2	2	23	35	1	1	2	1.26	37367.3194	18672.64175	38681.75686	19739.9439	3	3	NA	63	2	1	1	3	3	6	0	0	0	69	93	0	0	0	0	0	0	0	0	0	NA	181.9	66.8	20.19	81.8	0.449697636063771	2.46392370308172	0.0817986384511132	10.00840964	6.6	NA	NA	NA
1585	1	2	3	24	2	3	3	1.16	1645.00936822815	923.865078	1660.6500807275	944.050326	2	1	2	NA	3	1	1	2	1	2	NA	2	1	66	100	0	1	0	0	0	0	0	0	0	NA	157.3	77.44	31.3	105.7	0.671964399237126	7.15872459671857	0.0848557092214668	12.01136364	5.4	NA	NA	NA
15853	2	1	22	42	1	3	1	2.83	12432.23667	6363.428469	13746.35341	7193.04329	2	2	4	315	1	2	2	2	2	4	1	1	0	64	114	0	1	0	0	0	0	0	0	0	0	169.5	82	28.54	103.3	0.609439528023599	5.64326365212241	0.0849596714753822	11.40757664	6.1	NA	NA	NA
15854	2	2	16	22	2	3	1	0.39	25757.83506	11798.42346	25898.34699	11776.63217	1	1	1	NA	1	0	0	1	1	1	NA	2	0	48	98	NA	1	0	0	0	0	0	0	0	NA	158.4	72.2	28.78	101.2	0.638888888888889	6.33782835404833	0.0856201000152074	11.91000417	7	27441.9814216076	78	4.172
15856	2	1	15	37	2	3	1	1.56	18695.99085	8563.732808	19149.42341	8750.839212	2	1	1	123	1	1	1	2	1	1	0	0	1	70	146	1	1	0	0	0	0	0	0	0	NA	156.6	63.5	25.89	84.8	0.541507024265645	4.17051406744946	0.0774304779071779	10.64165046	9.4	NA	NA	NA
15858	2	2	25	44	2	3	1	NA	8039.061792	4015.392443	8335.473059	4302.760226	1	1	5	NA	1	NA	4	1	1	5	NA	2	0	64	108	0	1	0	0	0	0	0	0	0	0	157.4	83.5	33.7	101	0.641677255400254	6.40536229335942	0.0771612182550066	11.05294823	8.4	NA	NA	NA
15864	2	1	21	47	1	1	1	3.7	74082.03475	38374.66909	79576.72727	41584.31697	3	2	3	126	1	2	2	3	2	3	0	0	0	83	124	0	1	0	0	0	0	0	0	0	0	173.4	92.6	30.8	106.3	0.613033448673587	5.72620004016397	0.08215643270855	11.0465782	4.5	87503.4184380715	101	5.633
15871	2	1	17	24	1	1	3	5	59341.13851	29204.70759	61428.52976	30537.24533	3	1	5	141.75	3	3	3	3	1	5	0	0	0	69	123	0	1	0	0	0	0	0	0	0	NA	177.6	88.5	28.06	94.4	0.531531531531532	3.96935698573998	0.076711192806798	10.03460679	6.1	72323.0005973623	166	5.022
15875	2	1	23	44	1	1	1	5	83210.64006	43103.30821	89382.40469	46708.4583	2	1	3	114.333	1	3	3	2	1	3	0	0	0	78	120	0	1	0	0	0	0	0	0	0	NA	176.2	90.7	29.21	97.2	0.551645856980704	4.37891589618653	0.0772044395964823	10.20616585	5.9	98285.8459567619	228	6.05
15878	2	2	28	39	1	3	1	3.92	16996.48523	8974.956788	18080.05107	9889.256581	2	2	4	10	1	2	2	2	2	4	0	0	0	55	110	0	0	0	0	0	0	0	0	0	NA	174.5	NA	NA	NA	NA	NA	NA	NA	10	NA	NA	NA
15879	2	1	15	23	1	3	1	0.7	19673.40511	10388.49846	20723.71336	10807.10982	1	3	5	30	1	0	0	1	3	5	0	0	0	53	127	0	0	0	0	0	0	0	0	0	NA	165.7	68.7	25.02	83.6	0.504526252263126	3.44408951923793	0.0759195257192433	10.08620774	8.1	NA	NA	NA
1588	1	1	8	35	1	2	1	4.52	33646.6237702729	14521.61952	34931.3739363258	15065.47901	3	1	NA	NA	1	3	3	3	1	6	0	0	0	77	135	0	0	0	0	0	0	0	0	0	NA	167.2	58.2	20.82	68	0.406698564593301	1.77562963544887	0.0694870102377114	8.913482587	4.6	31737.6745811574	68	4.846
15888	2	2	23	29	2	1	1	3.59	6946.154512	3194.125041	7266.170052	3413.021233	2	1	NA	63	1	2	2	2	1	6	0	0	0	54	99	NA	1	0	0	0	0	0	0	0	NA	177.1	80.3	25.6	106.9	0.603613777526821	5.50989979663876	0.0924787138319643	11.92943658	7.1	7950.71593421893	176	4.594
15891	2	2	15	28	1	3	1	1.68	20185.20885	10557.59644	20824.39341	10914.82241	2	2	5	63	1	1	1	2	2	5	0	0	0	71	117	0	1	0	0	0	0	0	0	0	NA	176	78.9	25.47	89.3	0.507386363636364	3.49838831610316	0.0777575368773557	10.05339988	9.4	NA	NA	NA
15896	2	2	16	39	1	2	3	5	37780.05739	18506.10636	38696.24962	20181.39436	3	3	3	126	3	3	3	3	3	3	0	0	0	71	131	0	0	0	0	0	0	0	0	0	NA	173.6	69.2	22.96	82.5	0.475230414746544	2.90602796572546	0.0775112068624136	9.917470135	6.5	42515.1119680849	69	5.239
15907	2	1	26	37	1	1	3	NA	85533.35648	42741.45828	87962.24249	45053.57776	2	2	2	210	3	NA	4	2	2	2	1	1	1	94	133	0	1	0	0	0	0	0	0	0	NA	177.6	111.5	35.35	116.7	0.657094594594595	6.78431371156802	0.0812998535424703	11.05181031	11.2	NA	NA	NA
15913	2	2	15	22	1	3	3	1.1	20519.02735	10149.39194	21007.47183	10325.1914	1	1	5	NA	3	1	1	1	1	5	NA	2	0	57	114	0	1	0	0	0	0	0	0	0	NA	162.4	53.3	20.21	74.1	0.45628078817734	2.57552569401389	0.0783696041607559	10.14973266	4.3	23005.8615474482	86	5.9
15914	2	1	20	29	2	2	3	0.1	21320.70637	9505.95554	21762.20024	9811.415865	1	3	4	NA	3	0	0	1	3	4	NA	2	0	74	97	0	0	0	0	0	0	0	0	0	NA	172	92.7	31.33	103	0.598837209302326	5.40154618088059	0.0790252851016346	10.69787102	5	NA	NA	NA
15916	2	1	26	39	1	1	1	1.21	48822.98401	24397.09629	50247.99871	25090.29962	2	3	3	NA	1	1	1	2	3	3	NA	2	0	67	106	0	1	0	0	0	0	0	0	0	NA	170.8	67.8	23.24	92.5	0.541569086651054	4.17177762536892	0.0869107939024941	11.23380512	9.4	NA	NA	NA
15926	2	1	22	41	2	3	1	1.9	10590.77402	5134.761171	10557.18209	5043.240997	3	1	1	1890	1	1	1	3	1	1	1	1	0	81	110	0	1	0	0	0	0	0	0	0	NA	165.7	61.8	22.51	72.3	0.436330718165359	2.24241073992295	0.0704520086506191	9.196954963	6.6	9648.71952640933	77	4.967
15927	2	1	16	30	2	2	1	1.42	32259.24578	14382.96419	32187.75578	14411.81285	2	1	1	NA	1	1	1	2	1	1	NA	2	1	100	136	0	1	0	0	0	0	0	0	0	NA	158.9	81.4	32.24	107.7	0.677784770295784	7.30766788317317	0.0843445578540869	11.93722833	8.4	NA	NA	NA
15930	2	2	16	37	1	4	1	0.4	45347.939	22660.59842	46053.39152	23571.67164	2	3	5	21	1	0	0	2	3	5	0	0	0	65	120	0	1	0	0	0	0	0	0	0	NA	170.9	104.7	35.85	119.6	0.699824458747806	7.88389015028389	0.0841461095922353	11.68847464	13.7	NA	NA	NA
15934	2	1	15	36	2	3	1	0.88	18695.99085	8563.732808	19149.42341	8750.839212	1	1	1	NA	1	0	0	1	1	1	NA	2	0	71	114	0	1	0	0	0	0	0	0	0	NA	155.3	65.4	27.12	89.6	0.576947842884739	4.91641177373162	0.0796518422584317	11.07947382	5.9	22325.3522527065	48	5.361
15935	2	1	19	36	2	1	2	1.57	87626.48382	44284.78909	96784.82528	50403.54381	3	3	4	94.5	2	1	1	3	3	4	0	0	0	59	100	0	1	0	0	0	0	0	0	0	NA	154.5	61.2	25.64	90	0.58252427184466	5.03822592784979	0.0832721134083231	11.50447483	8.4	119376.198529877	87	4.828
15936	2	2	19	32	2	1	1	3.14	6411.145462	3299.591197	6579.805268	3509.394481	3	1	1	NA	1	2	2	3	1	1	NA	2	0	55	102	NA	1	0	0	0	0	0	0	0	NA	178.3	85.5	26.89	104.4	0.585530005608525	5.10438790126716	0.0871092535562231	11.29061091	8.9	NA	NA	NA
15939	2	1	28	44	2	1	3	3.73	86836.97821	47009.91607	90837.63533	50346.87271	3	2	2	60	3	2	2	3	2	2	0	0	0	76	108	0	1	0	0	0	0	0	0	0	0	170.4	77.1	26.55	88.8	0.52112676056338	3.76364465577768	0.0764366808656851	10.11313435	5.1	NA	NA	NA
15940	2	1	26	36	1	1	1	3.68	85533.35648	42741.45828	86863.95107	44459.88589	3	2	2	409.5	1	2	2	3	2	2	1	1	1	86	114	0	1	0	0	0	0	0	0	0	NA	179.8	110.6	34.21	115.7	0.64349276974416	6.4494988302352	0.0818784851561887	11.0015986	6.9	106659.315492896	166	5.367
15941	2	1	23	42	1	5	1	2.73	83210.64006	43103.30821	84505.10145	44163.89379	3	3	5	141.75	1	2	2	3	3	5	0	0	0	84	128	1	1	0	0	0	0	0	0	0	0	166.6	72.7	26.19	95	0.570228091236495	4.77123298904758	0.0834569369528398	11.14182672	5.3	128337.042244514	144	7.133
15945	2	2	15	38	2	3	1	2.06	20180.07694	9522.862705	20924.14414	10370.37184	1	1	5	5.25	1	2	2	1	1	5	0	0	0	67	105	0	1	0	0	0	0	0	0	0	NA	157.4	71.6	28.9	89	0.565438373570521	4.66882565982633	0.0753278804303417	10.51800797	11.1	NA	NA	NA
15947	2	1	19	22	2	4	3	1.16	73899.89363	33982.18401	78575.20851	37315.68177	2	3	5	37.875	3	1	1	2	3	5	0	0	0	57	105	0	1	0	0	0	0	0	0	0	NA	173.2	69.2	23.07	80.8	0.466512702078522	2.75227379305443	0.0757598350794509	9.713110144	7.1	NA	NA	NA
15948	2	1	17	28	2	3	1	1.92	2188.402404	1032.694558	2222.493561	1049.203589	2	1	1	175	1	1	1	2	1	1	1	1	0	64	114	NA	1	0	0	0	0	0	0	0	NA	154	67.8	28.59	102.5	0.665584415584416	6.99700693248207	0.0883393232859666	12.44827054	10.9	2406.70364393359	262	4.461
15951	2	1	22	35	2	3	1	2.42	20996.81848	9908.278357	21323.90907	10066.6757	3	2	5	126	1	2	2	3	2	5	0	0	0	77	114	0	1	0	0	0	0	0	0	0	NA	159.8	61.7	24.16	84.6	0.529411764705882	3.92710772003994	0.0800787629510234	10.77029952	6.1	23457.4302447536	81	5.022
15962	2	1	14	44	1	1	2	1.26	35236.67432	18252.68058	36237.28822	18951.53306	2	1	2	189	2	1	1	2	1	2	1	1	1	NA	NA	1	1	1	1	0	0	1	0	0	0	167.7	128.5	45.69	132	0.787119856887299	10.357925929168	0.0797553749678455	11.64454081	7.4	0	116	9.428
15964	2	1	18	45	1	2	3	3.03	19579.90182	11186.9863	19930.9651	11471.13572	2	1	2	NA	3	2	2	2	1	2	NA	2	0	67	106	0	1	0	0	0	0	0	0	0	0	175.2	77.1	25.12	97.3	0.555365296803653	4.4563682625556	0.0857036594045803	11.08117086	7.5	NA	NA	NA
15974	2	2	27	20	2	3	1	0.96	31669.36832	14677.30845	32034.52882	15132.81766	3	1	5	141.75	1	0	0	3	1	5	0	0	0	74	105	2	1	0	0	0	0	0	0	0	NA	168.1	88.5	31.32	105.3	0.626412849494349	6.03941446422232	0.0817391302394933	11.19326371	5.3	38607.2097332498	133	6.744
15983	2	1	23	31	1	1	1	4.19	66741.98151	33351.31153	71692.25951	36691.0467	3	1	5	409.5	1	3	3	3	1	5	1	1	0	60	114	0	0	0	0	0	0	0	0	0	NA	164.8	60.4	22.24	77.7	0.471480582524272	2.8395353217212	0.0765336735955588	9.997756371	3.9	NA	NA	NA
15985	2	2	24	27	1	3	1	1.18	21807.33549	10786.6319	22568.07048	11757.71112	2	3	3	NA	1	1	1	2	3	3	NA	2	0	NA	NA	0	0	0	0	0	0	0	0	0	NA	NA	NA	NA	NA	NA	NA	NA	NA	7.9	NA	NA	NA
15991	2	1	27	30	2	2	3	0.82	34669.70347	16014.1553	34980.80338	16567.83045	2	1	1	NA	3	0	0	2	1	1	NA	2	1	85	128	0	1	0	0	0	0	0	0	0	NA	164.3	140.5	52.05	130.2	0.792452830188679	10.5190808176753	0.0728637826216775	10.98431104	7.8	37851.4554760762	46	6.017
15996	2	2	20	40	1	1	1	3.59	97934.70966	50730.41106	100715.7562	52672.75995	2	1	4	59.062	1	2	2	2	1	4	0	0	0	80	121	0	0	0	0	0	0	0	0	0	0	190	105.9	29.34	111.8	0.588421052631579	5.16835825545934	0.0852625394343234	10.86410173	10	NA	NA	NA
16001	2	1	22	29	2	1	1	5	5136.849265	2362.132723	5373.508497	2524.011751	2	2	2	141.75	1	3	3	2	2	2	0	0	0	56	94	0	1	0	0	0	0	0	0	0	NA	172.5	95.8	32.19	101	0.585507246376812	5.10388560155707	0.075994035305688	10.31902392	6.9	5977.89173371282	134	4.728
16008	2	2	26	42	2	2	2	2.07	19983.01693	10760.5764	22031.99649	12100.93793	2	1	2	NA	2	2	2	2	1	2	NA	2	1	96	144	0	1	0	0	0	0	0	0	0	0	167	73.1	26.21	89.8	0.537724550898204	4.09378654088221	0.0787541449178161	10.50310357	7.3	NA	NA	NA
16010	2	2	19	29	2	1	1	5	87077.98422	40042.00734	91089.74471	42786.12124	3	1	1	141.75	1	3	3	3	1	1	0	0	1	74	105	0	1	0	0	0	0	0	0	0	NA	156.4	59.4	24.28	79.4	0.5076726342711	3.50384047252567	0.0757186751425559	10.30213603	4.9	103118.713420328	116	5.206
16013	2	1	22	38	1	3	1	3.14	24352.35942	12045.4852	25201.87594	13129.89417	2	1	5	NA	1	2	2	2	1	5	0	0	1	80	144	2	1	0	0	0	0	0	0	0	NA	172.7	91.3	30.61	97	0.561667631731326	4.58883270839698	0.0754310255591407	10.15164321	3.8	28644.118494399	319	6.506
16016	2	2	15	25	2	1	3	4.18	69981.01471	32180.12371	74408.3997	35336.84755	3	2	5	NA	3	3	3	3	2	5	0	0	0	68	114	0	1	0	0	0	0	0	0	0	NA	152.9	46.8	20.02	68.6	0.44865925441465	2.44647156544528	0.0752450019129053	10.02769669	9.3	NA	NA	NA
1603	1	2	3	20	2	3	1	2.04	1796.04911022421	974.192898	1879.1579293785	994.921696	2	1	1	NA	1	2	2	2	1	1	NA	2	0	62	90	NA	1	0	0	0	0	0	0	0	NA	157.2	65.34	26.44	91.5	0.58206106870229	5.02806129762945	0.0822281506105542	11.31961169	14.6	NA	NA	NA
16030	2	1	17	28	2	2	3	3.33	36162.86597	16703.8565	36738.75161	17022.19174	3	1	1	NA	3	2	2	3	1	1	0	0	0	77	113	0	0	0	0	0	0	0	0	0	NA	176.8	68.1	21.79	77.7	0.43947963800905	2.2939798877988	0.0749045849015766	9.415588349	8.6	NA	NA	NA
16043	2	1	17	41	1	3	1	0.94	9849.522364	5023.750088	10069.06918	5183.735701	1	3	5	105.75	1	0	0	1	3	5	0	0	0	81	118	0	0	0	0	0	0	0	0	0	0	166.6	75.6	27.24	90.8	0.545018007202881	4.24223049755511	0.0777040427197074	10.44299213	8.8	NA	NA	NA
16044	2	1	18	23	2	1	1	0.91	5809.795724	2671.580941	6417.01047	3091.799798	2	1	NA	210	1	0	0	2	1	6	1	1	0	40	92	NA	1	0	0	0	0	0	0	0	NA	160.5	62.9	24.42	NA	NA	NA	NA	NA	8.1	7322.64596066801	145	4.144
16045	2	2	25	36	1	3	1	0.58	17765.96747	9292.245447	18171.10051	9283.845945	2	1	1	NA	1	0	0	2	1	1	NA	2	0	61	113	0	1	0	0	0	0	0	0	0	NA	173.6	82.6	27.41	99.7	0.574308755760369	4.85918504557742	0.0832365889036444	10.96996229	4.8	19351.2739623105	206	5.928
16047	2	2	18	31	2	2	2	2.31	36535.42599	16875.94433	40281.62415	18845.10398	3	1	3	NA	2	2	2	3	1	3	NA	2	0	57	104	NA	1	0	0	0	0	0	0	0	NA	157.1	54.8	22.2	71.2	0.453214513049013	2.52333807901084	0.0719156237311287	9.61810944	7.5	0	63	4.511
16049	2	1	21	48	2	1	1	5	71684.76848	38807.14206	73116.72561	40290.47146	3	2	4	126	1	3	3	3	2	4	0	0	0	66	108	0	0	0	0	0	0	0	0	0	0	162.4	78.1	29.61	95.5	0.588054187192118	5.16022251719539	0.0782981355847668	10.80632077	7	NA	NA	NA
16067	2	1	17	33	2	3	1	0.47	16352.76671	7716.776932	16607.51179	7840.140137	2	2	3	992.25	1	0	0	2	2	3	1	1	0	63	99	0	0	0	0	0	0	0	0	0	NA	167.1	74.5	26.68	93.1	0.557151406343507	4.49375254966895	0.0806623565695814	10.78627639	5.4	17984.0157182805	81	3.656
16079	2	2	25	46	2	3	3	0.52	8971.65896	4401.064179	9468.776357	4386.29495	1	3	5	NA	3	0	0	1	3	5	NA	2	0	72	113	0	0	0	0	0	0	0	0	0	NA	NA	NA	NA	NA	NA	NA	NA	NA	5.9	NA	NA	NA
16080	2	1	24	38	2	2	1	5	6212.861077	2770.038673	6199.092702	2774.774723	3	1	2	283.5	1	3	3	3	1	2	1	1	0	54	106	NA	1	0	0	0	0	0	0	0	NA	170.3	78.6	27.1	87	0.510863182618908	3.56481969062816	0.073892280139009	9.813139657	4.4	6313.5601974356	94	4.767
16092	2	2	20	40	2	3	1	1.17	15511.51586	7565.210903	15709.65457	7669.775679	1	1	1	NA	1	1	1	1	1	1	NA	2	0	65	112	0	1	0	0	0	0	0	0	0	0	156.5	53.1	21.68	78.9	0.504153354632588	3.4370333305859	0.0811173299488026	10.82753865	6.4	15223.3795885112	79	4.767
16102	2	1	16	29	1	2	1	0.55	30343.4806	14863.38873	30739.24024	15420.04806	2	1	4	141.75	1	0	0	2	1	4	0	0	0	66	136	0	0	0	0	0	0	0	0	0	NA	188.2	93.4	26.37	88.6	0.470775770456961	2.82709764349545	0.0728982594675769	9.16769769	4.6	NA	NA	NA
16109	2	2	24	45	2	1	2	1.89	79894.7251	44046.17403	81996.53809	47743.33215	3	1	4	NA	2	1	1	3	1	4	NA	2	0	84	114	0	0	0	0	0	0	0	0	0	0	163	45.4	17.09	66.4	0.407361963190184	1.78571438034049	0.0783873955967741	9.854626141	7.2	105000.626224078	64	5.372
16113	2	1	27	46	2	1	3	NA	58179.38506	31495.89109	58280.73057	33223.73755	2	2	5	63	3	NA	4	2	2	5	0	0	1	75	120	1	1	0	0	0	0	0	0	0	0	169.9	145.8	50.51	143.9	0.846968805179517	12.2334394089973	0.0807940152871749	11.91741415	10.4	75249.036982452	116	7.544
16115	2	1	17	39	1	3	1	0	16627.43251	8224.479971	18384.99135	9215.350292	2	3	3	47.25	1	0	0	2	3	3	0	0	0	71	118	0	1	0	0	0	0	0	0	0	NA	174.4	76.4	25.12	93.4	0.535550458715596	4.04993579987075	0.0824569397303549	10.68563159	8.8	NA	NA	NA
16116	2	2	25	34	1	3	1	1.45	18059.7771	8932.965143	19968.73814	10009.19246	2	1	NA	189	1	1	1	2	1	6	1	1	0	74	117	0	1	0	0	0	0	0	0	0	NA	164.2	81.1	30.08	102.7	0.625456760048721	6.01679870668835	0.0828638891289381	11.40407373	6.4	20863.1882357767	143	5.722
16123	2	2	22	22	2	3	1	1.1	25122.73977	11507.5169	25259.78718	11486.2629	1	1	1	NA	1	1	1	1	1	1	0	0	1	58	112	0	1	0	0	0	0	0	0	0	NA	158.6	100.7	40.03	NA	NA	NA	NA	NA	7.1	28675.7284350926	77	5.478
16126	2	2	20	48	2	2	1	0.93	29153.5255	15373.87675	30146.25406	15843.88622	2	1	NA	240	1	0	0	2	1	6	1	1	1	73	118	1	1	1	1	0	1	0	0	1	NA	NA	NA	NA	NA	NA	NA	NA	NA	8.6	NA	NA	NA
16133	2	2	18	37	1	1	1	2	70753.19842	35355.73726	73242.02171	37376.62187	3	1	1	276.25	1	2	2	3	1	1	1	1	0	81	118	0	0	0	0	0	0	0	0	0	NA	178.4	91.6	28.78	95.5	0.535313901345291	4.04517555160544	0.0761340185350409	9.978278811	9.1	NA	NA	NA
16134	2	2	20	43	2	1	1	0.61	42151.01284	22818.79928	42948.55759	23339.43694	1	1	2	7.875	1	0	0	1	1	2	0	0	0	75	103	0	1	0	0	0	0	0	0	0	0	160.5	93.4	36.26	101.9	0.634890965732087	6.24153426689065	0.0734206343499675	10.54388707	13.3	NA	NA	NA
16140	2	1	20	46	1	4	1	0.87	28365.15894	14693.21937	29106.94627	14617.44875	1	2	4	NA	1	0	0	1	2	4	NA	2	1	98	172	0	1	1	1	0	0	0	1	0	0	171.7	66.7	22.62	81.9	0.476994758299359	2.93750008836713	0.0781454483302941	10.02815377	6.4	NA	NA	NA
16149	2	1	26	36	1	1	1	1.72	85533.35648	42741.45828	88409.75436	44915.90056	2	3	4	39.375	1	1	1	2	3	4	0	0	0	87	123	1	1	0	0	0	0	0	0	0	NA	173.7	94.8	31.42	109.6	0.630972941853771	6.14777599222714	0.0835166741210197	11.25657801	6.6	130522.318858766	85	7.011
16158	2	1	18	34	2	1	1	1.01	78006.88509	38045.36885	78142.76909	37827.78024	3	3	NA	NA	1	1	1	3	3	6	NA	2	0	65	111	1	1	0	0	0	0	0	0	0	NA	155.2	73.8	30.64	81.6	0.525773195876289	3.8549921304022	0.0668936858545961	9.498652022	8.4	NA	NA	NA
16161	2	2	16	29	2	5	1	5	91426.71169	42041.72953	97210.86975	46165.83206	3	1	4	NA	1	3	3	3	1	4	NA	2	0	71	120	0	1	0	0	0	0	0	0	0	NA	154.4	49.3	20.68	76.2	0.493523316062176	3.23813642455247	0.0813949824239505	10.85254291	10	NA	NA	NA
1617	1	1	1	46	2	1	1	3.82	102770.114957916	50341.09825	115676.309644838	54049.19798	3	1	3	472.5	1	2	2	3	1	3	1	1	0	79	134	0	0	0	0	0	0	0	0	0	NA	162.8	91.4	34.49	105.5	0.648034398034398	6.56047948214353	0.0780362628890933	11.03517848	8.1	129079.917386962	62	5.772
16170	2	2	24	34	2	1	1	1.2	45809.46535	23151.2486	47919.94832	24329.03924	3	1	2	94.5	1	1	1	3	1	2	0	0	0	73	97	2	0	0	0	0	0	0	0	0	NA	161.8	61	23.3	87.3	0.53955500618047	4.13084815225807	0.0841306745495533	11.17761962	5.7	57621.1115035292	82	6.178
16180	2	1	21	45	1	1	1	5	74082.03475	38374.66909	76687.9536	39959.72929	3	1	3	47.25	1	3	3	3	1	3	0	0	1	84	129	0	1	0	0	0	0	0	0	0	0	179.4	87	27.03	103.1	0.574693422519509	4.86750937031542	0.0854640393729463	11.05348023	7.2	87353.5180368341	95	5.683
16192	2	2	23	39	1	1	2	2.82	71849.93032	35903.77983	77179.06681	39499.11419	2	3	3	535.5	2	2	2	2	3	3	1	1	0	79	108	0	1	0	0	0	0	0	0	0	NA	188.1	98.6	27.87	104.6	0.556087187666135	4.47146292703087	0.0829683858448604	10.53399789	5.2	NA	NA	NA
16199	2	2	20	47	2	2	1	2.28	33177.5923	17865.67153	33705.93811	18334.58638	3	1	3	31.5	1	2	2	3	1	3	0	0	1	81	145	0	1	0	0	0	0	0	0	0	0	163.2	102.6	38.52	115	0.704656862745098	8.01282411827555	0.0789248158962607	11.35335349	6.3	41753.9453106284	114	4.456
1620	1	2	13	46	2	3	1	2.75	6710.89093396094	3989.314555	6774.6979357567	4011.226813	3	1	2	181.5	1	2	2	3	1	2	1	1	0	67	120	0	1	0	0	0	0	0	0	0	0	161.9	90	34.34	97	0.599135268684373	5.40828134483655	0.0721574952315007	10.22469777	5.5	7795.94358315218	93	5.206
16210	2	2	17	29	2	3	1	3.43	18900.12668	8759.347081	19882.03388	9286.29063	2	1	3	NA	1	2	2	2	1	3	NA	2	0	76	107	0	1	0	0	0	0	0	0	0	NA	162.7	69.6	26.29	90.5	0.556238475722188	4.47462891048588	0.0802468041135535	10.8478572	8.2	NA	NA	NA
16211	2	1	27	49	1	1	1	NA	93784.74342	48580.71874	93798.71203	50888.88723	2	3	5	NA	1	NA	4	2	3	5	NA	2	1	70	142	0	1	0	0	0	0	0	0	0	0	174	79.1	26.13	94	0.540229885057471	4.14454530970715	0.080927033871786	10.56913906	7.1	NA	NA	NA
16214	2	1	19	44	1	1	1	3.75	95354.31382	49393.75992	97707.20164	49637.77243	3	1	3	141.75	1	2	2	3	1	3	0	0	0	62	124	0	1	0	0	0	0	0	0	0	0	180.2	85.1	26.21	93.8	0.520532741398446	3.75202654081994	0.079191900289846	10.16805902	5.4	NA	NA	NA
16216	2	1	14	27	2	1	1	2.73	65271.33341	30014.42024	68278.44202	32071.33479	3	1	3	157.5	1	2	2	3	1	3	1	1	0	58	108	0	1	0	0	0	0	0	0	0	NA	170.2	75	25.89	87.1	0.511750881316099	3.58185556908131	0.0762869660959674	10.05744169	4.1	74710.9540577824	121	4.461
1622	1	2	6	40	1	3	3	0.27	7922.23855659103	4692.186708	8479.77079898522	4729.34116	1	3	5	1260	3	0	0	1	3	5	1	1	0	80	112	0	1	0	0	0	0	0	0	0	0	167.4	64	22.84	86	0.513739545997611	3.62013043399315	0.0825701977492795	10.75	8.2	NA	NA	NA
16223	2	2	16	39	2	1	2	0.17	56312.16868	28459.1188	59874.78707	30734.41886	2	3	2	9.333	2	0	0	2	3	2	0	0	0	76	132	0	1	0	0	0	0	0	0	0	NA	162.1	56.9	21.65	84.2	0.51943244910549	3.73054248042075	0.0851364068414433	11.16235829	16.3	72791.6692122562	268	5.817
1624	1	2	11	47	2	2	2	NA	31155.968560082	16604.47593	35579.1936376253	17938.30681	2	3	4	126	2	NA	4	2	3	4	0	0	1	90	141	0	1	0	0	0	0	0	0	0	0	166.3	71.1	25.71	96.4	0.579675285628382	4.97583976844339	0.0858149311132964	11.43252694	8.2	45091.7124373669	199	5.323
16245	2	1	18	39	1	1	1	2.79	81996.26279	40973.95436	84753.71189	43058.4761	2	3	5	204.75	1	2	2	2	3	5	1	1	0	29	103	0	1	0	0	0	0	0	0	0	NA	181	103.3	31.53	106.5	0.588397790055249	5.16784222016167	0.0793160369662975	10.47850794	7.8	NA	NA	NA
16250	2	2	21	20	1	1	3	3.95	60021.03581	29539.31866	61059.44801	29785.86642	2	2	5	351.75	3	2	2	2	2	5	1	1	0	58	114	0	1	0	0	0	0	0	0	0	NA	181.2	103.3	31.46	107	0.590507726269316	5.2147330976091	0.0797625204216757	10.52770282	6.9	NA	NA	NA
16262	2	1	19	41	1	3	1	1.27	14951.1474	7652.730524	15807.90644	7912.82475	2	2	5	803.25	1	1	1	2	2	5	1	1	0	88	137	1	1	0	0	0	0	0	0	0	0	173.6	86.8	28.8	102	0.587557603686636	5.14921848066643	0.0823942654190517	10.94813916	5.3	NA	NA	NA
16265	2	2	22	28	1	1	1	0.47	53709.69617	26433.19644	55034.99426	26406.04766	2	3	5	472.5	1	0	0	2	3	5	1	1	0	65	114	0	1	0	0	0	0	0	0	0	NA	174.4	72.4	23.8	90.2	0.517201834862385	3.68713141573386	0.0825496670353681	10.60076616	6.4	NA	NA	NA
16266	2	2	20	25	1	2	3	0.93	30918.10334	15629.44893	32032.38323	16148.69589	2	3	NA	40	3	0	0	2	3	6	0	0	0	66	116	0	0	0	0	0	0	0	0	0	NA	NA	NA	NA	NA	NA	NA	NA	NA	6.2	NA	NA	NA
16268	2	1	15	41	2	3	1	2.73	12174.89441	6081.179653	12488.64393	6081.744092	1	3	2	NA	1	2	2	1	3	2	NA	2	1	73	120	1	1	0	0	0	0	0	0	0	NA	162.8	93.9	35.43	109.3	0.671375921375921	7.14374039321075	0.0794106699766045	11.27943552	10.8	NA	NA	NA
1627	1	1	1	46	1	1	1	1.78	106140.044328135	51480.49494	118505.252325839	53315.11819	3	1	3	70.875	1	1	1	3	1	3	0	0	0	77	106	1	1	1	0	0	1	0	0	0	0	175.2	84.8	27.63	103.7	0.59189497716895	5.24565794265385	0.085721767171175	11.26110039	8.4	112095.429485201	234	9.417
16270	2	2	17	41	2	3	2	5	11478.21443	5598.10619	11864.41986	5689.511373	3	3	4	164.5	2	3	3	3	3	4	1	1	0	74	125	0	1	0	0	0	0	0	0	0	0	156.7	67.8	27.61	88.2	0.562858966177409	4.61404605581146	0.077129967637228	10.71158499	7.3	12106.558306874	109	5.206
16275	2	2	17	26	1	3	1	1.73	17410.93319	9193.805124	18340.45438	9564.275525	1	3	NA	NA	1	1	1	1	3	6	NA	2	0	47	115	0	1	0	0	0	0	0	0	0	NA	172.7	79.4	26.62	95.5	0.552982049797336	4.4066785074458	0.0815114280797287	10.71749082	6.4	0	211	5.828
16277	2	2	20	39	2	1	1	3.59	78878.85078	39863.89866	82512.86987	41891.92432	3	1	4	11.813	1	2	2	3	1	4	0	0	0	76	118	0	1	0	0	0	0	0	0	0	NA	163.4	78.4	29.36	95.4	0.583843329253366	5.06721748799276	0.0784184609338043	10.77433174	8.9	NA	NA	NA
16280	2	1	14	21	2	2	3	3.35	32259.24578	14382.96419	32187.75578	15291.41015	3	1	1	NA	3	2	2	3	1	1	0	0	0	66	114	0	1	0	0	0	0	0	0	0	NA	158.7	65.9	26.17	77.3	0.48708254568368	3.11973831104234	0.069612711242106	9.522188767	6.9	NA	NA	NA
16286	2	1	14	28	1	1	3	4.99	68301.41491	33614.50252	69363.94182	34584.58298	2	3	5	141.75	3	3	3	2	3	5	0	0	0	83	124	0	1	0	0	0	0	0	0	0	NA	178	92.6	29.23	99.2	0.557303370786517	4.49693897244072	0.0783578408963027	10.30875406	9.4	0	214	4.167
16287	2	1	20	49	2	2	1	NA	17483.06723	9414.388296	17639.94716	9808.593955	2	3	2	31.5	1	NA	4	2	3	2	0	0	0	76	118	1	1	0	0	0	0	0	0	0	0	162.3	71.9	27.3	96.1	0.59211337030191	5.25053325564744	0.0831998154695069	11.33336674	9.6	28503.0559748576	151	6.778
16289	2	1	24	40	1	2	1	1.31	19323.07154	11393.49954	20019.46969	11613.32749	2	2	3	NA	1	1	1	2	2	3	NA	2	1	91	126	0	1	0	0	0	0	0	0	0	NA	178	90.5	28.56	96.3	0.541011235955056	4.16042543313603	0.0772521930726772	10.12283126	6.6	31884.16508	149	5.667
16297	2	2	14	48	2	2	3	4.29	30594.48812	16474.7059	31201.64923	17249.44266	3	1	NA	31.5	3	3	3	3	1	6	0	0	0	75	120	0	0	0	0	0	0	0	0	0	NA	159.5	92	36.16	107	0.670846394984326	7.13026900836059	0.0774790855179524	11.15552115	7.3	NA	NA	NA
16298	2	2	26	33	2	1	1	5	4787.595479	2419.561379	5008.164278	2542.653519	3	1	4	102.375	1	3	3	3	1	4	0	0	1	77	107	NA	1	0	0	0	0	0	0	0	NA	156.6	65	26.51	98.5	0.628991060025543	6.10057991351641	0.0885320525532625	12.21742136	10.9	NA	NA	NA
16299	2	1	19	49	2	1	1	5	92268.68475	49950.41531	96519.58544	53496.10065	3	1	3	47.25	1	3	3	3	1	3	0	0	1	75	146	0	1	0	0	0	0	0	0	0	0	160.9	62	23.95	75.8	0.471100062150404	2.83281799022024	0.0719207440571906	9.626609627	6.1	121721.868774523	104	5.017
16305	2	1	27	33	2	1	1	2.89	86184.11661	43555.84363	86334.24493	45824.76418	2	3	2	472.5	1	2	2	2	3	2	1	1	0	74	108	0	1	0	0	0	0	0	0	0	NA	157.7	83.4	33.54	105.8	0.670894102726696	7.13148225784829	0.0810079761515344	11.58517617	10.6	NA	NA	NA
16309	2	2	14	43	2	2	2	1.66	30594.48812	16474.7059	31112.15006	16782.01695	2	1	NA	NA	2	1	1	2	1	6	NA	2	0	NA	NA	1	1	0	0	0	0	0	0	0	NA	157.1	105.7	42.83	120.5	0.767027371101209	9.76117196404334	0.0785356612602716	11.72059214	6.4	NA	NA	NA
16312	2	1	28	46	1	3	1	1.33	10702.0867	5847.905604	11273.44127	6137.270212	1	2	3	NA	1	1	1	1	2	3	NA	2	0	80	121	1	1	1	1	0	0	0	1	0	0	178.3	94.4	29.69	104.3	0.584969153112731	5.09201569350387	0.0814645204078522	10.73490762	7	NA	NA	NA
16314	2	2	28	28	1	5	1	1.33	59992.78605	29525.41555	60926.06027	30377.48911	2	1	5	126	1	1	1	2	1	5	0	0	0	69	111	1	1	0	0	0	0	0	0	0	NA	172.3	79.6	26.81	97	0.562971561230412	4.61643186701394	0.0824956824385205	10.87214411	9.3	88274.7594955042	164	15.744
16318	2	1	15	31	2	5	1	2.83	5388.875859	2773.464968	5530.642531	2949.814711	3	1	1	15.75	1	2	2	3	1	1	0	0	0	53	112	NA	1	0	0	0	0	0	0	0	NA	155.9	71.1	29.25	106.1	0.680564464400257	7.37927559953044	0.089510725950652	12.58289532	8.1	NA	NA	NA
16328	2	2	24	23	2	1	1	0.58	83049.51046	38189.55086	86875.67555	40806.71429	2	1	4	99.75	1	0	0	2	1	4	0	0	0	76	113	0	1	0	0	0	0	0	0	0	NA	163.3	60.7	22.76	77.8	0.47642375995101	2.92730163196586	0.0758062475694309	9.985854905	6.6	96646.982704425	105	5.122
16331	2	1	15	35	1	3	3	2.82	19141.02722	10011.45157	19348.3785	10769.80232	2	2	5	31.5	3	2	2	2	2	5	0	0	1	71	141	0	1	0	0	0	0	0	0	0	NA	176	86.1	27.8	97	0.551136363636364	4.36834820029196	0.0796744124950179	10.45370303	11.7	24577.8352313513	156	5.7
16334	2	1	19	22	2	1	3	1.75	73899.89363	33982.18401	78575.20851	37315.68177	3	1	5	NA	3	1	1	3	1	5	NA	2	0	60	119	0	1	0	0	0	0	0	0	0	NA	172	83.7	28.29	103.7	0.602906976744186	5.4938101054247	0.0851646242496117	11.33485653	8.2	NA	NA	NA
16342	2	2	15	42	1	1	1	2.55	83210.64006	43103.30821	86137.66786	44883.68417	3	1	4	78.75	1	2	2	3	1	4	0	0	1	90	114	0	1	0	0	0	0	0	0	0	0	183.8	79.9	23.65	90.4	0.491838955386289	3.20701954737666	0.0809297589605396	10.11335008	7.3	NA	NA	NA
16343	2	1	19	48	1	1	1	3.14	95354.31382	49393.75992	97707.20164	49637.77243	3	2	3	30.333	1	2	2	3	2	3	0	0	0	77	104	0	1	0	0	0	0	0	0	0	0	174.3	78.9	25.97	93.5	0.536431440045898	4.06768285843532	0.0807572678378587	10.52623616	5.1	NA	NA	NA
16347	2	1	27	28	2	2	3	0.17	27386.14069	12649.83158	27244.90547	13100.24249	2	1	1	NA	3	0	0	2	1	1	0	0	0	50	108	NA	0	0	0	0	0	0	0	0	NA	169.2	119.6	41.78	134.4	0.794326241134752	10.5759684470855	0.085813075192584	12.28948486	8.9	0	145	5.028
16353	2	2	25	31	2	3	3	2.18	15571.29866	7348.006635	15521.90945	8396.08808	1	1	5	NA	3	2	2	1	1	5	NA	2	0	71	113	0	0	0	0	0	0	0	0	0	NA	162.4	52.5	19.91	74.4	0.458128078817734	2.60713986870707	0.0794753440042351	10.26817552	6.1	19200.7954007349	72	4.928
16359	2	1	17	28	1	3	1	0.47	15642.48788	7710.100505	15991.16047	7885.999704	2	1	5	262.5	1	0	0	2	1	5	1	1	0	68	118	0	1	0	0	0	0	0	0	0	NA	158.5	71	28.26	93.6	0.590536277602524	5.21536881084313	0.0801333152217949	11.10827632	6.9	17996.6907074471	152	5.678
16360	2	2	18	27	1	2	3	5	30656.08768	15016.51554	31055.92454	15578.90974	3	1	5	11.813	3	3	3	3	1	5	0	0	0	76	111	0	1	0	0	0	0	0	0	0	NA	188.6	90.1	25.33	98	0.519618239660657	3.73416690526744	0.082736746383802	10.32437285	9.4	NA	NA	NA
16361	2	2	27	20	2	4	3	0.55	6942.491228	3192.440514	7262.337998	3411.221264	2	3	3	10.5	3	0	0	2	3	3	0	0	0	55	100	NA	1	0	0	0	0	0	0	0	NA	158.3	67.1	26.78	95.7	0.604548325963361	5.531204012	0.0849762898095664	11.68290049	10.6	0	158	4.444
16364	2	2	22	46	2	3	2	0.83	18257.91184	8956.452997	19269.5782	8926.396651	1	1	4	177.188	2	0	0	1	1	4	1	1	1	71	108	1	1	0	0	0	0	0	0	0	NA	150.8	117	51.45	134.4	0.891246684350133	13.7164695255504	0.0791179474525206	12.4252844	10.4	NA	NA	NA
16369	2	2	15	34	2	1	1	2.46	6452.339117	3260.891736	6581.22944	3321.961428	3	1	2	31.5	1	2	2	3	1	2	0	0	0	68	125	NA	0	0	0	0	0	0	0	0	NA	158	99.5	39.86	114	0.721518987341772	8.47005015045778	0.0777233381589068	11.42860732	11.6	NA	NA	NA
16371	2	2	20	40	1	2	1	0.44	25467.51004	15016.45653	26385.35205	15306.18638	2	3	4	NA	1	0	0	2	3	4	NA	2	0	76	113	0	1	0	0	0	0	0	0	0	0	175.5	58.7	19.06	76.9	0.438176638176638	2.27259508715809	0.0813528018966245	10.03707777	7.9	NA	NA	NA
16372	2	1	18	37	1	2	1	3.08	29361.46108	13467.09132	29352.71546	14455.77759	2	3	3	NA	1	2	2	2	3	3	NA	2	0	78	109	0	1	0	0	0	0	0	0	0	NA	172	72.2	24.41	78.3	0.455232558139535	2.55764451703504	0.0709499922453185	9.214953823	8.1	31709.2274919406	62	5.572
16380	2	2	27	35	2	3	1	2.05	5711.686116	2647.106126	6008.421996	2806.350357	3	1	2	167.25	1	2	2	3	1	2	1	1	0	71	105	NA	1	0	0	0	0	0	0	0	NA	168.1	83.7	29.62	97.6	0.580606781677573	4.99620251659496	0.0786337990192327	10.66810026	9.3	NA	NA	NA
16389	2	2	24	25	2	1	1	4.19	6857.455834	3153.337773	7291.296314	3462.665872	2	2	3	126	1	3	3	2	2	3	0	0	0	75	112	NA	1	0	0	0	0	0	0	0	NA	161.2	82.4	31.71	101.9	0.632133995037221	6.17549691557116	0.0801113721828278	11.22562624	12.9	8201.00844890969	157	5.533
1639	1	1	2	34	1	3	1	4.14	23674.5247656363	12517.88492	24559.9393380091	12918.57034	2	1	3	31.5	1	3	3	2	1	3	0	0	1	92	131	0	0	0	0	0	0	0	0	0	NA	170.6	106.3	36.52	118.7	0.6957796014068	7.77668647636676	0.0825608254272134	11.51288288	8.6	NA	NA	NA
16391	2	2	28	29	2	3	1	2.95	17442.20611	8083.667362	18408.67442	8430.060777	2	1	5	NA	1	2	2	2	1	5	NA	2	0	72	103	0	1	0	0	0	0	0	0	0	NA	163.7	66.2	24.7	85.7	0.52351863164325	3.81056393809905	0.0789754022701256	10.53299377	8.1	21506.9745645677	117	5.211
16395	2	1	28	39	2	3	1	1.13	1811.58896	839.588895	1832.477307	865.645476	2	1	2	NA	1	1	1	2	1	2	NA	2	0	67	104	NA	1	0	0	0	0	0	0	0	NA	158.6	71.4	28.39	100.2	0.631778058007566	6.16699303523137	0.0854947017667163	11.85819576	10.6	NA	NA	NA
16399	2	2	21	34	2	1	1	0.94	50207.80037	25840.18989	51528.63109	27483.22879	3	1	4	NA	1	0	0	3	1	4	NA	2	0	58	96	0	1	0	0	0	0	0	0	0	NA	165.7	77.7	28.3	94.6	0.570911285455643	4.78591291726212	0.0791356654182785	10.73199909	8.4	NA	NA	NA
16403	2	2	19	30	1	1	1	0.73	43429.27649	21701.83289	44500.90305	21918.62404	2	1	1	NA	1	0	0	2	1	1	NA	2	0	82	122	0	1	0	0	0	0	0	0	0	NA	168.8	118.6	41.62	121.4	0.719194312796208	8.40633753612758	0.0778032517219003	11.14747077	6	51868.2920228341	182	5.778
16405	2	2	24	22	2	1	3	4.01	6039.653451	2828.29564	6198.540312	3058.675419	3	2	3	126	3	3	3	3	2	3	0	0	0	61	86	0	1	0	0	0	0	0	0	0	NA	159.4	57.2	22.51	80.9	0.507528230865747	3.50108984831343	0.0803749470359148	10.69671703	7.6	7125.25874546652	65	4.056
16406	2	2	14	21	2	1	1	1.66	6747.920002	3102.968732	7058.802701	3315.617901	2	1	4	7.875	1	1	1	2	1	4	0	0	0	54	114	NA	1	0	0	0	0	0	0	0	NA	159.9	70.2	27.46	94.7	0.592245153220763	5.25347602213543	0.0822795785559692	11.30267976	9.4	NA	NA	NA
16425	2	1	24	21	2	1	1	1.75	72754.45157	33455.46305	74923.93004	36102.56332	3	3	5	60	1	1	1	3	3	5	0	0	0	69	112	0	0	0	0	0	0	0	0	0	NA	169	55.1	19.29	76.3	0.451479289940828	2.49396402843308	0.0816005402129761	10.27894965	7.2	NA	NA	NA
16432	2	2	26	24	2	2	1	0.73	24004.898	10858.54433	24822.30678	11112.11902	2	1	1	204.75	1	0	0	2	1	1	1	1	1	66	122	0	1	0	0	0	0	0	0	0	NA	173.9	122.1	40.38	126.3	0.726279470960322	8.60119880495284	0.0813721922484871	11.42998127	7.2	NA	NA	NA
16433	2	2	27	23	2	3	3	1.16	30230.03344	13929.24256	31247.17797	14386.95867	3	3	5	270.375	3	1	1	3	3	5	1	1	0	73	112	0	1	0	0	0	0	0	0	0	NA	167.8	88.5	31.43	106.1	0.632300357568534	6.17947328282685	0.0822412719072191	11.27830275	7.2	NA	NA	NA
16442	2	1	28	26	2	3	1	1.33	16152.06573	7398.483252	16543.80065	7560.130472	3	1	3	40	1	1	1	3	1	3	0	0	0	44	94	NA	1	0	0	0	0	0	0	0	NA	151.9	48.2	20.89	74.5	0.490454246214615	3.18152010794438	0.079692678860297	10.73081614	9.3	NA	NA	NA
16444	2	1	20	23	2	2	3	0.58	21320.70637	9505.95554	21273.45736	9470.994422	3	1	1	727.125	3	0	0	3	1	1	1	1	0	75	96	0	0	0	0	0	0	0	0	0	NA	166.2	71.6	25.92	82.3	0.495186522262335	3.26896952525459	0.0728888325115313	9.726202874	8.6	NA	NA	NA
16468	2	2	28	39	1	3	1	1.38	15814.26397	7794.768043	16166.76547	7972.598857	2	1	3	NA	1	1	1	2	1	3	NA	2	1	66	154	0	1	0	0	0	0	0	0	0	NA	168.3	83.6	29.51	103.1	0.612596553773024	5.71609081574917	0.0832218056346019	11.27601193	5.5	NA	NA	NA
16480	2	2	23	21	2	1	1	1.38	6946.154512	3194.125041	7266.170052	3413.021233	2	3	2	63	1	1	1	2	3	2	0	0	0	NA	110	NA	1	0	0	0	0	0	0	0	NA	160.8	67.7	26.18	99.4	0.618159203980099	5.84536365716832	0.0889058354485762	12.08069862	15.9	8083.42964683003	321	4.817
16482	2	1	17	47	2	3	2	2.6	11610.98389	5695.789989	12214.20253	5941.783821	2	2	3	NA	2	2	2	2	2	3	NA	2	0	70	102	0	0	0	0	0	0	0	0	0	0	165.5	71.3	26.03	91.2	0.551057401812689	4.36671130917654	0.0807135397211434	10.80065449	4.3	11557.5620302658	90	5.389
16484	2	2	21	30	2	1	3	5	57006.21341	28809.87605	60612.7409	31113.21908	3	2	4	343	3	3	3	3	2	4	1	1	0	64	98	0	1	0	0	0	0	0	0	0	NA	165.6	59.4	21.66	76.2	0.460144927536232	2.64180486310539	0.0762054157745019	9.886936591	6.7	NA	NA	NA
16493	2	1	22	44	1	3	3	1.21	12432.23667	6363.428469	12728.17942	6530.81468	1	3	2	31.5	3	1	1	1	3	2	0	0	0	78	122	2	1	0	0	0	0	0	0	0	0	167.9	89	31.57	106	0.631328171530673	6.15625170034457	0.0818962713541925	11.23597753	10.1	0	251	6.178
16501	2	2	18	45	1	2	1	5	24698.22606	13213.32324	24690.86943	13992.18233	3	1	3	15.75	1	3	3	3	1	3	0	0	1	86	123	0	1	0	0	0	0	0	0	0	0	177.5	96.9	30.76	106	0.597183098591549	5.36423190620798	0.0810430541264259	10.76822141	4.6	40006.6585860106	215	5.817
16503	2	2	21	45	2	1	1	4.66	91886.24972	49743.38094	96119.53128	53274.37013	3	1	4	189	1	3	3	3	1	4	1	1	0	68	107	0	1	0	0	0	0	0	0	0	0	167.9	108.6	38.52	120	0.714711137581894	8.28407921389436	0.0811954535991418	11.5150634	8.1	NA	NA	NA
16504	2	2	19	34	1	1	1	NA	102735.3313	51337.37361	106349.1621	54271.74625	3	1	1	141.75	1	NA	4	3	1	1	0	0	0	81	123	0	0	0	0	0	0	0	0	0	NA	189	74	20.72	78	0.412698412698413	1.86744540038779	0.075209124514218	9.067315822	4.4	0	61	4.267
16508	2	2	28	43	2	1	3	0	69925.38262	37854.68398	73260.15724	40643.04078	3	2	5	NA	3	0	0	3	2	5	NA	2	0	72	98	0	1	0	0	0	0	0	0	0	0	164.1	65.3	24.25	99.1	0.603900060938452	5.51642235360066	0.0923375191291457	12.26357422	4.5	NA	NA	NA
1651	1	2	3	25	2	1	1	2.47	83121.0382259942	34585.13723	94007.8094789621	36955.28703	3	2	3	63	1	2	2	3	2	3	0	0	1	58	88	NA	1	0	0	0	0	0	0	0	NA	169	52.74	18.47	76.7	0.453846153846154	2.53405913293824	0.0844385463310948	10.56149265	9.1	89065.8358818091	132	3.972
16513	2	1	18	43	1	2	3	0.01	18458.61834	10883.79035	18398.72779	10800.75781	2	3	2	490.875	3	0	0	2	3	2	1	1	0	61	102	0	1	0	0	0	0	0	0	0	0	177.3	57.7	18.36	71.4	0.402707275803723	1.7153082963045	0.0770481223322956	9.399620185	3.3	NA	NA	NA
16520	2	2	17	39	1	3	1	1.19	17219.92589	8517.546862	18206.69477	8729.945885	3	1	5	40	1	1	1	3	1	5	0	0	0	61	106	0	1	0	0	0	0	0	0	0	NA	172.2	79.1	26.68	95.1	0.552264808362369	4.39176747949017	0.0811658597379058	10.69282047	11.6	NA	NA	NA
16527	2	1	28	43	2	3	1	3.99	11738.48851	5758.337619	11701.25625	5727.173111	2	1	2	15.75	1	2	2	2	1	2	0	0	0	66	107	1	1	0	0	0	0	0	0	0	0	156.8	77.8	31.64	96.3	0.614158163265306	5.75225906113417	0.0768768549731591	10.91783405	7.6	16642.7457903907	463	16.983
16534	2	1	26	37	2	1	1	1.9	5337.665078	2747.108579	5478.084533	2783.631092	3	2	5	78.75	1	1	1	3	2	5	0	0	0	29	94	NA	1	0	0	0	0	0	0	0	NA	166.3	82.6	29.87	103.9	0.624774503908599	6.00068231383335	0.0836910997047358	11.43208708	11	NA	NA	NA
16538	2	1	18	40	1	1	1	3.63	93545.00186	48456.53204	95853.24452	48695.91451	2	1	4	189	1	2	2	2	1	4	1	1	0	79	122	0	1	0	0	0	0	0	0	0	0	180.1	96.5	29.75	102.8	0.570794003331483	4.78339156085934	0.0797832294358238	10.46476447	6.6	100785.614423232	123	5.3
16545	2	2	26	49	1	1	1	5	73898.51603	38279.60595	76497.9794	39860.73959	3	1	3	47.25	1	3	3	3	1	3	0	0	0	58	126	0	1	0	0	0	0	0	0	0	0	180.5	101.7	31.22	108	0.598337950138504	5.390272354	0.0810767913968547	10.70935411	6.3	NA	NA	NA
16547	2	2	28	49	1	3	1	0.4	8705.835037	4440.412226	8736.55188	4734.26821	1	3	5	120	1	0	0	1	3	5	0	0	NA	NA	NA	0	0	0	0	0	0	0	0	0	NA	167.2	79.9	28.58	97.1	0.580741626794258	4.99915307107761	0.0803328072430116	10.86290147	10.4	10479.3800561838	125	5.094
16548	2	1	16	37	1	2	2	0.68	28605.79857	14460.55287	29636.74363	14940.96635	1	3	5	NA	2	0	0	1	3	5	NA	2	1	81	123	0	1	1	1	0	0	1	1	0	NA	175.2	128.6	41.9	125.7	0.717465753424658	8.35910336400588	0.0787212916722687	11.08446645	6.6	30897.8049461666	118	5.161
16553	2	2	16	32	1	2	3	4.51	37780.05739	18506.10636	40590.46226	19853.43503	3	1	3	31.5	3	3	3	3	1	3	0	0	1	81	127	0	1	0	0	0	0	0	0	0	NA	188.6	109	30.64	106.5	0.564687168610817	4.65284539567244	0.0791989802249301	10.20084994	6	46165.4100197701	462	4.928
16554	2	2	19	43	1	3	1	5	16573.70904	8453.422326	16943.13864	8722.628782	3	1	5	NA	1	3	3	3	1	5	NA	2	0	72	120	0	1	0	0	0	0	0	0	0	0	172	71.7	24.24	90.2	0.524418604651163	3.82827515483763	0.0821146356888251	10.65238758	7.3	NA	NA	NA
16563	2	1	19	29	2	1	1	5	6177.632601	2840.727334	6568.463713	3119.38977	3	1	4	NA	1	3	3	3	1	4	0	0	0	63	117	NA	1	0	0	0	0	0	0	0	NA	166.3	85.3	30.84	117.4	0.705953096812989	8.04756799709662	0.0925718748151368	12.71140574	8.2	7266.69430311747	479	4.556
16565	2	2	22	45	1	3	1	1.19	16645.90422	9095.766024	17707.11969	10110.87324	2	3	5	63	1	1	1	2	3	5	0	0	0	71	112	2	1	0	0	0	0	0	0	0	0	172.6	92.2	30.95	104.3	0.604287369640788	5.52525173835545	0.0805360163613702	10.86222634	5.7	22186.2157310253	159	6.75
16568	2	2	26	37	1	2	1	1.44	23194.91538	10638.70912	23188.00653	10701.81037	1	3	5	23.625	1	1	1	1	3	5	0	0	0	73	120	0	1	0	0	0	0	0	0	0	NA	178	87	27.46	97.9	0.55	4.34481451777776	0.080619296120302	10.49598172	8.9	NA	NA	NA
16571	2	1	14	42	2	1	1	5	79609.61451	43097.32298	83277.30053	46156.54772	3	1	3	1097.25	1	3	3	3	1	3	1	1	0	80	118	0	1	0	0	0	0	0	0	0	0	159.4	79.4	31.25	88	0.55207026348808	4.38772644883926	0.0702541255490678	9.875803063	5.3	NA	NA	NA
16578	2	2	28	31	2	3	1	1.68	18450.23012	8550.840537	19408.76411	9065.24078	3	1	1	63	1	1	1	3	1	1	0	0	0	NA	NA	0	1	0	0	0	0	0	0	0	NA	153.8	85.7	36.23	105.2	0.684005201560468	7.46833840376172	0.0774744822732961	11.36384572	8.9	NA	NA	NA
16579	2	2	27	47	2	3	2	0.02	15606.99028	7611.775285	15806.34855	7716.983664	1	3	4	NA	2	0	0	1	3	4	NA	2	0	78	122	1	1	0	0	0	0	0	0	0	0	153.2	59.6	25.39	87.9	0.573759791122715	4.84731524318471	0.0822086832023519	11.38585753	9.8	NA	NA	NA
16581	2	2	21	33	1	1	1	0.94	54703.50219	27335.62148	56053.32265	27888.90124	3	1	3	210	1	0	0	3	1	3	1	1	0	70	98	0	0	0	0	0	0	0	0	0	NA	192.7	92.5	24.91	103.9	0.53918007265179	4.12324622688067	0.0877523734813233	10.80300759	7.6	NA	NA	NA
16584	2	2	27	45	2	3	1	2.1	16350.08193	8020.563445	17199.50815	8366.961248	2	2	3	NA	1	2	2	2	2	3	NA	2	0	76	117	0	1	0	0	0	0	0	0	0	0	153.7	59.5	25.19	90.3	0.58750813272609	5.14812275713564	0.0847615138973839	11.70655925	5.5	15959.0525153413	251	4.844
16593	2	1	24	24	1	4	3	2.56	30125.74448	14756.73331	30027.99895	14844.25975	3	1	3	840	3	2	2	3	1	3	1	1	1	91	119	0	0	0	0	0	0	0	0	0	NA	181.5	65.4	19.85	72.2	0.397796143250689	1.64191502692506	0.0731013182624338	8.927879571	5.4	33760.4301046747	108	4.283
16599	2	1	18	35	1	2	3	0.7	27129.98146	13714.51072	28107.73848	14170.13894	2	3	3	210	3	0	0	2	3	3	1	1	0	65	126	0	1	0	0	0	0	0	0	0	NA	174.8	92.3	30.21	96.9	0.554347826086957	4.43512742065695	0.075558949751639	10.08609203	5.6	NA	NA	NA
166	1	1	11	41	1	3	1	0.31	10928.7371583548	6403.745043	12765.0948108472	6621.389857	2	3	3	31.5	1	0	0	2	3	3	0	0	0	56	104	0	1	0	0	0	0	0	0	0	0	162.8	76.3	28.79	97.6	0.599508599508599	5.41672230278925	0.0814319511454419	11.17345666	9.9	14759.6219229147	169	4.789
16600	2	1	24	23	1	1	3	5	73653.92706	36248.73834	78189.14356	41044.82501	3	3	5	236.25	3	3	3	3	3	5	1	1	0	NA	NA	0	1	0	0	0	0	0	0	0	NA	185.1	NA	NA	NA	NA	NA	NA	NA	8.2	97208.6667035199	131	5.1
1661	1	1	5	32	2	3	NA	0.79	15414.6761316211	8657.142776	15168.4378925019	8981.539173	2	3	1	NA	4	0	0	2	3	1	NA	2	0	58	110	0	1	0	0	0	0	0	0	0	NA	154.5	74	31	95.9	0.620711974110032	5.90509551862652	0.0781831629417107	11.14814856	8.6	21373.8161964951	154	5.107
16612	2	1	18	34	1	1	1	5	81996.26279	40973.95436	84019.53788	41803.27737	3	1	NA	1134	1	3	3	3	1	6	1	1	0	72	125	0	0	0	0	0	0	0	0	0	NA	179.1	89.7	27.96	96	0.536013400335008	4.05925784990842	0.0778691311124362	10.13619627	7.9	97379.4873783762	80	4.922
1662	1	2	8	39	2	1	1	5	6526.83760823231	2984.647682	7381.68963562039	3136.487876	3	1	4	47.25	1	3	3	3	1	4	0	0	0	63	96	NA	1	0	0	0	0	0	0	0	NA	166.8	56.1	20.16	79.4	0.476019184652278	2.92008318329772	0.0829969489218658	10.60081052	7.5	7428.48560093835	86	4.75
16626	2	2	25	26	1	3	1	3.42	18260.10022	9642.205911	19424.22447	10624.47993	2	1	5	NA	1	2	2	2	1	5	NA	2	0	61	119	0	1	0	0	0	0	0	0	0	NA	163.7	64.5	24.07	88.6	0.541233964569334	4.16495648671895	0.0830663871728958	11.03199013	4.4	NA	NA	NA
16628	2	1	24	33	2	2	2	2.04	34703.5606	16029.79412	38066.63879	17871.02062	3	1	3	NA	2	2	2	3	1	3	NA	2	0	62	102	0	0	0	0	0	0	0	0	0	NA	155.1	53.5	22.24	69.4	0.447453255963894	2.42625397473296	0.0704634196882117	9.488172667	5.9	41591.9724737894	34	4.617
16631	2	1	27	21	1	2	3	0.5	30096.35351	14742.3365	29998.70334	15414.49941	3	3	5	NA	3	0	0	3	3	5	NA	2	0	78	129	0	1	0	0	0	0	0	0	0	NA	182.7	92	27.56	87.2	0.477285166940339	2.94269180023304	0.0707067815071081	9.091228453	6.9	35409.2695862606	58	4.983
16639	2	2	16	28	1	3	3	0.18	25219.13975	12430.38215	25308.12058	12908.35172	1	3	5	NA	3	0	0	1	3	5	NA	2	0	70	114	0	1	0	0	0	0	0	0	0	NA	176.8	90.2	28.86	98.1	0.554864253393665	4.44590339522279	0.0784146110343954	10.32917745	8.1	24631.9954283031	132	5.194
16640	2	2	27	21	2	1	1	0.54	6942.491228	3192.440514	6985.452383	3884.111357	3	1	3	31.5	1	0	0	3	1	3	0	0	0	72	99	0	1	0	0	0	0	0	0	0	NA	172.6	77.5	26.01	90.2	0.522595596755504	3.79243137199984	0.0782094515525862	10.24603149	3.7	NA	NA	NA
16642	2	1	28	44	2	3	1	0.96	9004.963284	4417.401678	9503.926065	4402.577623	1	1	1	NA	1	0	0	1	1	1	NA	2	1	86	126	1	1	0	0	0	0	0	0	0	NA	164.3	73.7	27.3	93	0.566037735849057	4.68159154617621	0.0800243954910218	10.83301151	7.6	12793.5682707518	178	12.317
16654	2	2	21	36	1	3	1	5	16544.33374	8653.286688	19060.99467	9691.081747	3	1	3	NA	1	3	3	3	1	3	0	0	0	64	97	0	1	0	0	0	0	0	0	0	NA	170.1	75.5	26.09	90.7	0.533215755437978	4.00304931592939	0.0790567720018782	10.43839702	4.6	NA	NA	NA
16655	2	2	23	25	2	3	1	0	21724.51416	10251.67378	22218.62229	11447.8472	2	3	5	63	1	0	0	2	3	5	0	0	0	68	109	0	1	0	0	0	0	0	0	0	NA	153.5	64.9	27.54	92	0.599348534201954	5.41310258026294	0.0814249836738171	11.41998357	8.6	27243.0122705413	167	5.2
1666	1	1	2	40	1	2	3	2.53	34652.2257939147	17444.35246	42018.455780414	18767.0803	2	3	4	NA	3	2	2	2	3	4	NA	2	1	69	116	0	1	0	0	0	0	0	0	0	0	187	107.6	30.77	107.7	0.575935828877005	4.89443487677892	0.0802065622828301	10.38268236	6.5	NA	NA	NA
16667	2	1	18	25	2	1	1	0.8	5809.795724	2671.580941	6077.458201	2854.666727	2	1	NA	20	1	0	0	2	1	6	0	0	1	87	131	NA	1	0	0	0	0	0	0	0	NA	158.5	96.4	38.37	113	0.712933753943218	8.23583229931643	0.0788985964354541	11.50906192	8.4	0	203	4.872
16673	2	2	20	39	1	4	2	2.18	75692.61539	37823.98933	81306.76529	41611.60972	3	1	4	NA	2	2	2	3	1	4	NA	2	1	90	135	0	1	0	0	0	0	0	0	0	NA	168.3	78.4	27.68	96.6	0.57397504456328	4.85196808839243	0.0813750018103066	10.90985793	5.8	NA	NA	NA
16677	2	2	27	30	1	3	3	1.7	33277.47252	17572.09646	34732.00123	18912.28181	3	1	3	15.75	3	1	1	3	1	3	0	0	0	79	121	0	0	0	0	0	0	0	0	0	NA	159	50.7	20.05	75.3	0.473584905660377	2.87678316256392	0.0809133463473269	10.57525861	5.4	43159.8401151709	90	5.217
16682	2	1	15	29	2	3	1	0.99	19136.16079	9030.244652	19841.73736	9833.912102	1	1	2	NA	1	0	0	1	1	2	NA	2	0	59	108	0	1	0	0	0	0	0	0	0	NA	154.9	75.9	31.63	104.9	0.677211103938025	7.29292792705218	0.0842720679844572	12.04077941	6.2	23983.5395386874	150	4.989
16687	2	1	15	27	2	3	1	5	20385.5028	9393.12931	21071.41017	9701.78835	3	1	3	84	1	3	3	3	1	3	0	0	0	57	109	0	0	0	0	0	0	0	0	0	NA	163.3	54	20.25	72.3	0.442743417023882	2.34782926367853	0.0761544325759383	9.8387838	5.4	NA	NA	NA
167	1	1	8	32	2	4	NA	3.96	6603.88867107858	3019.882246	7062.45871929926	3173.514954	3	2	3	189	4	2	2	3	2	3	1	1	1	67	114	NA	1	0	0	0	0	0	0	0	NA	161.1	84.2	32.44	113.2	0.702669149596524	7.95967662713895	0.0876821976362429	12.33645506	9	NA	NA	NA
16701	2	1	15	45	1	4	2	1.69	81886.86007	42417.58704	81899.05657	43929.23319	2	3	5	NA	2	1	1	2	3	5	NA	2	0	61	115	0	0	0	0	0	0	0	0	0	0	172.9	61.3	20.51	80.9	0.4679005205321	2.77655586524997	0.0821121174195776	10.33280621	7.4	101121.944373956	92	5.511
16705	2	1	20	32	1	2	1	0.85	20293.14525	9307.767062	20287.10072	9362.974111	3	1	5	306.25	1	0	0	3	1	5	1	1	0	68	113	0	1	0	0	0	0	0	0	0	NA	177.1	91	29.01	89.8	0.507058159232072	3.49214139696483	0.0714718850876404	9.413597834	5.6	19283.7909933949	110	4.722
16706	2	2	23	21	1	3	3	1.65	20780.91466	10242.8042	21244.12328	10476.48482	2	3	4	420	3	1	1	2	3	4	1	1	0	48	116	0	1	0	0	0	0	0	0	0	NA	184.5	90.7	26.64	101.8	0.551761517615176	4.38131628345712	0.0840220833444272	10.6891737	9.8	NA	NA	NA
1671	1	1	5	43	2	3	1	0.82	8838.54109296717	5074.406587	8697.3518278453	4983.962152	1	1	1	NA	1	0	0	1	1	1	NA	2	0	85	139	2	1	1	1	0	0	1	0	0	0	151.4	75.5	32.94	97	0.640686922060766	6.38134138683051	0.0767172570723497	11.16344555	6	11535.5983108156	187	6.25
16711	2	1	19	49	1	1	1	5	95354.31382	49393.75992	98708.509	51433.96208	3	1	3	409.5	1	3	3	3	1	3	1	1	0	67	118	0	1	0	0	0	0	0	0	0	0	171.3	84.3	28.73	98.2	0.573263280793929	4.83658972983699	0.0799850932835565	10.69541647	6.1	106452.533503357	133	5.35
16722	2	1	22	30	1	1	3	5	72498.66642	36227.9566	75048.88851	38298.69605	2	1	3	133.875	3	3	3	2	1	3	0	0	0	64	110	0	1	0	0	0	0	0	0	0	NA	175	74.5	24.33	83.5	0.477142857142857	2.94014728629713	0.0751748745188665	9.674050254	5.6	89215.6697550201	72	5.35
16724	2	1	18	30	1	3	1	1.86	25911.09216	12771.44187	26488.65294	13062.81115	2	2	1	NA	1	1	1	2	2	1	NA	2	0	68	139	0	1	0	0	0	0	0	0	0	NA	170	84.9	29.38	99	0.582352941176471	5.034465235	0.0797461159055639	10.74437975	8.4	NA	NA	NA
16733	2	1	20	46	1	2	1	2.83	14116.3906	8065.406542	14369.49434	8270.26785	2	3	5	157.5	1	2	2	2	3	5	1	1	0	78	139	0	1	0	0	0	0	0	0	0	0	177.3	85.1	27.07	99.1	0.558939650310209	4.53130567683905	0.0825519081378145	10.74258687	7.1	NA	NA	NA
16737	2	2	21	38	1	1	1	5	54703.50219	27335.62148	56053.32265	27888.90124	3	1	NA	283.5	1	3	3	3	1	6	1	1	0	64	94	0	0	0	0	0	0	0	0	0	NA	189.9	92.5	25.65	NA	NA	NA	NA	NA	8.8	0	94	5.033
16754	2	2	27	34	1	3	3	1.7	33277.47252	17572.09646	34732.00123	18912.28181	3	3	5	15.75	3	1	1	3	3	5	0	0	0	66	100	0	1	0	0	0	0	0	0	0	NA	162.6	56.3	21.29	73.8	0.453874538745387	2.53454127752127	0.0753434755774128	9.83562958	6.9	46946.0966098485	150	4.939
16757	2	1	27	39	1	1	1	2.56	85752.56541	42850.99811	88187.67629	45169.0432	2	2	2	31.5	1	2	2	2	2	2	0	0	1	NA	NA	1	1	1	1	1	0	1	1	0	NA	172.4	74.5	25.07	99	0.574245939675174	4.85782623099004	0.0880231706118635	11.46983204	10.1	NA	NA	NA
16760	2	2	18	35	2	1	1	1.8	6946.154512	3510.456818	7266.170052	3689.04689	3	1	3	92.75	1	1	1	3	1	3	0	0	1	55	105	NA	0	0	0	0	0	0	0	0	NA	174.9	94.8	30.99	103.7	0.592910234419668	5.26833791843211	0.0794760243504446	10.65061259	5.1	8890.96178848727	92	5.328
16764	2	2	20	24	2	3	1	0.42	25541.39553	11837.27243	26956.63792	11989.45467	2	1	1	NA	1	0	0	2	1	1	NA	2	0	66	93	NA	0	0	0	0	0	0	0	0	NA	152.7	63.2	27.1	83.9	0.549443352979699	4.33330484285364	0.0752539987254051	10.55366785	8.4	28081.1018768179	84	4.694
16775	2	2	23	24	2	1	1	1.66	75336.85571	34642.95776	75468.08865	37059.99098	2	3	5	NA	1	1	1	2	3	5	0	0	1	NA	NA	0	1	0	0	0	0	0	0	0	NA	162.6	97.8	36.99	105	0.645756457564576	6.50471314667533	0.0741719119747536	10.61744137	7.6	NA	NA	NA
16782	2	1	15	21	2	3	1	0.19	2096.911392	971.822834	2213.100732	984.316775	2	1	2	217.875	1	0	0	2	1	2	1	1	0	NA	114	NA	1	0	0	0	0	0	0	0	NA	161.5	99.8	38.26	126.1	0.780804953560371	10.1685994680267	0.0873907593041383	12.62262895	8.6	NA	NA	NA
16787	2	2	22	21	2	3	1	1.64	5635.449828	2611.774082	5947.708705	2723.691273	2	2	5	NA	1	1	1	2	2	5	NA	2	0	43	98	NA	1	0	0	0	0	0	0	0	NA	155.5	79.4	32.84	106.6	0.685530546623794	7.50797250049339	0.0833597830571868	11.96318871	7.5	6346.76232113397	152	5.05
16791	2	2	27	36	1	4	1	1.73	97982.5044	48962.36154	101429.1491	51760.98181	3	2	4	NA	1	1	1	3	2	4	NA	2	0	87	120	0	1	0	0	0	0	0	0	0	NA	176.3	67.7	21.78	87.6	0.496880317640386	3.30047903416192	0.0845939621115433	10.64657142	6.9	128198.742500115	241	4.972
16796	2	2	16	40	2	2	1	3.54	38219.35164	20580.58874	38827.98635	21120.7612	2	1	5	189	1	2	2	2	1	5	1	1	0	88	133	0	1	0	0	0	0	0	0	0	0	160.8	103.4	39.99	108.6	0.675373134328358	7.2457907208609	0.0732350867424712	10.67995827	6.8	48098.9911455831	131	5.033
16806	2	1	17	44	2	1	1	5	69165.84623	37443.50268	73541.65917	41210.9389	2	1	4	103.833	1	3	3	2	1	4	0	0	0	72	111	0	1	0	0	0	0	0	0	0	0	166.7	53	19.07	74.3	0.445710857828434	2.39714216767214	0.0806220589592034	10.2058899	4.6	NA	NA	NA
16807	2	2	23	47	2	1	1	5	91886.24972	49743.38094	97699.4807	54748.38853	3	3	3	NA	1	3	3	3	3	3	0	0	0	67	92	0	1	0	0	0	0	0	0	0	0	156.3	47.8	19.57	73.5	0.470249520153551	2.81782342080805	0.0809556752605439	10.63098219	7.7	NA	NA	NA
16811	2	2	20	48	1	2	3	0.67	27014.55423	15434.77852	27498.91917	15826.82186	2	3	5	21	3	0	0	2	3	5	0	0	0	81	122	2	0	0	0	0	0	0	0	0	0	171.6	63	21.39	85.2	0.496503496503497	3.29345952367134	0.0844060862442121	10.73419103	12.3	40798.7144735282	42	6.539
16813	2	2	19	30	2	1	1	2.66	6411.145462	3299.591197	6579.805268	3509.394481	2	1	1	31.5	1	2	2	2	1	1	0	0	0	55	95	NA	1	0	0	0	0	0	0	0	NA	174.5	82.1	26.96	101.8	0.583381088825215	5.05705017683761	0.0857110476977085	11.23508078	5.5	8175.21975889739	171	4.556
16814	2	1	26	28	2	1	1	2.32	72497.67116	33337.38495	73869.40893	34019.91067	2	3	4	472.5	1	2	2	2	3	4	1	1	0	74	98	0	1	0	0	0	0	0	0	0	NA	156.6	63.5	25.89	84.9	0.542145593869732	4.18352214519098	0.0775217874330119	10.65419957	6.9	80506.6811481535	180	4.578
16831	2	2	24	21	2	3	1	2.09	6317.53687	2981.209458	6550.473145	3246.52907	2	1	5	283.5	1	2	2	2	1	5	1	1	0	67	112	NA	1	0	0	0	0	0	0	0	NA	154.7	96.1	40.16	120.7	0.78021978021978	10.1511377550679	0.0827496776167714	12.31248108	13.6	7424.40286929115	347	5.3
16834	2	1	24	39	2	4	1	5	86268.28079	43598.37863	91726.08806	47084.05907	3	1	5	126	1	3	3	3	1	5	0	0	1	58	109	0	0	0	0	0	0	0	0	0	NA	177.2	65.7	20.92	79.3	0.447516930022573	2.42732002998929	0.0784633551754462	9.783415595	4.6	121734.966511163	49	4.883
16839	2	1	27	26	2	2	1	1.3	34669.70347	16014.1553	35256.31848	16198.59982	2	1	3	10.5	1	1	1	2	1	3	0	0	0	85	119	0	0	0	0	0	0	0	0	0	NA	164.5	63.5	23.47	83.5	0.507598784194529	3.50243366148965	0.0794196797101471	10.47851195	5.5	NA	NA	NA
16840	2	1	25	39	2	3	1	0.88	16692.94309	7877.304216	16639.99624	8044.916863	1	1	3	118.125	1	0	0	1	1	3	0	0	1	44	128	1	1	0	0	0	0	0	0	0	NA	156.4	103.7	42.39	125.1	0.799872122762148	10.7452151222049	0.0822804498844826	12.2847955	13.1	NA	NA	NA
16844	2	2	14	41	2	2	2	0.43	30594.48812	16474.7059	30958.67531	17697.84307	2	1	1	NA	2	0	0	2	1	1	NA	2	1	68	148	1	1	0	0	0	0	0	0	0	0	171.5	156.9	53.35	NA	NA	NA	NA	NA	8.1	39564.3032715893	76	6.083
16849	2	1	15	42	1	4	2	4.29	81886.86007	42417.58704	84767.32242	44169.63939	3	2	3	NA	2	3	3	3	2	3	0	0	0	86	138	0	1	0	0	0	0	0	0	0	0	177.6	112.4	35.64	116.2	0.654279279279279	6.71441285196141	0.0805117964461053	10.9603134	6.4	0	270	4.839
1685	1	1	13	25	2	2	NA	2.54	33110.1045584063	15136.44537	34544.5450322238	15424.90953	3	1	1	231	4	2	2	3	1	1	1	1	1	88	122	0	0	0	0	0	0	0	0	0	NA	164.9	69	25.38	87.5	0.530624620982414	3.95125999841611	0.0788987240810361	10.53376215	5.6	NA	NA	NA
16860	2	2	14	34	2	1	1	4.53	76466.97368	38644.981	79989.87543	40610.99576	3	2	5	441	1	3	3	3	2	5	1	1	0	NA	NA	0	0	0	0	0	0	0	0	0	NA	159.6	74.5	29.25	89	0.557644110275689	4.50408693191713	0.0742089550399041	10.31126315	5.7	94604.3018866581	115	5.433
16863	2	2	19	48	1	1	1	0.94	112358.2326	58201.83001	116136.7232	60245.57602	3	1	1	31.5	1	0	0	3	1	1	0	0	0	72	97	1	1	0	0	0	0	0	0	0	0	175.5	114.9	37.3	NA	NA	NA	NA	NA	5.1	126771.202028974	187	7.144
16866	2	2	17	41	1	1	1	3.98	72469.74491	37539.49914	75018.94965	39090.06276	3	1	2	45.5	1	2	2	3	1	2	0	0	0	64	89	0	1	0	0	0	0	0	0	0	0	194.4	98.1	25.96	96.9	0.498456790123457	3.32990515484067	0.0792694517810382	9.783387905	5.3	NA	NA	NA
16869	2	2	18	47	1	1	1	5	93545.00186	48456.53204	100483.27	52509.42446	3	1	3	614.25	1	3	3	3	1	3	1	1	0	83	120	0	0	0	0	0	0	0	0	0	0	179.7	98.8	30.6	111	0.617696160267112	5.83455641000228	0.0846385060881348	11.16720546	6.9	NA	NA	NA
16887	2	1	14	47	2	2	2	0.68	27285.54924	14692.88838	27827.043	15383.83369	3	1	2	142.088	2	0	0	3	1	2	0	0	0	52	132	1	1	0	0	0	0	0	0	0	0	163.3	106.6	39.97	110.7	0.677893447642376	7.31046174644717	0.0741023128154267	10.72183251	4	34251.3278060718	73	8.661
16888	2	1	22	48	1	3	1	2.42	12432.23667	6363.428469	13144.6523	6579.703039	2	1	3	NA	1	2	2	2	1	3	NA	2	0	76	115	0	1	0	0	0	0	0	0	0	0	169.6	78.1	27.15	85	0.501179245283019	3.38094713111309	0.0722535925679016	9.618191258	4.9	14393.9584663507	565	6
169	1	1	13	23	2	3	1	0.69	1270.188045	713.359085	1249.89771521286	712.041534	1	1	1	NA	1	0	0	1	1	1	NA	2	0	57	108	NA	1	0	0	0	0	0	0	0	NA	161.3	60.5	23.25	81.5	0.505269683818971	3.45817315075158	0.0787756121894571	10.47803685	4.9	1659.20360625805	170	4.839
1690	1	1	6	41	1	3	2	1.81	10177.8423796288	5963.754709	13572.9697485651	6166.445521	1	3	4	NA	2	1	1	1	3	4	NA	2	0	74	120	0	1	0	0	0	0	0	0	0	0	172.3	70.3	23.68	90.3	0.524085896691817	3.82172390962364	0.0834239302199516	10.76986074	8.9	NA	NA	NA
16901	2	1	26	44	2	1	2	2.12	90517.92143	49002.62511	99978.46346	56840.5565	3	2	2	NA	2	2	2	3	2	2	NA	2	0	77	105	1	1	0	0	0	0	0	0	0	0	161.3	93.7	36.01	97.4	0.603843769373838	5.51513957738314	0.0703276910086282	10.06211233	7.6	NA	NA	NA
16904	2	1	20	39	1	2	3	1.94	20293.14525	9307.767062	20287.10072	9362.974111	2	3	5	416.25	3	1	1	2	3	5	1	1	0	70	122	0	1	0	0	0	0	0	0	0	NA	180.3	75.8	23.32	91.9	0.509706045479756	3.54265861223661	0.0838491409042184	10.555551	8.8	20537.9941907676	121	5.656
16912	2	2	27	44	1	1	1	0.66	107160.223	55509.24879	112092.2079	60912.19404	2	3	5	NA	1	0	0	2	3	5	NA	2	0	86	123	0	0	0	0	0	0	0	0	0	0	174.7	66.8	21.89	86.5	0.495134516313681	3.26800380965381	0.0836319995842519	10.58346496	10.3	NA	NA	NA
16913	2	2	23	35	1	5	1	4.12	63289.41625	31626.04691	65417.77354	33235.00028	2	2	5	14	1	3	3	2	2	5	0	0	0	84	114	0	1	0	0	0	0	0	0	0	NA	172.9	76.3	25.52	96.8	0.559861191440139	4.55070656464716	0.0849292744588222	11.08187095	8.6	86107.0294174736	124	5.506
1692	1	1	3	23	2	3	NA	0.49	1911.55721814442	1036.845516	2008.20085571218	1129.121974	2	1	5	467.25	4	0	0	2	1	5	1	1	0	58	107	NA	0	0	0	0	0	0	0	0	NA	163.4	74	27.72	101	0.618115055079559	5.84433287691877	0.0862647160363399	11.74101151	7.9	NA	NA	NA
16922	2	2	16	43	1	2	3	1.1	31119.76114	17780.29045	31525.64554	18197.53177	2	3	2	787.5	3	1	1	2	3	2	1	1	0	74	116	0	1	0	0	0	0	0	0	0	0	182.6	63.7	19.1	73.8	0.404162102957284	1.73722539751742	0.0764334970753607	9.246697404	5.6	NA	NA	NA
16927	2	2	20	49	1	2	3	2.28	27014.55423	15434.77852	27309.36432	15905.09494	2	3	4	252	3	2	2	2	3	4	1	1	1	104	186	0	0	0	0	0	0	0	0	0	0	177.3	63.4	20.17	75.2	0.424139875916526	2.0463279578014	0.076218349624735	9.444374755	5.7	41167.9628653092	60	4.717
16929	2	2	26	39	1	2	1	NA	23194.91538	10638.70912	23790.91611	10897.02848	2	2	2	23.625	1	NA	4	2	2	2	0	0	1	73	124	1	1	0	0	0	0	0	0	0	NA	178	137	43.24	134.4	0.755056179775281	9.41342239756818	0.0817709062000484	11.48256692	4.4	22534.9721290881	67	7.144
1693	1	1	4	25	1	3	1	1.55	24717.4944276502	13069.35424	24828.6381240551	14400.75986	3	1	1	315	1	1	1	3	1	1	1	1	0	70	103	0	0	0	0	0	0	0	0	0	NA	166.3	67.4	24.37	83.8	0.503908598917619	3.43240482970145	0.0773085524059312	10.207375	6	NA	NA	NA
16931	2	2	23	36	2	1	1	2.93	74874.41019	37840.12914	76370.0828	38548.79573	2	2	5	106.312	1	2	2	2	2	5	0	0	1	93	130	0	1	0	0	0	0	0	0	0	NA	159.3	61.9	24.39	90	0.564971751412429	4.65889669737817	0.0847865091312678	11.43924035	8.3	91224.0962741682	180	5.556
16944	2	2	19	33	2	4	1	1.13	6500.201231	3170.265716	6729.497728	3279.734031	3	1	1	NA	1	1	1	3	1	1	NA	2	0	44	96	NA	1	0	0	0	0	0	0	0	NA	157	75.6	30.67	99.7	0.635031847133758	6.24491682623238	0.081208747960159	11.46658938	10.4	NA	NA	NA
16946	2	1	21	37	2	4	1	5	4799.484939	2425.57009	5103.126829	2619.493866	3	1	1	157.5	1	3	3	3	1	1	1	1	0	64	105	NA	1	0	0	0	0	0	0	0	NA	157.7	93.8	37.72	114.1	0.723525681674065	8.52522240949247	0.0807833777968837	11.78105613	10.1	6487.96861302313	338	4.539
16959	2	2	22	28	2	1	1	1.83	79628.93616	35336.86804	79767.64569	35725.11614	1	1	2	291.188	1	1	1	1	1	2	1	1	0	70	106	0	0	0	0	0	0	0	0	0	NA	167.1	75.7	27.11	85	0.508677438659485	3.52300243058119	0.0728636667054779	9.769469603	6.3	84611.6807413638	88	5.172
16960	2	2	20	49	2	2	1	0.72	29596.21909	15383.35257	30298.45431	15716.45794	2	3	5	150	1	0	0	2	3	5	1	1	0	86	135	0	1	0	0	0	0	0	0	0	0	160.2	59.5	23.18	91	0.568039950062422	4.72433829152283	0.0884371045740505	11.79730777	7.6	NA	NA	NA
16962	2	1	15	38	2	1	1	5	6118.559367	3092.205682	6400.44686	3249.517753	2	1	3	63	1	3	3	2	1	3	0	0	0	NA	NA	NA	1	0	0	0	0	0	0	0	NA	168	99	35.08	111.4	0.663095238095238	6.93435016381636	0.0802030394160684	11.19612126	8.9	7569.83060326006	189	4.756
16965	2	2	24	43	1	2	2	1.68	25315.65829	14464.1135	25863.01597	14588.76032	3	2	5	700	2	1	1	3	2	5	1	1	0	83	130	0	1	1	1	1	0	1	1	0	0	174.1	94.2	31.08	99.9	0.573808156232051	4.84836052968768	0.0765911803631967	10.29295412	5.2	NA	NA	NA
16967	2	2	17	33	1	3	1	1.73	17410.93319	9193.805124	18340.45438	9564.275525	1	1	5	NA	1	1	1	1	1	5	NA	2	0	73	129	0	1	0	0	0	0	0	0	0	NA	169.6	80.8	28.09	94.9	0.559551886792453	4.54419120042479	0.0788591567859267	10.55748643	7.5	20359.6665707483	121	6.094
16974	2	2	22	30	2	1	1	1.64	49045.60168	23920.42708	49131.03661	23783.62166	1	1	1	892.5	1	1	1	1	1	1	1	1	0	68	100	0	1	0	0	0	0	0	0	0	NA	156.1	71.5	29.34	97.4	0.623959000640615	5.9814423578602	0.0819503411210945	11.51876547	7.2	NA	NA	NA
16984	2	1	26	31	2	1	1	2.46	6060.414364	3062.820282	6339.623064	3218.637409	2	1	2	63	1	2	2	2	1	2	0	0	1	69	133	NA	1	0	0	0	0	0	0	0	NA	167.4	NA	NA	137.2	0.819593787335723	11.3572874261597	NA	NA	8.4	NA	NA	NA
16988	2	1	23	48	2	1	1	5	80517.97562	43589.07178	85611.98688	47974.85398	3	1	4	31.5	1	3	3	3	1	4	0	0	1	89	132	0	1	0	0	0	0	0	0	0	NA	149.8	77.5	34.54	91.8	0.612817089452603	5.72119281063232	0.0707193975575962	10.42777928	8.6	109159.150111786	107	5.7
16991	2	2	25	27	2	3	1	1.45	15571.29866	7348.006635	15521.90945	7504.35693	2	1	2	NA	1	1	1	2	1	2	NA	2	0	78	105	0	0	0	0	0	0	0	0	0	NA	161.2	72.8	28.02	93	0.576923076923077	4.91587347948098	0.0794002145321624	10.89976812	5.9	NA	NA	NA
170	1	1	3	28	1	3	NA	0.5	22780.6637036977	12899.46744	22883.0983245691	14418.19677	2	3	5	NA	4	0	0	2	3	5	NA	2	0	64	129	0	0	0	0	0	0	0	0	0	NA	173.7	75.6	25.06	90.8	0.522740356937248	3.79527293859434	0.0804510830161902	10.44299213	7.6	NA	NA	NA
17018	2	1	15	22	2	5	3	2.27	58446.86615	27369.95062	59984.44429	28199.82438	3	1	5	22.75	3	2	2	3	1	5	0	0	0	63	120	1	1	0	0	0	0	0	0	0	NA	170.3	80.6	27.79	98.4	0.577803875513799	4.93503255216268	0.0821855394134745	10.96042962	8.2	73063.3226517666	109	18.922
1702	1	1	11	31	2	3	2	0.47	19816.2372183754	10928.75699	21615.3784058061	11751.16705	3	3	5	37.333	2	0	0	3	3	5	0	0	0	63	108	NA	0	0	0	0	0	0	0	0	NA	154.9	79.5	33.13	104.2	0.672692059393157	7.17727177361013	0.0811635534598453	11.68649169	8.3	NA	NA	NA
17027	2	2	15	30	1	1	1	3.35	66741.98151	33351.31153	66751.92229	35467.7951	3	2	3	474.375	1	2	2	3	2	3	1	1	0	60	114	0	0	0	0	0	0	0	0	0	NA	171.3	60.3	20.55	73.6	0.429655575014594	2.1343434877129	0.0749533846096422	9.478053554	8	83931.0875742711	100	5.367
17032	2	2	18	39	1	1	1	2.49	71849.93032	35903.77983	72967.65951	37347.29741	3	3	5	NA	1	2	2	3	3	5	NA	2	0	66	126	0	0	0	0	0	0	0	0	0	NA	179.2	65.5	20.4	75.6	0.421875	2.01052218322462	0.0756425244927957	9.341167196	8.9	NA	NA	NA
17035	2	2	16	35	2	2	1	4.7	45025.65707	20797.63576	45742.6807	21193.98857	3	1	4	118.125	1	3	3	3	1	4	0	0	1	70	112	0	0	1	1	0	0	0	0	1	NA	161.4	59.7	22.92	85.1	0.5272614622057	3.88442736975026	0.0830171945077334	11.01393209	6.5	NA	NA	NA
17048	2	2	22	47	2	3	1	1.19	18257.91184	8956.452997	18468.43288	9086.607559	1	1	1	144.5	1	1	1	1	1	1	0	0	0	75	108	0	0	0	0	0	0	0	0	0	0	158.9	81.7	32.36	109.1	0.686595342983008	7.53569478476118	0.0852296019252411	12.07017932	8.6	17660.1033026846	124	5.433
17053	2	1	20	23	1	1	3	1.55	50905.84002	25053.28023	53410.23793	26826.28873	2	3	5	246.75	3	1	1	2	3	5	1	1	0	66	120	0	0	0	0	0	0	0	0	0	NA	178.2	53.8	16.94	71.2	0.399551066217733	1.66803595531348	0.0808631285225278	9.70708552	9.4	NA	NA	NA
17054	2	2	26	46	2	2	1	5	19983.01693	10760.5764	20301.24205	11043.00598	2	1	3	NA	1	3	3	2	1	3	0	0	0	73	114	0	0	0	0	0	0	0	0	0	NA	162.9	67.2	25.32	88	0.540208717004297	4.14411542066244	0.0799612661643201	10.7349008	5.1	NA	NA	NA
1706	1	2	7	27	2	4	1	3.89	6016.21592846711	2503.236941	6804.18932268297	2674.785965	3	1	2	NA	1	2	2	3	1	2	NA	2	0	55	98	NA	1	0	0	0	0	0	0	0	NA	153.5	47.3	20.07	79.1	0.515309446254072	3.65045327701586	0.0864484833846394	11.50127302	10.6	NA	NA	NA
17063	2	2	16	21	2	3	1	0.34	29422.73714	13636.09732	29329.4138	13782.91047	2	1	1	NA	1	0	0	2	1	1	NA	2	0	56	90	0	1	0	0	0	0	0	0	0	NA	154.2	59.6	25.07	87.5	0.567444876783398	4.71161733905075	0.0822614404843054	11.33404475	6.9	NA	NA	NA
17068	2	1	20	24	2	1	3	0.31	44744.11562	19856.05969	44822.05758	20074.2193	2	3	2	227.25	3	0	0	2	3	2	1	1	1	66	108	0	1	0	0	0	0	0	0	0	NA	168	97.3	34.47	106.6	0.634523809523809	6.23272253117352	0.0776500443695587	10.80689133	10.6	NA	NA	NA
17077	2	2	20	26	2	1	1	3.87	79366.02887	36495.73585	83022.49268	38996.82065	3	1	4	31.5	1	2	2	3	1	4	0	0	0	53	104	0	1	0	0	0	0	0	0	0	NA	171	100.7	34.44	102	0.596491228070175	5.3486560994657	0.0736874206398645	10.16448634	6.6	92360.4146141377	206	4.867
17078	2	2	24	32	1	1	1	1.06	70932.44515	35445.30777	78842.53822	40148.72635	2	3	3	NA	1	1	1	2	3	3	NA	2	0	71	104	0	1	0	0	0	0	0	0	0	NA	172.6	73.2	24.57	88.6	0.51332560834299	3.61215100768038	0.0797951609786955	10.3556695	8.8	95008.0561086376	107	5.606
17088	2	1	21	30	2	5	1	NA	72164.98657	36470.83702	73606.53641	37153.85963	3	1	1	367.5	1	NA	4	3	1	1	1	1	0	50	98	NA	0	0	0	0	0	0	0	0	NA	164.8	96.9	35.68	109	0.661407766990291	6.8920134328435	0.0783426029759687	11.07298239	8.4	NA	NA	NA
17091	2	2	16	46	1	1	1	3.98	112817.1409	58439.54563	116020.8031	60677.05927	2	3	5	NA	1	2	2	2	3	5	NA	2	0	88	135	0	1	0	0	0	0	0	0	0	0	178.8	112.4	35.16	124.6	0.696868008948546	7.80546902417615	0.0868230505514722	11.75262521	7.6	136370.617776587	273	5.111
17097	2	2	15	44	2	3	1	2.36	12839.05945	6412.920264	13312.45323	6871.870842	1	1	2	263	1	2	2	1	1	2	1	1	0	75	114	0	0	0	0	0	0	0	0	0	0	150.8	66.5	29.24	91.9	0.609416445623342	5.64273262075949	0.0788490735888578	11.26950106	8.9	NA	NA	NA
17103	2	1	23	44	1	1	3	5	83210.64006	43103.30821	85263.88017	43316.24496	2	1	5	225.75	3	3	3	2	1	5	1	1	0	77	135	0	1	0	0	0	0	0	0	0	0	173.7	85.4	28.3	102.2	0.588370754173863	5.16724250794903	0.0835013242240212	11.05915539	6.8	91147.8120604544	1035	6.078
17112	2	1	26	31	2	1	1	1.7	85963.8045	43444.502	87680.9961	44258.1268	2	3	3	425.25	1	1	1	2	3	3	1	1	1	89	116	0	1	0	0	0	0	0	0	0	NA	161.9	80.9	30.86	105.3	0.650401482396541	6.61864546620473	0.0841151710333141	11.70722892	10.8	106177.763155514	157	4.939
17115	2	1	24	23	2	5	2	NA	72754.45157	33455.46305	76455.3104	36253.91557	2	1	3	NA	2	NA	4	2	1	3	NA	2	0	71	95	0	1	0	0	0	0	0	0	0	NA	148.6	44.8	20.29	65.2	0.438761776581427	2.28219035292108	0.0718980027531149	9.741113166	8.7	NA	NA	NA
17117	2	1	14	47	1	1	1	5	80542.38291	41721.1447	83375.55177	43444.4306	2	3	5	47.25	1	3	3	2	3	5	0	0	1	78	143	0	0	0	0	0	0	0	0	0	0	168	86.1	30.51	102.4	0.60952380952381	5.64520280125743	0.0809127901420531	11.03566176	7.6	NA	NA	NA
1712	1	1	4	45	2	3	1	1.06	10218.9889067954	5965.343132	10055.7479919359	5945.324446	1	1	1	NA	1	1	1	1	1	1	NA	2	0	64	125	0	1	0	0	0	0	0	0	0	0	155	62.8	26.14	87	0.561290322580645	4.58085886190383	0.0793383226881045	10.97840962	9.1	11800.5968632269	204	5.194
17120	2	2	20	26	1	2	3	NA	32077.42914	14712.81237	32901.66888	15070.05536	1	3	4	56	3	NA	4	1	3	4	0	0	0	85	130	2	0	0	0	0	0	0	0	0	NA	183.5	57.9	17.2	67.5	0.367847411444142	1.21413907912029	0.074782521974896	8.870834788	5.1	35221.9378871702	77	6.189
17131	2	1	15	24	1	3	1	2.13	19673.40511	10388.49846	19862.11141	10721.02428	2	1	1	31.5	1	2	2	2	1	1	0	0	0	76	125	0	1	0	0	0	0	0	0	0	NA	188.2	146.3	41.31	132.8	0.705632306057386	8.0389633539441	0.081006176796801	10.97933185	5.1	NA	NA	NA
17153	2	2	20	38	1	1	1	5	75692.61539	37823.98933	77560.34665	38589.55626	2	3	4	255.938	1	3	3	2	3	4	1	1	0	68	112	0	1	0	0	0	0	0	0	0	NA	168.6	86.6	30.47	103.8	0.615658362989324	5.78709517360983	0.0819445860221551	11.15419949	9.1	NA	NA	NA
17161	2	1	26	36	2	1	1	0.34	91124.30328	46052.52175	91283.03715	50808.47049	3	1	2	31.5	1	0	0	3	1	2	0	0	0	73	110	0	1	0	0	0	0	0	0	0	NA	164.6	60.8	22.44	76.4	0.464155528554071	2.71120033268056	0.0748508163737249	9.798093262	9.1	120335.230454125	96	5.178
17164	2	1	19	39	2	1	1	4.44	87626.48382	44284.78909	91663.51417	46537.72199	3	1	3	155.75	1	3	3	3	1	3	1	1	0	65	115	0	1	0	0	0	0	0	0	0	NA	169.1	70.1	24.51	75	0.443524541691307	2.36077739247634	0.0683534729546115	8.957818412	5.8	NA	NA	NA
17167	2	2	23	30	2	1	2	0.93	46401.99399	23450.70152	47328.90869	23889.88418	3	2	NA	31.5	2	0	0	3	2	6	0	0	1	NA	NA	0	0	0	0	0	0	0	0	0	NA	163.8	65.4	24.38	77.4	0.472527472527473	2.85804471831756	0.0719274854401781	9.570884748	5.9	NA	NA	NA
17175	2	2	25	30	2	3	1	NA	15571.29866	7348.006635	15521.90945	8396.08808	1	2	NA	341.75	1	NA	4	1	2	6	1	1	0	63	99	0	0	0	0	0	0	0	0	0	NA	152.4	57.1	24.58	77.8	0.510498687664042	3.55783344442261	0.0745474045802324	10.29583426	7.4	19564.6165933299	77	5.433
17176	2	1	28	41	1	2	1	5	19514.38956	11149.55583	19987.62685	11994.97717	2	1	3	NA	1	3	3	2	1	3	0	0	0	74	104	0	0	0	0	0	0	0	0	0	0	175.8	61.4	19.87	76.5	0.435153583617747	2.22323017023189	0.0786478319363196	9.762864227	4.4	32931.9768733563	48	5.161
17189	2	2	19	27	2	1	1	2.26	87077.98422	40042.00734	91089.74471	42786.12124	3	1	1	135	1	2	2	3	1	1	0	0	0	80	118	0	0	0	0	0	0	0	0	0	NA	172.2	69.1	23.3	79.7	0.462833914053426	2.68826442237992	0.0744511025836034	9.58780732	5.7	NA	NA	NA
17195	2	2	17	27	1	3	1	0.8	16199.88425	7984.838263	16560.98126	8167.005363	1	1	3	45	1	0	0	1	1	3	0	0	0	74	119	0	1	0	0	0	0	0	0	0	NA	156.9	62.8	25.51	87.2	0.555768005098789	4.46478635571725	0.0803337500589087	11.00364734	6.8	17817.102435468	92	5.433
17198	2	1	24	36	1	2	1	1.84	30125.74448	14756.73331	30665.89237	15338.3201	2	3	3	94.5	1	1	1	2	3	3	0	0	0	72	115	0	1	0	0	0	0	0	0	0	NA	174.1	83.8	27.65	92.2	0.529580700746697	3.93046842698203	0.0764190166719193	10.07184217	7.4	NA	NA	NA
17199	2	1	25	44	1	3	1	NA	9883.907864	5059.068804	10928.66024	5718.631251	1	3	5	NA	1	NA	4	1	3	5	NA	2	0	76	120	1	1	0	0	0	0	0	0	0	0	168.6	91	32.01	103.7	0.615065243179122	5.77331178524724	0.0792184222378233	10.87071376	6.7	NA	NA	NA
172	1	1	12	41	1	2	2	NA	28761.2167725133	14478.74678	30085.0155294808	14368.28829	3	1	3	63	2	NA	4	3	1	3	0	0	1	94	133	0	1	0	0	0	0	0	0	0	0	189.5	122.4	34.08	114.3	0.603166226912929	5.49970943199276	0.0789905672326926	10.33131305	4.6	40900.5012765957	125	5.306
1720	1	1	2	36	2	3	NA	1.81	21269.1715464553	11730.05777	21764.3675106022	12612.76725	2	1	3	NA	4	1	1	2	1	3	NA	2	0	52	96	0	1	0	0	0	0	0	0	0	NA	162.2	60.2	22.88	76.6	0.472256473489519	2.85324932754042	0.0746275752915065	9.872576872	10	NA	NA	NA
17200	2	1	21	30	2	4	3	0.28	4799.484939	2425.57009	4829.184856	2902.325725	1	3	2	150	3	0	0	1	3	2	1	1	0	40	108	NA	1	0	0	0	0	0	0	0	NA	166.6	109.8	39.56	119.4	0.716686674669868	8.33785366080866	0.0796763271793447	11.39470685	8.6	NA	NA	NA
17205	2	1	19	26	2	1	1	4.52	73899.89363	33982.18401	78575.20851	37315.68177	3	2	5	78.75	1	3	3	3	2	5	0	0	0	56	97	NA	1	0	0	0	0	0	0	0	NA	163.5	84.9	31.76	103.1	0.630581039755352	6.13843105462161	0.0803981627259392	11.18934901	10.1	88378.7904254636	151	4.794
17213	2	1	18	20	1	3	1	0.84	25911.09216	12771.44187	26488.65294	13062.81115	2	1	3	3.5	1	0	0	2	1	3	0	0	0	61	122	0	1	0	0	0	0	0	0	0	NA	161.8	74.2	28.34	88.6	0.547589616810878	4.29506220030771	0.074933824579929	10.28565064	7.4	27038.0236568445	136	5.739
17216	2	2	16	42	1	2	3	2.71	31119.76114	17780.29045	33434.71602	18817.64193	2	2	2	NA	3	2	2	2	2	2	NA	2	1	99	137	0	1	0	0	0	0	0	0	0	NA	178	109.1	34.43	116.4	0.653932584269663	6.70582653447804	0.0824362632347672	11.14398721	11.6	NA	NA	NA
17221	2	2	26	28	2	5	1	4.92	4787.595479	2201.531593	5008.164278	2352.404485	3	2	3	NA	1	3	3	3	2	3	NA	2	0	54	104	NA	1	0	0	0	0	0	0	0	NA	167	70.1	25.14	95.1	0.569461077844311	4.75477367951407	0.0857522319166353	11.35851375	10.4	NA	NA	NA
17222	2	1	17	24	2	3	3	1.01	18249.82191	8457.960466	19261.04001	8820.392723	3	3	3	23.625	3	1	1	3	3	3	0	0	0	78	120	NA	1	0	0	0	0	0	0	0	NA	164.8	87.1	32.07	97.3	0.590412621359223	5.21261575732336	0.0750876069093615	10.42566492	5.7	22502.7988485755	128	3.967
17228	2	1	20	25	2	2	3	2.93	4796.632664	2215.594964	4891.823955	2302.853998	3	1	4	NA	3	2	2	3	1	4	NA	2	0	65	112	NA	0	0	0	0	0	0	0	0	NA	169.1	75.4	26.37	84.5	0.499704316972206	3.35325901770449	0.0733462901168247	9.731303914	5.8	NA	NA	NA
17244	2	2	19	29	1	1	1	4.84	88466.77964	43538.87532	90649.7161	43935.59432	2	3	3	267.75	1	3	3	2	3	3	1	1	0	71	109	0	1	0	0	0	0	0	0	0	NA	168.9	65.9	23.1	77.5	0.458851391355832	2.6195540543651	0.0735211386405968	9.546825736	7.5	102346.656100474	63	5.417
17246	2	2	23	38	1	1	1	4.66	71849.93032	35903.77983	74377.33239	37955.98979	2	1	4	574	1	3	3	2	1	4	1	1	1	93	119	0	1	0	0	0	0	0	0	0	NA	178.9	74.8	23.37	92.6	0.517607602012297	3.69501395718078	0.0846967361504506	10.70681226	6.9	NA	NA	NA
17249	2	1	21	45	2	1	1	3.73	71684.76848	38807.14206	73116.72561	40290.47146	3	1	3	NA	1	2	2	3	1	3	0	0	1	81	121	0	1	0	0	0	0	0	NA	0	0	170.2	96.1	33.17	98.5	0.578730904817861	4.95522990811685	0.0731351469370027	10.04788224	6.3	NA	NA	NA
17253	2	2	16	42	2	2	1	3	30696.30474	16529.53273	31185.13661	16963.37835	3	1	4	NA	1	2	2	3	1	4	NA	2	1	88	147	0	1	0	0	0	0	0	0	0	0	171.2	67.9	23.17	82.9	0.484228971962617	3.06779164617751	0.0779564333601327	10.06050181	6.1	41890.8568982821	68	4.572
17258	2	2	24	37	2	4	2	0.99	45809.46535	23151.2486	47919.94832	24329.03924	3	3	5	46.667	2	0	0	3	3	5	0	0	1	79	124	0	1	0	0	0	0	0	0	0	NA	162.9	123.9	46.69	134.1	0.823204419889503	11.4710767239079	0.0810312091935552	12.0473943	6.3	62902.2823255135	95	5.083
17259	2	1	24	33	2	2	3	4.31	34703.5606	16029.79412	38261.92653	17900.22123	3	1	4	NA	3	3	3	3	1	4	NA	2	0	70	101	0	0	0	0	0	0	0	0	0	NA	161.1	56.9	21.92	71.6	0.444444444444444	2.37605580616281	0.0720230572122872	9.491981631	5.7	41659.9322722944	66	4.35
17270	2	2	14	42	2	1	2	5	89263.93176	48323.76744	92241.62745	51083.36198	3	1	NA	189	2	3	3	3	1	6	1	1	1	NA	NA	0	0	0	0	0	0	0	0	0	NA	167.3	NA	NA	NA	NA	NA	NA	NA	8.7	NA	NA	NA
17291	2	2	17	47	2	4	2	0.53	27852.76269	14551.33099	27901.28078	14744.9825	1	1	3	60	2	0	0	1	1	3	0	0	1	88	134	0	1	1	1	1	0	0	0	0	0	147.4	45.8	21.08	76.3	0.51763907734057	3.69562567091123	0.0823560278559015	11.27435743	5.9	35991.3073208478	54	5.639
17309	2	2	28	47	2	3	1	5	11204.98826	5464.84948	11582.0005	5554.078864	3	3	4	47.25	1	3	3	3	3	4	0	0	1	80	164	0	1	0	0	0	0	0	0	0	NA	153.8	90.2	38.13	114.7	0.745773732119636	9.14777273689668	0.0816408241109498	12.07703011	7.6	10794.524341964	160	5.667
17311	2	1	17	43	2	3	1	1.53	10404.03089	5196.659523	10640.66294	5710.125483	1	1	NA	NA	1	1	1	1	1	6	NA	2	0	76	108	0	1	0	0	0	0	0	0	0	0	167.3	70.7	25.26	84.2	0.503287507471608	3.42066991268007	0.0756151045319407	10.01388004	8.3	NA	NA	NA
17313	2	1	19	37	2	1	1	1.74	77176.37681	39719.96815	79206.67745	42245.54762	3	2	2	165.083	1	1	1	3	2	2	1	1	0	71	105	0	1	0	0	0	0	0	0	0	NA	165.7	96.3	35.07	111.4	0.672299336149668	7.16725912029182	0.0807731015502311	11.35199124	7.8	100054.728261688	146	5.017
17316	2	2	26	40	2	3	1	2.05	11275.14256	5531.042392	11899.89541	5512.481147	1	1	NA	NA	1	2	2	1	1	6	NA	2	0	66	97	0	0	0	0	0	0	0	0	0	0	147.9	56.8	25.97	72.4	0.489519945909398	3.16435658661237	0.0678848995089609	9.606482553	5.5	10941.4664108776	46	5.333
1732	1	1	9	37	1	1	1	4.11	83252.812722919	38953.31687	85586.6417350877	40519.44161	3	1	3	94.5	1	3	3	3	1	3	0	0	0	65	98	0	1	0	0	0	0	0	0	0	NA	175.5	83.9	27.24	97	0.552706552706553	4.40094872258294	0.0808776340901473	10.58987305	9.1	NA	NA	NA
17326	2	1	25	22	1	3	1	1.78	19575.42658	10336.76112	20620.50404	10753.28768	2	1	3	NA	1	1	1	2	1	3	NA	2	0	74	116	0	1	0	0	0	0	0	0	0	NA	169.9	79.6	27.58	95.6	0.562683931724544	4.61033817592909	0.0803461420562659	10.71522657	6.1	24540.147061048	154	4.9
17331	2	1	21	41	2	1	1	4.25	71684.76848	38807.14206	74987.34977	41561.83217	2	2	3	63	1	3	3	2	2	3	0	0	0	73	104	0	1	0	0	0	0	0	0	0	0	155.7	82.5	34.03	97.1	0.623635195889531	5.97381017307345	0.0741026303907969	10.69035816	7.7	NA	NA	NA
17337	2	2	23	42	1	3	1	3.48	14063.19957	7684.507321	14198.09306	8000.509308	2	3	NA	NA	1	2	2	2	3	6	NA	2	0	69	123	0	1	0	0	0	0	0	0	0	0	172.1	72.2	24.38	91	0.5287623474724	3.91419889850471	0.0825014958639729	10.70958873	7.1	NA	NA	NA
17342	2	2	17	34	2	3	1	3.31	3711.526698	1720.12342	3904.349468	1823.602359	2	1	1	NA	1	2	2	2	1	1	NA	2	0	52	97	NA	1	0	0	0	0	0	0	0	NA	161	71.2	27.47	103.4	0.642236024844721	6.41893254091366	0.0895093687731604	12.25407522	7.3	4447.51171557533	261	4.706
17346	2	2	22	39	1	1	2	3.99	85045.16006	42497.50402	88036.71916	44926.60205	2	1	3	378	2	2	2	2	1	3	1	1	1	91	134	0	1	0	0	0	0	0	0	0	NA	174.7	84.8	27.78	98.8	0.56554092730395	4.6710089724146	0.0814933800543764	10.7289944	6.8	106402.088053208	170	5.483
17352	2	1	28	24	1	3	3	0	15814.26397	7794.768043	15870.06152	8237.864761	2	1	3	180	3	0	0	2	1	3	1	1	0	63	102	0	0	0	0	0	0	0	0	0	NA	187.4	94.9	27.02	105.8	0.564567769477054	4.65030745884957	0.0858309615667697	10.86056856	6.4	NA	NA	NA
1736	1	1	11	48	2	3	1	0.67	9608.96154729422	5667.745056	9867.21673514558	5760.287294	3	3	5	326.25	1	0	0	3	3	5	1	1	1	82	104	2	1	0	0	0	0	0	0	0	0	170.5	79	27.18	105.1	0.616422287390029	5.80486821165795	0.0890377594309665	11.82467384	10.6	11349.5175538719	257	6.167
17380	2	2	24	43	2	1	1	5	90712.91146	49108.18457	94892.13628	52594.08492	3	1	3	NA	1	3	3	3	1	3	NA	2	0	72	115	0	0	0	0	0	0	0	0	0	0	160.3	61.6	23.97	76.6	0.477854023705552	2.95287077624567	0.0727751851639242	9.759743716	8.4	NA	NA	NA
17381	2	1	19	41	2	3	1	1.27	13036.4481	6511.512979	13239.53123	6509.717353	3	1	3	31.5	1	1	1	3	1	3	0	0	1	93	127	0	0	0	0	0	0	0	0	0	0	157.5	55.5	22.37	85.2	0.540952380952381	4.15922844429809	0.0855110015150575	11.43649918	10.5	NA	NA	NA
17384	2	2	23	39	2	3	1	1.4	21724.51416	10251.67378	21655.60812	10469.80807	1	1	NA	154.5	1	1	1	1	1	6	1	1	0	69	102	0	1	0	0	0	0	0	0	0	NA	158.8	59.5	23.59	82.4	0.518891687657431	3.72000082368481	0.0794968649440974	10.68239736	7.6	NA	NA	NA
17397	2	2	23	40	2	3	1	1.17	13821.66825	6903.718824	14177.85547	6904.35961	1	1	3	70.875	1	1	1	1	1	3	0	0	0	78	107	0	1	0	0	0	0	0	0	0	NA	161.1	82.6	31.83	102.5	0.63625077591558	6.27421595485424	0.0804053603738548	11.27804548	9.4	14344.1106171893	245	5.139
17402	2	2	20	34	2	2	1	0.44	34345.34039	15536.01274	35514.85934	15898.81824	2	1	1	1015	1	0	0	2	1	1	1	1	0	65	102	0	1	0	0	0	0	0	0	0	NA	156.7	79.8	32.5	111.1	0.70899808551372	8.1294495697565	0.0871479789942675	12.43691349	6.6	NA	NA	NA
17416	2	1	17	21	1	3	3	5	16811.86774	8877.469924	16973.12632	9161.629173	3	3	5	NA	3	3	3	3	3	5	0	0	0	73	115	0	1	0	0	0	0	0	0	0	NA	176.9	132.5	42.34	126.9	0.717354437535331	8.3560656845238	0.0785411284057337	11.02436752	11.2	NA	NA	NA
17417	2	2	20	20	1	2	3	0.44	29436.71002	13501.60542	29427.94198	13581.68733	2	3	4	10.5	3	0	0	2	3	4	0	0	0	57	121	0	0	0	0	0	0	0	0	0	NA	185.2	152.2	44.37	144.7	0.781317494600432	10.183905279005	0.0848376091205287	11.7290059	9.3	NA	NA	NA
17418	2	2	26	40	1	2	1	5	16134.93036	9218.700202	16345.37274	9435.030897	3	1	3	NA	1	3	3	3	1	3	0	0	0	85	122	0	0	0	0	0	0	0	0	0	0	177.6	91.6	29.04	91.8	0.516891891891892	3.68111466083224	0.0729105082728944	9.59168581	3.1	25903.6940925885	61	5.028
17419	2	2	17	40	1	3	1	2.76	10200.49518	5202.763816	10427.86522	5368.450274	1	1	3	189	1	2	2	1	1	3	1	1	1	50	144	1	0	0	0	0	0	0	0	0	0	166.1	70.3	25.48	94.3	0.567730282962071	4.71771678090738	0.0845007559250677	11.24693099	6.4	13101.7488062805	98	7.9
17448	2	2	22	29	2	2	3	0.75	43915.4868	20284.84109	44614.83121	20671.42127	2	3	5	NA	3	0	0	2	3	5	NA	2	0	64	114	0	0	0	0	0	0	0	0	0	NA	172.7	66.9	22.43	83.5	0.48349739432542	3.05452430749563	0.0798890869493226	10.20876993	10.7	NA	NA	NA
17455	2	1	28	25	1	3	1	1.33	15814.26397	7794.768043	16166.76547	7972.598857	2	3	5	NA	1	1	1	2	3	5	NA	2	0	73	110	0	0	0	0	0	0	0	0	0	NA	168.2	77.4	27.36	89.6	0.532699167657551	3.99270348387631	0.0760882540214727	10.1844488	6.9	NA	NA	NA
17456	2	1	17	43	2	3	1	0	10404.03089	5196.659523	10371.03128	5222.284752	1	1	4	NA	1	0	0	1	1	4	NA	2	0	71	102	0	1	0	0	0	0	0	0	0	0	161.8	71.5	27.31	96.9	0.598887515451174	5.40268269080588	0.0840014375383676	11.45963423	4.5	NA	NA	NA
17460	2	2	19	44	1	1	2	4.66	112358.2326	58201.83001	112374.9676	60967.11701	2	2	5	7.875	2	3	3	2	2	5	0	0	1	72	124	0	1	1	1	1	0	0	0	0	0	171.4	88.7	30.19	104.2	0.607934655775963	5.60868644461902	0.082089365998353	11.06384057	7.9	NA	NA	NA
17481	2	1	25	38	2	1	1	1.22	16692.94309	7877.304216	16639.99624	8044.916863	1	1	1	NA	1	1	1	1	1	1	NA	2	0	70	107	0	1	0	0	0	0	0	0	0	NA	150.9	55.7	24.46	92.4	0.612326043737575	5.70983529320648	0.0892667485230933	12.38067644	4.9	18746.3152429944	466	5.356
17484	2	1	21	45	1	2	3	0.73	15820.48053	8463.811226	16402.60584	9163.675539	2	1	3	281.5	3	0	0	2	1	3	1	1	1	105	146	0	0	0	0	0	0	0	0	0	0	181.9	75.1	22.7	82	0.450797141286421	2.48244804604946	0.0758368463515921	9.462238357	5.3	NA	NA	NA
17502	2	2	20	37	2	1	1	0.67	48883.67001	24704.89425	49808.60423	24794.08593	2	3	2	NA	1	0	0	2	3	2	NA	2	0	74	100	0	1	0	0	0	0	0	0	0	NA	166.3	118.2	42.74	126	0.757666867107637	9.48876458786282	0.0799284532315764	11.5894228	10.4	58674.1567160249	160	4.639
17507	2	2	17	34	2	5	1	5	5414.915607	2736.597261	5664.385603	2875.818202	3	1	NA	47.25	1	3	3	3	1	6	0	0	0	69	97	NA	1	0	0	0	0	0	0	0	NA	160.3	69.4	27.01	103.4	0.64504054897068	6.48722931102913	0.0907202116565577	12.41197247	10.9	NA	NA	NA
17508	2	2	27	49	2	4	2	2.94	103692.5593	56134.82422	114530.0575	65113.54525	3	2	3	94.5	2	2	2	3	2	3	0	0	0	77	113	0	1	0	0	0	0	0	0	0	0	162.3	79.3	30.1	96.4	0.5939617991374	5.29187146556745	0.0782000042975984	10.82531245	8.9	NA	NA	NA
1751	1	2	7	44	1	2	1	NA	20793.5527175176	10467.72766	21750.6220744265	10713.36867	3	3	3	NA	1	NA	4	3	3	3	0	0	0	63	117	0	0	0	0	0	0	0	0	0	0	178.9	79.8	24.93	88.6	0.495248742314142	3.27012504656363	0.077621202398279	9.918186632	7	0	65	5.322
17518	2	2	15	41	1	3	1	2.13	12709.91338	6879.122525	13112.38533	7174.683834	2	1	3	63	1	2	2	2	1	3	0	0	1	90	126	2	1	0	0	0	0	0	0	0	0	169	86.2	30.18	102	0.603550295857988	5.50845389285968	0.0809426333018944	10.98617566	7.5	16332.9934502382	113	6.583
1752	1	2	4	34	2	2	2	2.99	25673.9962221013	12028.34009	27461.7443439365	12052.46596	3	1	3	NA	2	2	2	3	1	3	NA	2	0	72	116	0	1	0	0	0	0	0	0	0	NA	151.3	72.4	31.63	94.7	0.625908790482485	6.02748674883816	0.0769776036280119	11.12962921	6	NA	NA	NA
17523	2	2	17	28	2	1	2	5	58729.289	27006.12149	61434.99978	28856.8747	2	1	5	21	2	3	3	2	1	5	0	0	0	64	95	0	1	0	0	0	0	0	0	0	NA	166	96	34.84	98.3	0.592168674698795	5.25176814276944	0.071523272360995	10.03270174	8.6	67222.7911205246	77	5.117
17531	2	1	18	41	1	1	1	5	89676.59952	46452.69049	92831.07472	48371.41221	3	2	3	15.75	1	3	3	3	2	3	0	0	0	72	93	0	1	0	0	0	0	0	0	0	0	175.1	84.5	27.56	100.1	0.571673329525985	4.80230855418176	0.0829096080940561	10.88944443	4	101785.101492603	86	5.1
17541	2	1	17	34	1	3	3	5	16356.92531	8555.265283	16874.88349	8844.740537	3	1	1	94.5	3	3	3	3	1	1	0	0	0	85	121	0	1	0	0	0	0	0	0	0	NA	172.7	82.7	27.73	93.4	0.540822235089751	4.1565820235395	0.0775772048597345	10.27055994	9.4	20184.6393351087	99	5.65
17543	2	2	26	37	2	1	1	5	59810.8202	30782.52661	61384.28026	32739.82217	3	1	2	141.75	1	3	3	3	1	2	0	0	0	72	119	0	1	0	0	0	0	0	0	0	NA	164.4	79.2	29.3	88.5	0.538321167883212	4.10585211576227	0.0726240755504097	9.944447971	7.2	NA	NA	NA
17547	2	1	27	44	1	2	3	0.99	20476.86998	11699.46948	22000.11528	12382.04899	3	2	3	118.125	3	0	0	3	2	3	0	0	1	61	117	0	1	0	0	0	0	0	0	0	0	172.5	141.8	47.65	138.9	0.805217391304348	10.909531519053	0.0804635320776881	11.66444636	6.4	NA	NA	NA
17553	2	1	25	40	1	3	1	0.79	9883.907864	5059.068804	10119.18901	5192.144607	2	1	5	NA	1	0	0	2	1	5	NA	2	1	96	166	0	1	0	0	0	0	0	0	0	0	160.5	72.2	28.03	91.6	0.570716510903427	4.78172590583841	0.0783566553940705	10.78020141	9	NA	NA	NA
17561	2	2	26	21	2	2	3	0.68	27318.29874	12618.49496	27177.41339	13067.79009	3	1	4	918.75	3	0	0	3	1	4	1	1	0	47	111	0	0	0	0	0	0	0	0	0	NA	167.6	60.4	21.5	78.3	0.467183770883055	2.76400598991847	0.0782226362313737	10.07495912	5	NA	NA	NA
17577	2	1	24	46	1	2	3	1.72	20496.86692	11710.89475	22021.59977	12394.14084	3	3	5	141.75	3	1	1	3	3	5	0	0	1	87	146	0	1	0	0	0	0	0	0	0	NA	178.9	79.7	24.9	85.8	0.479597540525433	2.98414614014973	0.0752285260585347	9.610768741	5.7	31949.8770976726	63	4.994
17585	2	2	15	31	2	1	3	5	69551.44532	35150.00206	73951.65338	37960.23672	3	3	4	94.5	3	3	3	3	3	4	0	0	0	80	129	0	1	0	0	0	0	0	0	0	NA	162.1	75.1	28.58	92	0.567550894509562	4.71388268356287	0.0773015443203758	10.61616986	9.6	89905.3600710251	139	4.844
17587	2	1	15	37	1	1	1	2.15	71849.93032	35903.77983	74377.33239	37955.98979	3	2	2	141.75	1	2	2	3	2	2	0	0	0	79	108	0	0	0	0	0	0	0	0	0	NA	180.8	72.9	22.3	86.8	0.480088495575221	2.99297397972208	0.0814799217797295	10.16613707	4.6	89893.2121188874	59	5.089
1759	1	2	4	48	1	2	1	0	20272.7407061481	10205.54456	22795.5757120914	10979.38571	3	2	NA	NA	1	0	0	3	2	6	NA	2	0	80	121	0	0	0	0	0	0	0	0	0	NA	178.2	93.4	29.41	97.7	0.548260381593715	4.30888471054885	0.0768146455425003	10.10930095	4.2	NA	NA	NA
17591	2	1	20	39	2	1	1	4.31	98475.60297	49767.73138	101760.5846	51621.90736	3	3	5	126	1	3	3	3	3	5	0	0	0	76	114	0	1	0	0	0	0	0	0	0	NA	166	93.7	34	111	0.668674698795181	7.07513658472243	0.0820886266746181	11.467089	12.9	122161.062568818	232	5.133
17592	2	1	25	25	2	3	1	1.29	1992.071738	912.472103	2040.385315	932.40843	3	1	3	106.312	1	1	1	3	1	3	0	0	0	53	99	NA	1	0	0	0	0	0	0	0	NA	161.2	64.2	24.71	97.8	0.606699751861042	5.5803785961815	0.090797628551527	12.20594309	11.5	2174.49525872554	227	4.167
17595	2	1	22	31	2	3	3	5	23432.62181	10859.95194	24650.00307	11513.26338	3	1	4	52.5	3	3	3	3	1	4	0	0	0	76	107	0	1	0	0	0	0	0	0	0	NA	173.6	71.9	23.86	83.8	0.482718894009217	3.04042857934149	0.0767400713501495	9.882790144	4.7	26850.3971272917	102	5.367
17598	2	1	28	30	1	3	1	1.07	16996.48523	8974.956788	17903.8802	9336.608553	2	3	5	NA	1	1	1	2	3	5	NA	2	0	59	110	0	1	0	0	0	0	0	0	0	NA	171.6	82.9	28.15	98.2	0.572261072261072	4.81496948916646	0.0810091197708106	10.78534949	7.1	19099.3534404533	130	5.722
1760	1	1	12	47	2	3	1	2.05	7743.73557908726	4603.29297	7620.0350357273	4521.245498	1	1	3	63	1	2	2	1	1	3	0	0	1	86	140	0	1	0	0	0	0	0	0	0	0	156.1	112.7	46.25	128	0.819987187700192	11.3696594033794	0.079512247005129	12.05724294	6.4	NA	NA	NA
17603	2	1	22	45	1	3	1	3.01	12229.97998	6619.363031	14090.35787	7478.68896	1	1	2	126	1	2	2	1	1	2	0	0	1	79	127	0	1	0	0	0	0	0	0	0	0	157	92.2	37.41	113.3	0.721656050955414	8.47381344381478	0.08083912638617	11.79952295	8.1	18213.5346006047	271	5.406
17608	2	2	23	44	1	3	1	1	13908.91871	7119.26676	14240.01308	7306.534848	1	1	4	8	1	1	1	1	1	4	0	0	0	82	108	2	1	0	0	0	0	0	0	0	0	164.5	74.8	27.64	90.6	0.550759878419453	4.36054577569405	0.0772715968826353	10.47556362	7	16633.1490803883	138	6.267
17613	2	1	28	21	1	3	1	1.33	15814.26397	7794.768043	16166.76547	7972.598857	2	1	5	NA	1	1	1	2	1	5	NA	2	0	63	96	0	0	0	0	0	0	0	0	0	NA	153.2	54.5	23.22	80.2	0.523498694516971	3.81017193530619	0.0796104677043122	10.8636588	6.6	NA	NA	NA
17617	2	1	17	37	2	3	1	1.13	16352.76671	7716.776932	16300.89884	7880.973893	1	1	NA	NA	1	1	1	1	1	6	NA	2	0	NA	NA	0	0	0	0	0	0	0	0	0	NA	148.2	71.1	32.37	NA	NA	NA	NA	NA	6.3	NA	NA	NA
17620	2	2	28	41	1	4	1	1.06	39371.65313	20394.60937	43762.21714	22754.44029	1	1	2	NA	1	1	1	1	1	2	NA	2	0	72	105	0	0	0	0	0	0	0	0	0	0	172	74	25.01	92.1	0.53546511627907	4.04821820270917	0.0821144545222748	10.70640753	6.6	NA	NA	NA
17630	2	1	17	41	2	3	1	0.94	10164.71739	4928.19468	10411.24157	4955.26396	3	1	NA	NA	1	0	0	3	1	6	NA	2	1	81	143	0	1	0	0	0	0	0	0	0	NA	152.5	69.6	29.93	99.1	0.64983606557377	6.60473142977452	0.0832468076343332	11.87870329	9.1	NA	NA	NA
1764	1	1	5	33	1	3	1	0.74	19936.4347852534	11288.93322	20026.0801601782	11570.44132	2	3	5	15.75	1	0	0	2	3	5	0	0	0	72	117	0	1	0	0	0	0	0	0	0	NA	169.7	98.4	34.17	108.7	0.640542133176193	6.37783272178552	0.0792425854912399	10.95801763	11.1	NA	NA	NA
17640	2	1	16	36	2	2	3	0.42	36162.86597	16703.8565	36873.86417	16914.88542	2	1	1	NA	3	0	0	2	1	1	NA	2	1	69	99	1	1	1	1	1	0	0	NA	0	NA	154.2	113.7	47.82	130.9	0.848897535667964	12.296338676969	0.0800124824920206	12.27607164	5.6	42926.4136426742	161	8.439
17641	2	1	27	49	2	2	1	1.12	25360.48375	13656.26742	25633.27445	14143.50368	2	1	3	31.5	1	1	1	2	1	3	0	0	1	83	154	0	0	0	0	0	0	0	0	0	0	153.8	110.2	46.59	122.5	0.796488946684005	10.6418192101787	0.0762891508041427	11.66931307	4.7	31618.4218921451	64	4.978
17647	2	2	25	25	1	3	1	2.07	18260.10022	9642.205911	19234.95606	10030.74492	1	1	4	NA	1	2	2	1	1	4	NA	2	0	58	110	0	1	0	0	0	0	0	0	0	NA	174.5	69.5	22.82	85.8	0.491690544412607	3.20428303117757	0.0807320187029377	10.29188407	5.4	22349.7967048902	295	5.4
17649	2	2	25	45	2	3	2	2.33	8563.907802	4176.75289	8673.300183	4234.483102	1	1	3	NA	2	2	2	1	1	3	NA	2	0	69	105	0	0	0	0	0	0	0	0	0	0	158.7	73.3	29.1	95.6	0.60239445494644	5.48215524415366	0.080212263086127	11.16621292	4.7	8404.82777036499	60	5.211
17650	2	1	20	31	2	1	1	2.56	52328.26428	26931.51812	53704.87864	27289.56976	2	3	5	60	1	2	2	2	3	5	0	0	0	74	103	0	0	0	0	0	0	0	0	0	NA	159.2	55.5	21.9	74.1	0.465452261306533	2.73376941849909	0.0750269456018056	9.946532738	8.4	NA	NA	NA
17654	2	2	25	42	1	3	3	2.83	9322.048994	5093.816197	9819.727202	5345.867142	2	1	2	40	3	2	2	2	1	2	0	0	0	88	132	0	1	0	0	0	0	0	0	0	0	164.2	83.2	30.86	101.4	0.617539585870889	5.83090393476516	0.0804304991847158	11.11671039	5.4	11926.2017852665	214	5.644
17658	2	2	16	26	1	3	1	0.34	27104.43794	14312.43907	26966.69083	14480.20184	2	1	5	14	1	0	0	2	1	5	0	0	0	56	110	0	1	0	0	0	0	0	0	0	NA	166.9	66.2	23.77	85.5	0.512282804074296	3.59207828795178	0.0800543910955659	10.50841269	8.1	NA	NA	NA
17659	2	2	23	34	1	1	3	4.51	71849.93032	35903.77983	71860.63189	38182.24375	2	1	5	183	3	3	3	2	1	5	1	1	0	67	118	0	0	0	0	0	0	0	0	0	NA	179.4	75.2	23.37	93.4	0.520624303232999	3.75381646336967	0.0853093268887914	10.77055185	8.6	NA	NA	NA
1766	1	1	7	25	1	1	1	2.67	66963.7468922109	30858.0474	80402.7118591121	32458.35923	2	3	5	466.312	1	2	2	2	3	5	1	1	0	77	125	0	1	0	0	0	0	0	0	0	NA	171.3	96.4	32.85	100.1	0.584354932866316	5.07848030271396	0.0745644490767236	10.19519556	8.9	76809.5502771346	161	4.883
17663	2	1	18	39	2	1	1	2.55	82408.91033	41647.92485	84055.09025	42427.90351	2	3	5	236.25	1	2	2	2	3	5	1	1	0	73	132	0	1	0	0	0	0	0	0	0	NA	169.6	76.5	26.6	92.4	0.544811320754717	4.23799541961125	0.0796228935648958	10.56431284	13.1	NA	NA	NA
17666	2	1	26	22	2	2	1	0.17	34581.07745	15973.21838	35131.77346	16277.62942	2	3	1	NA	1	0	0	2	3	1	NA	2	0	60	117	0	0	0	0	0	0	0	0	0	NA	157.3	74.3	30.03	85.5	0.54354736172918	4.21213248510958	0.0705610224596748	9.919087192	7.1	NA	NA	NA
17667	2	1	28	37	2	3	1	1.13	16532.34265	7801.517786	16479.90519	7967.517856	2	1	1	NA	1	1	1	2	1	1	0	0	0	64	116	1	0	0	0	0	0	0	0	0	NA	159.1	111.2	43.93	124.6	0.783155248271527	10.2388734178358	0.079343036473288	11.81586849	7.1	23153.0236093962	60	9.528
17669	2	1	16	44	1	2	1	3.31	24994.1883	14280.44147	25320.17895	14615.55356	3	1	3	108.5	1	2	2	3	1	3	0	0	0	82	124	0	1	0	0	0	0	0	0	0	0	171.2	84.4	28.8	92.1	0.537967289719626	4.09869386201683	0.0749168355752707	10.02509292	8	40126.7184443326	97	5.506
17674	2	2	17	45	2	3	1	2.21	12024.72372	5898.750841	11986.58358	5866.826408	2	1	3	7.875	1	2	2	2	1	3	0	0	0	74	123	1	1	0	0	0	0	0	0	0	0	153.6	62.3	26.41	91.5	0.595703125	5.33093666723147	0.0832491648551352	11.5924991	7.6	NA	NA	NA
1768	1	2	8	34	1	1	3	1.68	83252.812722919	38953.31687	89169.21405	44124.85526	2	3	3	264.25	3	1	1	2	3	3	1	1	0	82	106	0	0	0	0	0	0	0	0	0	NA	167.1	53.1	19.02	69.2	0.414123279473369	1.88945119097122	0.0751295627210173	9.496396383	7.5	NA	NA	NA
17681	2	1	22	26	2	3	1	4.44	23432.62181	10859.95194	24731.01757	11325.31199	3	1	3	15.75	1	3	3	3	1	3	0	0	0	75	118	0	1	0	0	0	0	0	0	0	NA	160.2	82.5	32.15	103.3	0.64481897627965	6.48182219185679	0.0807201104488842	11.37295569	4.4	26390.3123447379	187	5.383
17700	2	2	26	37	2	2	1	4.35	24369.41016	10865.23708	24315.40489	11551.49901	3	1	3	NA	1	3	3	3	1	3	0	0	0	69	102	0	0	0	0	0	0	0	0	0	NA	160.4	63.4	24.64	80.5	0.501870324189526	3.3939492285881	0.0750642637702381	10.11000223	5.1	27993.0714313252	42	4.728
17706	2	2	28	35	2	2	1	5	28234.41376	13041.65428	28712.14299	13191.86275	3	3	5	63	1	3	3	3	3	5	0	0	0	68	98	0	1	0	0	0	0	0	0	0	NA	161.8	82.3	31.44	94.2	0.582200247218789	5.0311145811898	0.0743429777742403	10.38367257	4.8	30015.9933329503	99	4.617
17709	2	2	14	36	2	4	1	1.83	64952.97861	31678.74254	67244.2139	32772.59992	3	1	2	35.438	1	1	1	3	1	2	0	0	0	79	115	0	0	0	0	0	0	0	0	0	NA	159	68.8	27.21	82.5	0.518867924528302	3.7195378418391	0.0723218774711867	9.946258207	6.3	NA	NA	NA
17715	2	2	16	31	1	2	1	4.7	37780.05739	18506.10636	38272.80976	19199.1917	3	1	1	248.062	1	3	3	3	1	1	1	1	0	68	128	0	1	0	0	0	0	0	0	0	NA	181	78.4	23.93	76.9	0.424861878453039	2.05778325360205	0.0688322426906752	8.684969717	7.5	NA	NA	NA
17718	2	2	16	28	1	3	1	NA	27104.43794	14312.43907	28551.46832	14889.16818	1	1	5	NA	1	NA	4	1	1	5	NA	2	0	61	120	0	1	0	0	0	0	0	0	0	NA	167.1	71.8	25.71	95	0.56852184320766	4.7346498797022	0.0843659748673183	11.21143964	7.3	NA	NA	NA
17720	2	2	14	39	1	1	1	3.33	69799.42371	34879.13113	70885.25431	36281.45254	2	1	3	252	1	2	2	2	1	3	1	1	0	71	111	0	1	0	0	0	0	0	0	0	NA	166.6	81	29.18	99.5	0.597238895558223	5.36548885746788	0.0813321133369052	11.05555556	4.6	85856.5287583823	126	4.833
17721	2	2	20	20	2	2	3	NA	34866.87121	15545.58849	36080.45639	16898.05207	2	3	2	210	3	NA	4	2	3	2	1	1	0	65	101	0	1	0	0	0	0	0	0	0	NA	173.6	93.5	31.03	106.9	0.615783410138249	5.79000288180782	0.0821640164880307	11.05533481	7.8	39327.5421456621	162	4.706
17723	2	2	28	31	1	3	3	1.47	16536.54691	8649.213895	19052.02334	9686.520502	2	2	5	45	3	1	1	2	2	5	0	0	1	70	146	0	1	0	0	0	0	0	0	0	NA	169.8	83.2	28.86	103.2	0.607773851590106	5.60499692496933	0.0841743884556368	11.31404845	5.9	21132.0698770751	110	5.639
17724	2	2	25	23	1	2	1	0.74	30636.93742	15007.13502	30537.53328	15096.14667	2	3	4	NA	1	0	0	2	3	4	NA	2	0	67	96	0	0	0	0	0	0	0	0	0	NA	171.1	57.3	19.57	69.7	0.407364114552893	1.78574711177106	0.0733748494017761	9.207791298	8.9	31802.2805639007	101	4.178
17729	2	2	16	48	2	4	1	0.73	38219.35164	20580.58874	38562.30343	21442.35313	1	1	2	NA	1	0	0	1	1	2	NA	2	1	75	116	0	1	0	0	0	0	0	0	0	0	161.8	58.6	22.38	83.9	0.518541409147095	3.71317848411923	0.0830550378966345	10.96006558	7	47935.3195093225	149	5.439
17730	2	2	23	42	1	3	1	1.17	13908.91871	7119.26676	15379.12423	8047.421959	1	1	3	NA	1	1	1	1	1	3	NA	2	0	69	132	0	0	0	0	0	0	0	0	0	0	170.6	81.6	28.04	100.2	0.587338804220399	5.14437305373355	0.0831175758855588	11.09232644	6.6	17938.3646217056	136	5.333
17737	2	1	17	28	2	3	1	0.89	15976.6204	7318.120199	16063.77469	7304.603874	2	1	3	109.375	1	0	0	2	1	3	0	0	0	67	112	0	1	0	0	0	0	0	0	0	NA	158.8	67.3	26.69	92.3	0.581234256926952	5.00993837224985	0.0820119999556007	11.25107887	7.1	NA	NA	NA
17742	2	1	14	49	1	1	1	0.83	31321.42518	16224.57227	32140.52288	16140.9047	3	3	5	420	1	0	0	3	3	5	1	1	0	66	113	0	1	0	0	0	0	0	0	0	0	188.4	89.2	25.13	108.6	0.576433121019108	4.90522908387106	0.0922205519015774	11.49866438	7.6	NA	NA	NA
17747	2	1	27	25	2	1	1	3.08	6075.946281	2793.967818	6355.870551	2985.440884	3	1	2	NA	1	2	2	3	1	2	NA	2	1	70	112	NA	1	0	0	0	0	0	0	0	NA	158	80.7	32.33	113.9	0.720886075949367	8.45268237722308	0.0892876468740486	12.67905707	6.4	7345.60488765227	256	4.5
17755	2	2	28	49	1	3	2	2.83	10584.67905	5417.757866	11191.22242	5601.891821	3	1	2	63	2	2	2	3	1	2	0	0	1	92	166	1	1	0	0	0	0	0	0	0	0	172.7	106.9	35.84	118.7	0.687319050376375	7.55456251003585	0.0830920007160154	11.48052811	10.5	16278.6875322866	208	10.444
17756	2	1	28	39	1	4	1	1.13	28436.50834	14209.86952	28878.8792	14781.17974	1	2	5	31.5	1	1	1	1	2	5	0	0	0	79	114	0	0	0	0	0	0	0	0	0	NA	178.2	81.3	25.6	93.6	0.525252525252525	3.84471441143609	0.080722639715042	10.38079407	7.1	NA	NA	NA
17763	2	2	22	38	2	3	1	0.75	28697.27859	13299.88035	29028.1697	13712.64118	3	1	3	31.5	1	0	0	3	1	3	0	0	0	70	107	0	0	0	0	0	0	0	0	0	NA	153.5	71	30.13	94.8	0.617589576547231	5.83206998313261	0.0790232207620624	11.25069012	4.6	31953.2816553895	62	5.3
17772	2	2	15	31	1	3	1	0.23	19303.55973	9514.623682	19733.83797	9731.691499	1	3	NA	91.5	1	0	0	1	3	6	0	0	NA	NA	NA	0	0	0	0	0	0	0	0	0	NA	170.5	67.8	23.32	NA	NA	NA	NA	NA	6.5	NA	NA	NA
17775	2	2	16	30	1	4	1	4.19	45347.939	22660.59842	45354.69327	24098.64634	2	1	3	NA	1	3	3	2	1	3	NA	2	0	68	118	0	1	0	0	0	0	0	0	0	NA	173.4	131.5	43.73	134.2	0.773933102652826	9.96442145165037	0.0821060169143894	11.70279613	9.3	NA	NA	NA
1778	1	2	6	49	2	3	1	NA	7510.45270361017	4429.961653	7712.30733319455	4491.191664	1	1	3	252	1	NA	4	1	1	3	1	1	0	83	130	0	1	0	0	0	0	0	0	0	0	157.2	93.8	37.96	107.7	0.685114503816794	7.49715297903913	0.0760510643743311	11.12024317	8.5	NA	NA	NA
17784	2	2	27	27	2	3	1	3.35	5711.686116	2647.106126	6008.421996	2806.350357	3	1	5	7.875	1	2	2	3	1	5	0	0	0	68	114	NA	1	0	0	0	0	0	0	0	NA	157	62.6	25.4	82.5	0.525477707006369	3.84915807559162	0.0761988314524182	10.42717787	8.4	6437.31464748657	72	4.839
17789	2	2	18	22	2	2	3	2.01	32591.58961	14531.14153	32519.3631	14560.2874	2	1	NA	NA	3	2	2	2	1	6	NA	2	0	68	99	0	1	0	0	0	0	0	0	0	NA	158.7	88.9	35.3	105.4	0.664146187775677	6.96077435309115	0.0777503484226587	11.17865957	9.3	33129.6267908094	120	4.894
17790	2	2	26	39	1	1	2	1.28	67569.49051	33764.82203	67879.50412	41039.7401	2	1	3	NA	2	1	1	2	1	3	0	0	1	78	136	0	1	1	1	1	0	0	0	0	NA	176.9	103.5	33.07	111.5	0.630299604296213	6.13172393523968	0.081368221021796	10.95985207	5.6	NA	NA	NA
17802	2	2	21	32	1	5	1	5	54703.50219	27335.62148	56627.75937	28898.08746	3	1	NA	63	1	3	3	3	1	6	0	0	0	59	105	0	0	0	0	0	0	0	0	0	NA	171.8	NA	NA	NA	NA	NA	NA	NA	6.8	NA	NA	NA
17809	2	2	22	26	2	3	1	0.67	28697.27859	13299.88035	30287.38768	13869.79383	1	3	1	NA	1	0	0	1	3	1	NA	2	0	77	123	1	1	1	1	1	0	0	0	0	NA	154.5	101	42.31	118.5	0.766990291262136	9.76008586041411	0.0785161070093297	11.7911907	8.3	40304.605494552	149	10.289
1783	1	1	3	22	2	3	NA	0.86	1911.55721814442	1036.845516	2497.26403089494	1129.121974	2	1	1	45	4	0	0	2	1	1	0	0	0	57	111	NA	1	0	0	0	0	0	0	0	NA	164.4	91.2	33.74	104.4	0.635036496350365	6.24502846715762	0.077980534307216	10.93208701	9.1	2753.7709529303	192	5.094
17831	2	1	23	26	2	1	1	1.68	77758.61897	34506.8789	80501.57696	36298.20742	2	3	4	157.5	1	1	1	2	3	4	1	1	0	72	110	0	1	0	0	0	0	0	0	0	NA	167.6	87	30.97	97.1	0.579355608591885	4.96885934583224	0.0760538877170123	10.41021271	5.6	91821.1414128307	89	4.956
17834	2	1	28	21	2	3	3	1.46	1585.937073	726.441377	1594.588541	725.099664	3	1	5	51.188	3	1	1	3	1	5	0	0	0	58	111	NA	1	0	0	0	0	0	0	0	NA	159.5	72.5	28.5	98.4	0.61692789968652	5.81664411103628	0.0835060961868382	11.55649392	11.6	1663.26156583353	207	4.383
17837	2	1	16	46	2	2	1	1.26	30696.30474	16529.53273	33843.78249	18588.48841	2	3	4	141.75	1	1	1	2	3	4	0	0	0	57	112	0	0	0	0	0	0	0	0	0	0	175.2	61.1	19.91	79.7	0.454908675799087	2.55212808236359	0.081967891525167	10.19618522	5.5	44078.0650983039	68	5.094
17839	2	2	22	41	1	1	1	5	110035.4772	56998.63727	118196.8502	61765.98926	3	1	2	106.312	1	3	3	3	1	2	0	0	0	75	112	0	1	0	0	0	0	0	0	0	0	189	114	31.91	102.7	0.543386243386243	4.20884015651319	0.0742543108957418	9.618736285	6.7	NA	NA	NA
17841	2	1	27	28	2	1	1	1.26	172246.297	79213.20953	178682.3196	85995.76663	2	3	5	NA	1	1	1	2	3	5	NA	2	0	64	99	0	1	0	0	0	0	0	0	0	NA	153.3	54.7	23.28	85.4	0.557077625570776	4.49220582227798	0.0845989181412203	11.54686817	5.7	203505.348117891	746	4.483
1785	1	1	4	40	1	3	1	0.75	19843.2138128845	11627.22465	19932.4400141151	12785.89393	3	3	5	126	1	0	0	3	3	5	0	0	0	82	124	0	1	0	0	0	0	0	0	0	0	172.8	86.5	28.97	100	0.578703703703704	4.95463679522237	0.0806484083636921	10.75206661	10.3	NA	NA	NA
1788	1	1	11	23	1	3	3	1.44	24073.3883584219	12609.33543	25832.4123316041	14121.58233	3	1	5	140	3	1	1	3	1	5	0	0	0	73	105	0	0	0	0	0	0	0	0	0	NA	169.7	66.4	23.06	84.8	0.499705362404243	3.35327861344149	0.0803492935060502	10.40667071	5.9	NA	NA	NA
17880	2	1	22	37	2	3	1	2.83	20996.81848	9908.278357	20930.22055	10119.10591	1	1	2	63	1	2	2	1	1	2	0	0	0	72	111	0	1	0	0	0	0	0	0	0	NA	168.9	77.6	27.2	93.2	0.551805802249852	4.38223549138911	0.0792906208130386	10.57998499	6.1	NA	NA	NA
17886	2	1	18	23	2	3	1	2.11	23201.24071	10627.37075	23763.93878	10859.56495	2	1	1	NA	1	2	2	2	1	1	NA	2	0	58	96	NA	0	0	0	0	0	0	0	0	NA	160.3	49.7	19.34	74	0.461634435433562	2.66750598247864	0.0811198823375427	10.49671789	6.6	NA	NA	NA
17895	2	2	20	22	1	2	3	2.28	32796.24817	16064.8474	33223.99841	16666.50341	3	3	3	51.625	3	2	2	3	3	3	0	0	1	91	141	0	1	0	0	0	0	0	0	0	NA	174.6	60	19.68	70.6	0.404352806414662	1.74010431976126	0.0732991916625043	9.114420808	4.9	35110.470861045	52	4.9
17905	2	1	24	31	2	1	1	4.31	86268.28079	43598.37863	95284.66874	49622.29317	3	2	3	425.25	1	3	3	3	2	3	1	1	0	64	106	0	0	0	0	0	0	0	0	0	NA	170.4	56.5	19.46	70.6	0.414319248826291	1.89248379986469	0.0747551898120482	9.392484286	7.5	117525.877621119	103	5.256
1791	1	1	7	49	1	2	2	0	19019.5073701509	10319.99073	19194.1489609889	10241.25943	3	2	2	840	2	0	0	3	2	2	1	1	1	93	147	0	1	0	0	0	0	0	0	0	0	175.6	76.5	24.81	88.5	0.503986332574032	3.43387457724276	0.0785108788240457	10.11841652	5	NA	NA	NA
17912	2	1	27	23	1	1	1	0.68	75629.98392	37221.2536	76806.51728	38295.42123	2	1	1	15.75	1	0	0	2	1	1	0	0	0	84	122	0	0	0	0	0	0	0	0	0	NA	182.9	80.3	24	93.7	0.512301804264625	3.59244364354259	0.0832706414913214	10.45639109	4.9	0	86	5.106
17913	2	1	25	36	2	3	1	1.26	16692.94309	7877.304216	17123.12366	8006.184306	2	1	1	NA	1	1	1	2	1	1	NA	2	0	60	115	0	1	0	0	0	0	0	0	0	NA	153	114.5	48.91	132.5	0.866013071895425	12.861278223481	0.0800949351922671	12.38263681	7.8	19052.7156301343	137	5.411
17916	2	1	26	41	2	1	1	3.68	90517.92143	49002.62511	92326.08493	50875.65751	3	2	2	157.5	1	2	2	3	2	2	1	1	0	57	94	0	0	0	0	0	0	0	0	0	NA	161.9	51.6	19.69	70.5	0.435453983940704	2.22811995887776	0.0759862855234524	9.814411568	7.8	113663.416329796	76	4.344
17919	2	1	16	26	2	1	1	1.18	64673.27938	30285.70357	66374.65752	32752.63581	3	1	3	NA	1	1	1	3	1	3	NA	2	0	64	107	0	1	0	0	0	0	0	0	0	NA	156.3	86.8	35.53	107.6	0.688419705694178	7.58329763917573	0.0796347542156871	11.54921347	8.1	76298.0613383153	204	4.717
17923	2	2	28	46	1	3	1	5	10412.47977	5635.657932	11996.38647	6367.279232	3	3	4	171.5	1	3	3	3	3	4	1	1	1	NA	NA	1	0	0	0	0	0	0	0	0	0	174	174.1	57.5	148.4	0.852873563218391	12.426491048164	0.0755174610659178	11.24694355	6.4	14454.9230300791	107	8.017
17926	2	1	18	30	2	4	3	NA	78006.88509	38045.36885	80758.60075	39359.06391	3	3	3	126	3	NA	4	3	3	3	0	0	0	63	105	0	1	0	0	0	0	0	0	0	NA	151.9	NA	NA	NA	NA	NA	NA	NA	7.1	NA	NA	NA
17927	2	2	22	23	1	3	3	2.03	25720.75743	13452.88916	29633.30093	15066.30408	2	1	5	NA	3	2	2	2	1	5	NA	2	0	54	114	0	0	0	0	0	0	0	0	0	NA	179.6	74.8	23.19	88.1	0.490534521158129	3.18299636001404	0.0808392439567963	10.18650281	6.5	NA	NA	NA
17928	2	2	26	45	1	2	1	5	16134.93036	9218.700202	16345.37274	9435.030897	2	1	2	47.25	1	3	3	2	1	2	0	0	0	70	126	0	1	0	0	0	0	0	0	0	0	171	87.6	29.96	96.8	0.566081871345029	4.68253214575623	0.0767389930320882	10.342447	3.8	NA	NA	NA
17932	2	1	22	37	2	3	1	1.7	23432.62181	10859.95194	24731.01757	11325.31199	2	3	3	NA	1	1	1	2	3	3	NA	2	0	63	107	0	1	0	0	0	0	0	0	0	NA	153.5	70.3	29.84	93.2	0.607166123778502	5.59106226795603	0.0781920338895544	11.11573667	9.9	27620.855779816	118	5.656
17936	2	1	18	45	2	4	1	4.39	86774.69911	46976.20076	88508.08894	48771.77694	3	3	3	156	1	3	3	3	3	3	1	1	0	64	98	0	1	0	0	0	0	0	0	0	0	164.6	69.9	25.8	91.7	0.557108140947752	4.4928455157297	0.0818605420879695	10.96808349	11.9	NA	NA	NA
17940	2	1	20	38	1	2	2	4.66	20747.89176	10163.10504	21251.04232	11083.1326	3	3	5	NA	2	3	3	3	3	5	NA	2	1	89	128	0	0	0	0	0	0	0	0	0	NA	175	121.5	39.67	124.7	0.712571428571429	8.22601255238828	0.0810412184796838	11.31301374	5.9	NA	NA	NA
17946	2	1	26	35	2	1	2	1.07	91124.30328	46052.52175	92848.47797	46218.78441	2	3	5	2223	2	1	1	2	3	5	1	1	1	65	114	0	0	0	0	0	0	0	0	0	NA	168.1	93.8	33.19	105.2	0.625817965496728	6.02533859025635	0.0785646261326602	10.8621131	7.8	NA	NA	NA
17951	2	2	24	27	2	1	2	0.28	66415.00989	29472.93476	68757.81876	31002.94008	2	3	5	72.25	2	0	0	2	3	5	0	0	0	74	98	0	1	0	0	0	0	0	0	0	NA	161.8	43.8	16.73	67.5	0.417181705809641	1.93694652202578	0.0811242236264567	10.19921431	8.1	NA	NA	NA
17953	2	1	24	49	1	2	2	0.95	20496.86692	11710.89475	20757.17127	12513.17639	2	3	5	NA	2	0	0	2	3	5	NA	2	1	103	177	0	0	0	0	0	0	0	0	0	0	172.4	90.4	30.42	104.4	0.605568445475638	5.55449800136194	0.0815941573062734	10.98035253	8.9	NA	NA	NA
17958	2	2	16	41	2	3	1	0.8	16773.59197	8378.161055	17034.8927	8375.850679	2	1	NA	45	1	0	0	2	1	6	0	0	1	NA	NA	0	0	0	0	0	0	0	0	0	NA	154.9	NA	NA	NA	NA	NA	NA	NA	8.8	16502.9727633422	48	4.633
17960	2	1	27	42	2	2	3	1.86	25360.48375	13656.26742	25863.77373	14064.5984	3	1	2	NA	3	1	1	3	1	2	NA	2	1	78	121	0	1	0	0	0	0	0	0	0	0	157.1	66.6	26.98	94.3	0.600254614894971	5.43360595408387	0.0836364588619039	11.55512314	8.1	31442.0256978174	59	4.756
17968	2	1	26	42	1	1	1	3.38	41040.58291	21259.11894	42238.44975	21535.28947	1	3	3	NA	1	2	2	1	3	3	NA	2	1	61	122	1	1	0	0	0	0	0	0	0	0	173.2	98.7	32.9	115.4	0.666281755196305	7.01460421285958	0.0854019786859118	11.61574936	10	NA	NA	NA
17988	2	2	21	23	2	4	1	3.39	5288.508658	2431.871895	5532.154973	2598.53021	2	1	1	NA	1	2	2	2	1	1	NA	2	0	40	99	NA	1	0	0	0	0	0	0	0	NA	163.7	63.9	23.85	93.2	0.569334147831399	4.75205210255785	0.0879156079640738	11.65911224	10.3	NA	NA	NA
17991	2	2	22	26	2	1	1	2	89172.45881	41005.13215	93280.71361	43815.24984	3	3	3	1302	1	2	2	3	3	3	1	1	0	61	93	0	1	0	0	0	0	0	0	0	NA	162.5	75.2	28.48	98.3	0.604923076923077	5.53975654947527	0.0826862910640028	11.33560222	6.4	103772.42487087	91	4.611
17992	2	1	24	35	2	2	3	4.07	34703.5606	16029.79412	38261.92653	17900.22123	3	1	3	NA	3	3	3	3	1	3	0	0	0	68	104	0	1	0	0	0	0	0	0	0	NA	163.1	72.7	27.33	90.1	0.552421827099939	4.39503009935328	0.0777567421064722	10.56714302	5.1	41659.9322722944	32	4.811
17994	2	1	17	30	1	3	1	0.91	15642.48788	7710.100505	15991.16047	7885.999704	1	1	5	420	1	0	0	1	1	5	1	1	0	48	114	0	1	0	0	0	0	0	0	0	NA	171.3	69.5	23.68	81.2	0.474022183304145	2.88454455053295	0.0752355122720421	9.740104737	5.7	17996.6907074471	80	5.522
1800	1	1	13	29	2	3	NA	1.76	12578.5673676368	6822.726019	12377.6339031382	6931.7966	2	1	1	435.75	4	1	1	2	1	1	1	1	0	67	113	0	1	0	0	0	0	0	0	0	NA	164	64.5	23.98	87.2	0.531707317073171	3.9728683870988	0.081883256907134	10.85766974	5.5	17684.5668256551	86	4.822
18005	2	2	26	39	2	1	1	2.94	67909.53508	34320.21128	71038.18799	36066.20883	2	3	4	83	1	2	2	2	3	4	0	0	0	66	132	0	1	0	0	0	0	0	0	0	NA	163.3	68.5	25.69	94.9	0.581139007960808	5.00785231928211	0.0852963375556783	11.46623733	8.4	84017.1102443487	212	5.517
18011	2	1	25	49	1	3	1	0.86	9723.109242	5262.542538	9828.437921	5711.161046	1	3	5	141.75	1	0	0	1	3	5	0	0	0	76	126	0	1	0	0	0	0	0	0	0	0	168.2	67.9	24	86	0.511296076099881	3.5731235797922	0.0796974870277418	10.43670875	6.4	NA	NA	NA
18013	2	1	21	31	2	2	1	0.73	24429.92887	10892.21969	24375.78949	10914.06678	2	3	1	NA	1	0	0	2	3	1	NA	2	0	49	97	NA	1	0	0	0	0	0	0	0	NA	169.1	56.8	19.86	79.7	0.471318746303962	2.83667774657488	0.0835731980684184	10.57509198	6.6	NA	NA	NA
18014	2	2	20	46	1	3	1	1.17	14414.41448	7801.667912	14570.56322	8466.740468	1	3	4	NA	1	1	1	1	3	4	NA	2	0	80	115	0	1	0	0	0	0	0	0	0	0	163.4	76.1	28.5	97.1	0.594247246022032	5.29826710186006	0.0814135383972923	11.13081338	8.6	20663.1525239932	171	6.094
18018	2	2	25	28	2	3	1	2.53	15213.12768	6968.400959	15296.11702	6955.530554	2	1	NA	175.438	1	2	2	2	1	6	1	1	0	68	115	0	0	0	0	0	0	0	0	0	NA	157.9	59.1	23.7	84	0.531982267257758	3.97836304724865	0.0810194561684709	10.9266126	5.7	NA	NA	NA
1802	1	1	6	31	1	3	1	NA	20480.6994548908	11597.1211	23922.0750344685	12994.32106	2	1	5	NA	1	NA	4	2	1	5	0	0	0	78	126	0	1	0	0	0	0	0	0	0	NA	157.4	72.2	29.14	93.4	0.593392630241423	5.27912835202324	0.0786173041186852	10.99203943	6.4	27085.3984833459	245	5.322
18026	2	2	23	33	2	1	1	4.66	74874.41019	37840.12914	78323.94111	39765.19807	2	1	3	250.25	1	3	3	2	1	3	1	1	0	69	113	0	1	0	0	0	0	0	0	0	NA	161.1	69.8	26.89	88.5	0.549348230912477	4.33133922637592	0.0776846056858747	10.59291676	8.1	NA	NA	NA
18030	2	2	15	28	1	2	2	2.66	28918.09957	14165.18299	29436.59466	14723.45582	2	1	3	NA	2	2	2	2	1	3	NA	2	0	80	114	0	1	0	0	0	0	0	0	0	NA	180	NA	NA	NA	NA	NA	NA	NA	10.6	NA	NA	NA
18032	2	2	26	48	2	2	1	1.32	19983.01693	10760.5764	20321.13166	10961.29889	2	3	5	900	1	1	1	2	3	5	1	1	1	88	185	0	0	0	0	0	0	0	0	0	0	153.5	54.3	23.05	73.2	0.476872964169381	2.93532370528641	0.0729473642798223	9.933702887	5.7	NA	NA	NA
18033	2	1	27	30	2	1	2	NA	76960.41594	37534.98692	77094.47704	37320.31727	1	3	NA	315	2	NA	4	1	3	6	1	1	0	59	106	0	1	0	0	0	0	0	0	0	NA	166.5	81.9	29.54	95.4	0.572972972972973	4.83032301034683	0.0773691089427249	10.54159735	8.5	NA	NA	NA
18039	2	1	17	40	1	1	2	0.84	27212.45281	14096.11487	27635.78171	14442.95915	2	3	4	267.75	2	0	0	2	3	4	1	1	0	86	124	0	0	0	0	0	0	0	0	0	0	183	87.3	26.07	102.7	0.56120218579235	4.57899702441927	0.0863477206732193	10.9916609	6.9	30366.4282137774	105	5.311
18041	2	2	23	33	1	1	1	5	71849.93032	35903.77983	77179.06681	39499.11419	3	1	3	145.104	1	3	3	3	1	3	0	0	0	71	97	0	0	0	0	0	0	0	0	0	NA	191.1	81.1	22.21	89.7	0.469387755102041	2.80265926301701	0.0821226699295077	9.960520094	9.2	NA	NA	NA
18043	2	1	25	45	1	3	2	1.26	9883.907864	5059.068804	9833.676985	5099.128363	1	1	5	NA	2	1	1	1	1	5	NA	2	0	64	111	0	1	0	0	0	0	0	0	0	0	166.1	61.8	22.4	82.6	0.497290788681517	3.30813159833741	0.0806547381433468	10.50717123	4.6	13536.1743537832	267	5.656
18046	2	2	14	42	1	4	1	1.89	90309.81768	46780.69899	92538.23149	46539.4583	3	1	1	NA	1	1	1	3	1	1	NA	2	1	89	151	1	1	0	0	0	0	0	0	0	0	176.3	83	26.7	93.6	0.530913216108905	3.95701533187975	0.078911842725151	10.27393474	8.2	NA	NA	NA
18047	2	1	23	44	2	1	1	1.53	80517.97562	43589.07178	82126.3827	45255.18137	2	1	4	191.562	1	1	1	2	1	4	1	1	0	70	116	0	0	0	0	0	0	0	0	0	0	152.1	55.1	23.82	77	0.506245890861275	3.4766988318288	0.0754162522541614	10.37325194	5.7	101106.477489301	55	5.228
18062	2	2	14	34	2	4	1	3.87	72737.58872	36760.21946	76088.67438	38630.34935	3	2	NA	NA	1	2	2	3	2	6	NA	2	0	64	105	0	0	0	0	0	0	0	0	0	NA	160	78.4	30.63	87.5	0.546875	4.28035522723269	0.0706615886365341	9.882117688	13	NA	NA	NA
18063	2	1	17	22	1	1	3	5	59341.13851	29204.70759	60264.27541	30047.52583	3	3	3	31.5	3	3	3	3	3	3	0	0	0	68	136	0	1	0	0	0	0	0	0	0	NA	173.3	78.9	26.27	86.2	0.497403346797461	3.31023119348635	0.0740971099486298	9.704401677	6.2	71104.5475126526	169	4.756
18073	2	2	14	45	1	1	1	1.63	90309.81768	46780.69899	92538.23149	47011.8026	2	3	3	31.5	1	1	1	2	3	3	0	0	1	76	113	0	0	0	0	0	0	0	0	0	0	174.7	72	23.59	90	0.515168860904408	3.64773397559838	0.0827835595460031	10.60660172	4.9	100665.40535885	64	5.067
18074	2	2	17	33	1	1	1	5	56011.0358	27989.00275	60165.3955	30791.7668	3	1	3	31.5	1	3	3	3	1	3	0	0	0	61	119	0	1	0	0	0	0	0	0	0	NA	194.9	98.7	25.98	97.5	0.500256541816316	3.36361586108779	0.0796170224535628	9.813999677	5.4	71728.5020559535	67	4.178
1808	1	2	5	25	2	2	3	NA	6277.97758176905	2941.250312	6715.12973111264	3126.099571	3	2	5	NA	3	NA	4	3	2	5	NA	2	1	44	100	NA	1	0	0	0	0	0	0	0	NA	161.7	83.2	31.82	105	0.649350649350649	6.59279617022344	0.0822307350242139	11.5113865	12	NA	NA	NA
18083	2	2	17	28	2	3	1	1.36	3711.526698	1720.12342	3917.181471	1742.237657	2	1	5	NA	1	1	1	2	1	5	NA	2	0	71	109	NA	1	0	0	0	0	0	0	0	NA	157.7	93.9	37.76	133	0.843373493975904	12.1166017928912	0.094098161283496	13.72520516	8.1	0	264	7.478
18085	2	2	15	49	1	1	1	3.77	86353.95339	44731.55194	92758.85875	48472.88794	3	1	3	141.75	1	2	2	3	1	3	0	0	1	90	124	0	1	0	0	0	0	0	0	0	0	187.2	114.8	32.76	121.4	0.648504273504274	6.57200803420994	0.0866635554690052	11.33046524	5.9	101998.630875902	186	5.044
18086	2	2	21	30	2	3	1	5	17619.98235	8118.846724	20339.24405	9083.963604	3	1	3	61.5	1	3	3	3	1	3	0	0	0	62	100	0	1	0	0	0	0	0	0	0	NA	158.3	56.8	22.67	75	0.47378395451674	2.88031523879613	0.0744194505454863	9.951466733	6.4	NA	NA	NA
18089	2	2	22	24	1	3	3	2.76	26436.14028	13959.54596	28121.50629	15381.63748	2	1	2	NA	3	2	2	2	1	2	0	0	0	75	113	0	1	0	0	0	0	0	0	0	NA	168.2	66.6	23.54	78.1	0.464328180737218	2.71420155619995	0.0733162762845315	9.570043664	8.2	33556.5116459417	110	5.322
18093	2	1	24	39	2	1	2	3.08	75980.14954	39104.31202	77978.9807	41590.74523	3	3	3	35.438	2	2	2	3	3	3	0	0	0	77	100	0	0	0	0	0	0	0	0	0	NA	183.7	66.7	19.77	72.8	0.396298312465977	1.61971318295031	0.0734636250882529	8.913914464	6.1	98503.8884962859	56	4.4
18095	2	2	20	24	1	2	3	0.67	32796.24817	16064.8474	33223.99841	16666.50341	2	3	3	NA	3	0	0	2	3	3	0	0	1	77	142	0	0	0	0	0	0	0	0	0	NA	170.4	56.9	19.6	69.3	0.40669014084507	1.775501688	0.0730288382380206	9.187071607	6.1	36558.5279028777	118	5.167
18107	2	2	26	24	2	3	1	1.06	4922.31728	2281.269657	4906.704623	2305.830966	2	1	2	NA	1	1	1	2	1	2	NA	2	0	75	114	0	1	0	0	0	0	0	0	0	NA	169.7	65	22.57	88.6	0.522097819681791	3.78266644539013	0.0851605441940771	10.98947748	10.2	NA	NA	NA
18118	2	1	15	22	2	3	3	0.7	21356.11255	9897.584565	22539.44944	10321.70619	2	1	3	77.25	3	0	0	2	1	3	0	0	0	60	121	0	1	0	0	0	0	0	0	0	NA	159.7	62.3	24.43	86.1	0.539135879774577	4.12235055754786	0.0809223305833984	10.90835161	10.1	NA	NA	NA
18121	2	2	25	42	1	3	1	4.48	9322.048994	5093.816197	9916.351503	5662.29713	2	2	2	47.25	1	3	3	2	2	2	0	0	1	61	113	0	0	0	0	0	0	0	0	0	0	183.2	80.8	24.07	85.3	0.46561135371179	2.73654278816059	0.0755965953034265	9.489500451	4.1	12854.4808859535	108	4.7
18125	2	1	15	23	1	1	3	5	69441.55615	34175.62239	71413.48419	35631.42803	3	3	5	31.5	3	3	3	3	3	5	0	0	0	61	122	0	1	0	0	0	0	0	0	0	NA	171.3	77.7	26.48	96.1	0.561004086398132	4.57481339424533	0.0826480705020485	10.9021682	8.1	90132.3392432714	87	5.194
18132	2	2	19	35	2	1	1	1.21	6500.201231	3170.265716	6729.497728	3279.734031	2	1	1	3780	1	1	1	2	1	1	1	1	0	77	106	0	1	0	0	0	0	0	0	0	NA	172.1	67.9	22.92	82.2	0.477629285299245	2.9488478821421	0.0776553962632273	9.975551852	8.1	NA	NA	NA
18136	2	2	28	22	2	3	2	0.84	18450.23012	8550.840537	19472.5528	8917.252801	2	2	3	NA	2	0	0	2	2	3	NA	2	0	58	108	NA	1	0	0	0	0	0	0	0	NA	158.7	65.8	26.13	89.4	0.563327032136106	4.62396728481815	0.0805915389379579	11.02109059	12.5	NA	NA	NA
1814	1	2	6	37	1	1	3	5	92603.1866765897	43328.28112	103391.364425661	46077.90597	3	1	3	13.125	3	3	3	3	1	3	0	0	0	88	122	0	1	0	0	0	0	0	0	0	NA	168.7	61.2	21.5	83	0.49199762892709	3.20994622917084	0.0826472189833278	10.60968235	8.1	109038.883032537	120	5.561
18141	2	1	14	41	2	2	3	4.19	27285.54924	14692.88838	27827.043	15132.21499	3	1	2	157.5	3	3	3	3	1	2	1	1	1	110	155	0	0	0	0	0	0	0	0	0	0	169.4	94.3	32.86	91.4	0.539551357733176	4.13077415231396	0.0684506831251917	9.412182715	8.2	NA	NA	NA
18143	2	1	22	44	1	3	1	1.64	12570.13784	6868.658572	12506.25531	6923.047126	1	2	2	280	1	1	1	1	2	2	1	1	0	72	119	0	1	0	0	0	0	0	0	0	0	167.5	76.7	27.34	100.6	0.600597014925373	5.44136237032541	0.0856495137138417	11.48683278	9.8	NA	NA	NA
18146	2	2	21	47	1	1	1	5	92962.86076	48154.98158	99857.95128	52182.65239	2	1	3	267.75	1	3	3	2	1	3	1	1	0	76	120	0	1	0	0	0	0	0	0	0	0	186.1	102.2	29.51	109.2	0.586781300376142	5.1320352966884	0.0838243083755702	10.80182633	5.8	109804.86877172	210	5.839
1815	1	1	9	42	2	2	3	1.15	29313.9279172204	15622.76614	32123.3076227376	16276.93321	3	1	2	NA	3	1	1	3	1	2	NA	2	1	84	168	0	1	0	0	0	0	0	0	0	NA	169.5	164	57.08	144.3	0.851327433628319	12.3758016297448	0.0747639382635011	11.26793692	7.3	NA	NA	NA
18154	2	1	15	24	1	3	3	0.47	18304.98585	9022.431834	18369.57142	9535.315593	2	3	5	NA	3	0	0	2	3	5	NA	2	0	72	114	0	1	0	0	0	0	0	0	0	NA	176.9	94.8	30.29	101	0.570944036178632	4.78661709505326	0.0781492129307924	10.37330638	6.4	20802.2019236456	218	5.289
18158	2	1	25	21	2	3	1	1.36	18629.46154	8633.906127	19597.30703	9153.303417	3	1	5	122.25	1	1	1	3	1	5	0	0	0	70	106	0	0	0	0	0	0	0	0	0	NA	164.4	78.6	29.08	96.7	0.588199513381995	5.163444693	0.0797528048856246	10.90724833	9.1	20932.4514562118	89	4.328
18168	2	2	24	32	2	2	2	0.06	32674.1574	14567.95484	32601.74792	15488.08504	2	3	4	NA	2	0	0	2	3	4	NA	2	0	82	113	0	0	0	0	0	0	0	0	0	NA	165	45.1	16.57	65.5	0.396969696969697	1.62965436531567	0.0784544632683502	9.75333248	6.1	NA	NA	NA
18172	2	2	18	33	1	2	3	NA	30656.08768	15016.51554	31055.92454	15578.90974	3	1	1	47.25	3	NA	4	3	1	1	0	0	0	51	133	0	0	0	0	0	0	0	0	0	NA	168.5	79.6	28.04	82.7	0.49080118694362	3.187902108	0.0690271936857838	9.269343485	4.4	32819.2928537377	95	4.539
18178	2	1	20	49	2	3	2	1.08	16350.08193	8020.563445	17097.49432	8486.086452	3	1	2	141.75	2	1	1	3	1	2	0	0	0	70	102	0	1	0	0	0	0	0	0	0	0	152.6	79.2	34.01	107.3	0.703145478374836	7.97239831040906	0.0827468303988839	12.05694087	10	NA	NA	NA
18187	2	2	15	40	2	3	1	2.13	13677.28277	6670.626502	14137.47986	6779.543663	2	1	1	NA	1	2	2	2	1	1	NA	2	0	79	128	0	1	0	0	0	0	0	0	0	0	163.4	66.4	24.87	92.7	0.567319461444308	4.70893807893776	0.0851144279329601	11.37616008	4.7	13456.3996315888	323	5.889
18190	2	2	20	44	2	2	2	NA	29596.21909	15383.35257	32722.13937	15434.90071	2	1	NA	561.75	2	NA	4	2	1	6	1	1	1	85	119	0	1	0	0	0	0	0	0	0	0	173.1	78.4	26.17	91	0.525707683419988	3.85369837851965	0.0784676012804151	10.2774024	5.9	0	135	5.567
18192	2	1	24	33	1	2	1	NA	28400.53155	14356.78809	29424.07885	14833.75426	2	1	3	567	1	NA	4	2	1	3	1	1	0	74	107	0	0	0	0	0	0	0	0	0	NA	174.2	67.9	22.38	78.2	0.448909299655568	2.4506703248349	0.0746063779905953	9.490123538	4.4	NA	NA	NA
18196	2	1	16	22	1	1	1	0.67	39313.74702	19348.23825	40430.13732	20172.43024	1	3	5	NA	1	0	0	1	3	5	NA	2	0	78	131	0	1	0	0	0	0	0	0	0	NA	183.2	99.2	29.56	111	0.60589519650655	5.56196784493153	0.0857809051014374	11.14466819	9	NA	NA	NA
18199	2	1	15	35	2	1	3	3.95	65953.54639	33331.69111	70126.13151	35996.55222	3	2	NA	63	3	2	2	3	2	6	0	0	0	55	112	0	1	0	0	0	0	0	0	0	NA	171.7	79.4	26.93	84.4	0.491555037856727	3.20178519598204	0.071691290280429	9.471792938	5.9	85254.5523442759	135	5.256
18205	2	2	15	26	1	3	1	1.63	20746.62903	10955.212	20641.19285	11083.62315	2	2	3	NA	1	1	1	2	2	3	NA	2	0	59	112	0	0	0	0	0	0	0	0	0	NA	167.9	58.7	20.82	73.8	0.439547349612865	2.29509293912491	0.0752564735191581	9.632462151	4.6	NA	NA	NA
18207	2	2	17	36	2	1	1	5	58368.78687	29498.49524	61057.88899	30999.19406	3	1	3	NA	1	3	3	3	1	3	0	0	0	69	102	0	0	0	0	0	0	0	0	0	NA	168.1	58.5	20.7	79.2	0.471148126115408	2.83366615791709	0.081026627165198	10.35493194	4.8	73418.7651190873	117	4.706
1821	1	1	11	40	2	1	1	4.17	129746.594376316	63555.30552	144690.839659945	68145.64446	3	1	2	NA	1	3	3	3	1	2	NA	2	0	74	102	0	0	0	0	0	0	0	0	0	0	163.4	45.5	17.04	71.5	0.437576499388005	2.26276740605613	0.0844695710456689	10.59986523	5.2	NA	NA	NA
18230	2	2	20	46	2	1	1	1	42151.01284	22818.79928	42948.55759	23339.43694	3	3	5	63	1	1	1	3	3	5	0	0	1	84	122	0	1	0	0	0	0	0	0	0	0	160.7	67.4	26.1	94.2	0.586185438705663	5.11886208890098	0.0844531707397635	11.4741614	9.1	NA	NA	NA
18233	2	2	15	26	2	4	3	1.02	83049.51046	38189.55086	86875.67555	40806.71429	3	1	NA	70.583	3	1	1	3	1	6	0	0	0	NA	NA	0	0	0	0	0	0	0	0	0	NA	162.4	73.3	27.79	90	0.554187192118227	4.43177768104152	0.0769763177828214	10.51212514	6.4	NA	NA	NA
18237	2	2	22	22	2	3	1	NA	4933.497059	2259.797352	4960.409848	2344.475419	1	1	1	NA	1	NA	4	1	1	1	NA	2	0	62	105	0	1	0	0	0	0	0	0	0	NA	160.9	62.4	24.1	91.6	0.569297700435053	4.75127072959862	0.0865511328357589	11.59586575	6.3	5579.26494811779	123	4.739
18240	2	2	28	35	2	3	1	1.38	16152.06573	7398.483252	16543.80065	7560.130472	3	1	4	NA	1	1	1	3	1	4	0	0	0	NA	NA	0	0	0	0	0	0	0	0	0	NA	154.5	56.1	23.5	76.7	0.496440129449838	3.29227964414332	0.0752117823417333	10.24032955	7.9	NA	NA	NA
18243	2	1	20	34	2	2	1	1.75	21320.70637	9505.95554	22062.80029	10332.97207	2	3	4	472.5	1	1	1	2	3	4	1	1	0	87	131	0	1	0	0	0	0	0	0	0	NA	163.1	54.7	20.56	75.6	0.463519313304721	2.70015081320486	0.0788762172957401	10.22181772	6.3	0	72	5.506
18248	2	2	16	20	1	1	3	3.98	95671.00045	47084.42849	99036.33544	49232.77318	1	3	5	31.5	3	2	2	1	3	5	0	0	0	63	127	0	0	0	0	0	0	0	0	0	NA	171.3	101.9	34.73	113	0.659661412726211	6.84831824070841	0.0811079154551079	11.19415591	9.1	116600.624745831	99	5.189
18255	2	2	16	37	1	2	1	3.39	37780.05739	18506.10636	38272.80976	19199.1917	2	1	4	NA	1	2	2	2	1	4	0	0	0	70	114	0	0	0	0	0	0	0	0	0	NA	180.3	79	24.3	82.2	0.455906821963394	2.56914159065894	0.0729686713454203	9.248222546	4.4	40445.9558132529	84	5.678
18256	2	1	22	39	1	3	1	0.9	22909.82007	11292.13055	23420.48221	11549.75063	1	2	3	203.625	1	0	0	1	2	3	1	1	0	70	107	0	1	0	0	0	0	0	0	0	NA	159.9	77.6	30.35	105	0.656660412757974	6.77351303685595	0.0853413031627417	11.91951099	6.6	NA	NA	NA
18264	2	2	18	43	1	1	1	1.1	35599.69246	18440.72483	36153.49696	18894.47114	3	3	5	51.917	1	1	1	3	3	5	0	0	0	85	134	0	1	0	0	0	0	0	0	0	0	168.7	110.8	38.93	125.8	0.745702430349733	9.1457456695984	0.0843205629450085	11.95117927	8.8	NA	NA	NA
18273	2	2	17	37	2	3	1	1.19	16935.47279	7991.752594	17199.29532	8119.51166	1	1	1	70	1	1	1	1	1	1	0	0	0	75	116	0	0	0	0	0	0	0	0	0	NA	159.5	72.8	28.62	98.9	0.620062695924765	5.88987887400202	0.0836956451958751	11.59125878	6.7	NA	NA	NA
18283	2	2	24	45	1	3	1	4.14	13883.62003	7586.380273	13813.06227	7743.078809	3	2	3	94.5	1	3	3	3	2	3	0	0	0	87	125	0	1	0	0	0	0	0	0	0	0	168	91.4	32.38	101.8	0.605952380952381	5.56327556679969	0.0773111097856072	10.64816274	4	17626.9308020205	219	5.483
18285	2	1	23	45	2	2	1	5	25385.24985	13669.60362	25889.03133	14078.33336	3	3	5	NA	1	3	3	3	3	5	NA	2	1	75	111	0	1	0	0	0	0	0	0	0	NA	174.6	60.1	19.71	75.9	0.434707903780069	2.21598192191124	0.0787218406394262	9.790492519	8.1	31472.730799902	101	3.867
18287	2	2	24	45	1	3	1	2.49	13883.62003	7586.380273	13813.06227	7743.078809	1	1	4	NA	1	2	2	1	1	4	0	0	1	90	114	0	1	0	0	0	0	0	0	0	0	168.1	81.8	28.95	99.5	0.591909577632362	5.24598381886216	0.0813967088684303	11.00136133	7.8	NA	NA	NA
18291	2	1	27	21	1	2	3	0.48	30096.35351	14742.3365	29998.70334	14829.77755	2	1	3	NA	3	0	0	2	1	3	0	0	1	72	133	0	1	0	0	0	0	0	0	0	NA	169.4	91.4	31.85	97.8	0.577331759149941	4.92475934663048	0.0747840866660804	10.22976735	8	NA	NA	NA
18295	2	2	19	30	1	1	1	4.78	102735.3313	51337.37361	106349.1621	54271.74625	3	1	1	47.25	1	3	3	3	1	1	0	0	0	67	119	0	1	0	0	0	0	0	0	0	NA	186.5	90.2	25.93	96.4	0.516890080428954	3.68107950678046	0.0805754249531957	10.15018049	5.7	NA	NA	NA
18298	2	1	28	39	1	3	3	3.39	16536.54691	8649.213895	16715.68432	9304.377413	2	3	3	63	3	2	2	2	3	3	0	0	0	68	113	0	1	0	0	0	0	0	0	0	NA	159.5	80.2	31.52	106.5	0.667711598746082	7.05074648796034	0.0845107180120341	11.892206	8.5	NA	NA	NA
183	1	1	8	21	1	4	3	3.84	69939.3048055114	33653.94222	71716.7886575979	37703.85986	2	1	5	NA	3	2	2	2	1	5	NA	2	0	70	129	0	1	0	0	0	0	0	0	0	NA	159.2	63.5	25.05	86.3	0.542085427135678	4.18229583547321	0.0798915371402872	10.8298872	8.6	NA	NA	NA
18301	2	2	27	26	1	3	1	1.86	33277.47252	17572.09646	35398.98952	19362.20693	3	3	5	NA	1	1	1	3	3	5	NA	2	0	77	128	2	1	0	0	0	0	0	0	0	NA	173.8	84.7	28.04	100.2	0.576524741081703	4.90721883768919	0.0823488419054323	10.88744606	7.9	40391.9120122547	150	6.378
18313	2	1	27	32	1	2	1	1.75	30096.35351	14742.3365	30635.97443	15323.35588	2	3	5	636.562	1	1	1	2	3	5	1	1	0	81	133	0	0	0	0	0	0	0	0	0	NA	178.7	94.6	29.62	96.9	0.542249580302183	4.18564191243212	0.0757189874966906	9.962726517	4.2	31559.6720315812	117	4.833
18314	2	2	27	31	2	3	1	0.87	4422.604273	2049.675459	4473.598671	2113.28699	2	1	1	140	1	0	0	2	1	1	0	0	0	61	108	NA	1	0	0	0	0	0	0	0	NA	159.8	109.6	42.92	122.5	0.766583229036295	9.74816629282708	0.0790510954147417	11.70121102	9.9	5391.4687851258	251	6.1
18316	2	1	27	49	1	2	1	2.27	20476.86998	11699.46948	20700.33425	12055.96651	2	3	5	NA	1	2	2	2	3	5	NA	2	1	78	140	0	0	0	0	0	0	0	0	0	0	179.6	89.2	27.65	106.5	0.592984409799555	5.2699965126302	0.086909319854439	11.27631452	7.1	31205.0687789663	40	5.172
18317	2	2	20	36	2	2	1	1.33	39086.03441	18054.08649	38884.46075	17987.68695	3	3	2	NA	1	1	1	3	3	2	NA	2	1	90	134	1	1	1	1	0	0	1	0	0	NA	154.3	106.4	44.69	121	0.784186649384316	10.269783471188	0.0773503299952156	11.73044686	7.6	NA	NA	NA
18320	2	1	19	48	2	1	1	5	92268.68475	49950.41531	98106.11068	54976.25398	3	1	2	35.438	1	3	3	3	1	2	0	0	1	88	157	0	1	0	0	0	0	0	0	0	0	152.1	95.5	41.28	94.2	0.619329388560158	5.87271282659776	0.0639479318348534	9.63938257	8.4	NA	NA	NA
18323	2	2	17	27	2	5	1	5	5414.915607	2489.998964	5757.493035	2734.256542	3	1	1	NA	1	3	3	3	1	1	NA	2	0	54	98	NA	0	0	0	0	0	0	0	0	NA	153.3	43.7	18.6	68	0.443574690150033	2.36160946210902	0.0782340606634354	10.28651335	10.8	NA	NA	NA
18324	2	1	15	20	1	3	3	1.76	19673.40511	10388.49846	20723.71336	10807.10982	2	3	5	45	3	1	1	2	3	5	0	0	0	52	100	0	0	0	0	0	0	0	0	0	NA	164.9	63.3	23.28	84.4	0.51182534869618	3.5832860582546	0.0806139375939567	10.60817295	5.9	NA	NA	NA
18328	2	1	23	39	2	1	1	2.55	103252.3486	52181.80943	105314.8918	53159.06574	3	1	2	236.25	1	2	2	3	1	2	1	1	0	64	104	0	1	0	0	0	0	0	0	0	NA	164.9	66.5	24.46	78	0.47301394784718	2.8666600733502	0.0720852883015321	9.564973696	7.4	NA	NA	NA
18333	2	2	15	20	2	3	1	1.1	2700.590651	1274.393257	2692.024889	1301.509695	1	2	5	283.5	1	1	1	1	2	5	1	1	0	55	106	NA	1	0	0	0	0	0	0	0	NA	161.8	57.2	21.85	91	0.562422744128554	4.60480746787727	0.091534435202908	12.03215389	10.1	3320.44295342506	139	4.494
18335	2	1	18	22	1	1	3	5	70608.08797	34749.73036	71829.66469	35039.76645	2	3	NA	945	3	3	3	2	3	6	1	1	0	63	126	0	0	0	0	0	0	0	0	0	NA	190	106.6	29.53	116.3	0.612105263157895	5.70473188885325	0.0883135378384518	11.2642197	8.8	NA	NA	NA
18337	2	1	19	26	2	1	1	2.78	5440.904172	2547.908696	5584.039568	2755.449461	3	2	4	NA	1	2	2	3	2	4	NA	2	0	62	116	NA	1	0	0	0	0	0	0	0	NA	162.1	72.8	27.71	96.9	0.597779148673658	5.37766556649456	0.0831140768975199	11.35685517	16.8	NA	NA	NA
18340	2	2	15	49	2	1	1	4.28	85353.88068	46207.02896	89286.21017	49486.99338	3	2	3	NA	1	3	3	3	2	3	NA	2	0	70	114	0	0	0	0	0	0	0	0	0	0	164.5	88.9	32.85	117.2	0.712462006079027	8.22304801722072	0.0890883833289067	12.43016035	8.1	NA	NA	NA
18345	2	1	20	23	2	2	3	1.86	23900.67803	11039.87434	26351.35907	12328.05559	1	3	5	15.75	3	1	1	1	3	5	0	0	0	83	117	0	1	0	0	0	0	0	0	0	NA	166.5	69.9	25.21	77.9	0.467867867867868	2.77598370807283	0.0702179977717939	9.317488594	4.4	NA	NA	NA
18348	2	2	21	36	2	1	1	2.39	50905.22555	24827.39928	50993.89985	24685.40672	2	1	NA	68.25	1	2	2	2	1	6	0	0	0	65	112	0	1	0	0	0	0	0	0	0	NA	173.8	111.8	37.01	128.2	0.737629459148446	8.91756307925988	0.087562284219683	12.12459173	8.8	NA	NA	NA
18357	2	1	17	41	1	1	2	0.68	27212.45281	14096.11487	27216.50592	14765.84988	2	3	5	1653.75	2	0	0	2	3	5	1	1	0	86	132	0	1	0	0	0	0	0	0	0	0	173.1	85.7	28.6	96.6	0.558058925476603	4.51279492454603	0.0785087212673876	10.43486213	7.3	NA	NA	NA
18360	2	1	20	37	1	2	1	0.68	20747.89176	10163.10504	21035.23097	10945.72553	1	3	5	31.5	1	0	0	1	3	5	0	0	0	NA	NA	0	0	0	0	0	0	0	0	0	NA	174.2	62.9	20.73	71.5	0.41044776119403	1.83284332516678	0.0717875444836152	9.015311124	7.5	NA	NA	NA
18363	2	2	22	44	2	3	1	1.1	18257.91184	8956.452997	18468.43288	9086.607559	2	1	1	472.5	1	1	1	2	1	1	1	1	0	61	103	0	1	0	0	0	0	0	0	0	NA	149.9	105	46.73	133	0.887258172114743	13.5795206249132	0.0837311335135166	12.97947097	8.2	NA	NA	NA
18368	2	1	19	47	2	3	1	1.84	13036.4481	6511.512979	13332.95255	7154.895569	1	1	5	NA	1	1	1	1	1	5	NA	2	0	78	124	0	1	0	0	0	0	0	0	0	0	162.3	76.4	29	100.5	0.619223659889094	5.87023955945955	0.0835746955588212	11.49792264	6.1	14864.6100864412	130	5.072
1837	1	2	12	47	2	1	1	5	82605.0380660445	41960.45547	93618.4439077886	46690.36956	3	2	4	189	1	3	3	3	2	4	1	1	0	65	109	0	0	0	0	0	0	0	0	0	0	169.9	55.2	19.12	72.8	0.428487345497351	2.11560501241684	0.0781105024166502	9.798550617	4.4	102684.873924658	32	4.789
18372	2	2	24	37	1	1	1	1.51	36890.15872	18434.2021	37800.43117	18807.31492	2	3	3	535.5	1	1	1	2	3	3	1	1	0	74	100	0	1	0	0	0	0	0	0	0	NA	181.8	78.4	23.72	88.2	0.485148514851485	3.08449692629233	0.0792370909057023	9.96117463	12.6	43811.0789791118	120	5.533
18375	2	1	25	43	2	3	1	5	9617.912785	4718.085208	10117.58657	4921.85323	3	1	3	175.875	1	3	3	3	1	3	1	1	1	80	140	0	1	0	0	0	0	0	0	0	0	159.1	54	21.33	75	0.471401634192332	2.8381411895441	0.0773093941649793	10.20620726	5.6	NA	NA	NA
18379	2	2	24	45	2	1	1	5	90712.91146	49108.18457	96451.91058	54049.28089	2	2	3	214.5	1	3	3	2	2	3	1	1	0	66	100	0	0	0	0	0	0	0	0	0	0	175.2	64	20.85	80.4	0.458904109589041	2.62045963780599	0.0801834905955603	10.05	5.4	120853.298605101	62	5.206
18383	2	1	20	33	1	2	3	5	20747.89176	10163.10504	21251.04232	11083.1326	3	1	3	535.5	3	3	3	3	1	3	1	1	0	63	122	0	0	0	0	0	0	0	0	0	NA	168.2	70.3	24.85	76.6	0.455410225921522	2.56067229679513	0.0693582582626471	9.13589516	4.7	24311.2188857364	67	4.833
18388	2	1	17	23	2	3	1	0.94	16352.76671	7716.776932	16607.51179	7840.140137	2	1	NA	35.438	1	0	0	2	1	6	0	0	0	61	107	0	1	0	0	0	0	0	0	0	NA	148.4	66.7	30.29	NA	NA	NA	NA	NA	9.3	18269.1432432176	99	5.117
18394	2	2	16	36	2	2	1	4.66	45025.65707	20797.63576	45742.6807	21193.98857	2	1	5	NA	1	3	3	2	1	5	NA	2	0	84	124	0	1	0	0	0	0	0	0	0	NA	166.4	66.1	23.87	85.8	0.515625	3.65655971760606	0.0802310262784287	10.55325806	6.4	49325.654518275	58	5.033
18395	2	2	27	24	1	4	1	0.93	84374.05627	41524.64383	89569.36123	47018.78791	3	3	5	31.5	1	0	0	3	3	5	0	0	0	65	101	0	1	0	0	0	0	0	0	0	NA	174.8	108	35.35	116.7	0.667620137299771	7.04843218024496	0.0819484096597214	11.22946274	10.5	109196.311198202	186	5.606
18396	2	1	19	21	1	1	3	2.33	75078.5134	36949.84769	75089.69584	41398.8569	3	3	5	589.5	3	2	2	3	3	5	1	1	0	59	110	0	0	0	0	0	0	0	0	0	NA	180.2	62.8	19.34	75.6	0.41953385127636	1.9737157947319	0.0781639963319197	9.539859391	4.9	NA	NA	NA
18398	2	1	17	28	2	3	1	1.33	1791.911303	830.469198	1786.2277	839.410451	1	1	1	358.75	1	1	1	1	1	1	1	1	0	59	112	NA	1	0	0	0	0	0	0	0	NA	164.2	87.8	32.56	114.3	0.696102314250914	7.78521556755265	0.087478915404743	12.19829052	5.9	2090.87217109952	271	4.683
18399	2	1	27	28	2	1	1	5	6075.946281	2793.967818	6460.344156	3068.043359	3	1	1	NA	1	3	3	3	1	1	NA	2	1	71	116	NA	1	0	0	0	0	0	0	0	NA	158.5	75.3	29.97	101.2	0.638485804416404	6.32809107319463	0.0833120940490147	11.66226819	8.3	NA	NA	NA
184	1	1	11	31	2	2	3	0.26	24446.5344629417	11175.85216	26559.0590482284	12459.54145	2	1	NA	NA	3	0	0	2	1	6	NA	2	0	68	122	0	1	0	0	0	0	0	0	0	NA	167.3	69.1	24.69	87.8	0.524805738194859	3.83590346021856	0.0800569706000158	10.56222688	6	NA	NA	NA
18400	2	1	23	34	1	1	3	5	66741.98151	33351.31153	71692.25951	36691.0467	3	1	3	63	3	3	3	3	1	3	0	0	0	62	124	0	0	0	0	0	0	0	0	0	NA	174.8	71.6	23.43	81.8	0.467963386727689	2.77765755482841	0.0755615857948363	9.667112942	4.6	85470.6985779019	40	5.678
18403	2	2	19	20	1	3	3	NA	32464.70689	16001.68432	33188.34839	16366.74875	2	3	5	NA	3	NA	4	2	3	5	NA	2	0	78	121	0	0	0	0	0	0	0	0	0	NA	173.2	75.7	25.23	84.6	0.488452655889145	3.14479102535722	0.074728268388354	9.723495629	5.9	33876.669791914	85	5.5
18414	2	2	17	30	2	1	1	5	5414.915607	2736.597261	5664.385603	2875.818202	3	1	2	NA	1	3	3	3	1	2	NA	2	0	73	86	0	1	0	0	0	0	0	0	0	NA	158.8	54.4	21.57	80.2	0.505037783375315	3.45377772429589	0.082132622324194	10.8736392	7.2	NA	NA	NA
18418	2	2	25	40	1	3	1	0.37	9219.781104	4719.136156	10194.33372	5334.380801	1	3	5	60	1	0	0	1	3	5	0	0	0	52	112	0	1	0	0	0	0	0	0	0	0	174.5	73.8	24.24	88.5	0.507163323782235	3.49414260757123	0.0799878109318335	10.30184686	13.3	NA	NA	NA
18428	2	2	16	28	1	3	1	0.23	27104.43794	14312.43907	26966.69083	14480.20184	2	3	5	NA	1	0	0	2	3	5	NA	2	0	58	110	0	0	0	0	0	0	0	0	0	NA	159.8	73.4	28.74	91.4	0.571964956195244	4.80858898529743	0.07706076198462	10.66837237	8	NA	NA	NA
18434	2	2	26	49	1	2	1	5	16134.93036	9218.700202	16533.34838	9498.579703	3	1	3	94.5	1	3	3	3	1	3	0	0	1	84	119	0	1	0	0	0	0	0	0	0	0	173.6	88.8	29.47	100.6	0.579493087557604	4.97186082857871	0.0800269680137989	10.67558045	8.1	NA	NA	NA
18438	2	2	19	47	1	1	1	5	112358.2326	58201.83001	115130.6957	58489.3557	3	1	1	31.5	1	3	3	3	1	1	0	0	0	82	116	0	1	0	0	0	0	0	0	0	0	175.9	110.3	35.65	116.2	0.660602615122229	6.87185286703317	0.0808847881230137	11.06415807	4.5	123075.691491459	121	5.706
18441	2	2	20	20	2	2	3	0.44	39086.03441	18054.08649	39551.3023	19258.61911	2	1	1	24.5	3	0	0	2	1	1	0	0	0	59	94	0	1	0	0	0	0	0	0	0	NA	159.6	99.7	39.14	111.4	0.697994987468672	7.83532143237807	0.0764929716682957	11.15674769	4.1	46669.9516416302	79	4.878
18448	2	2	16	49	2	1	1	3.98	111510.5957	60367.1829	113738.1037	62674.60397	2	3	5	NA	1	2	2	2	3	5	NA	2	0	66	134	0	1	0	0	0	0	0	0	0	1	165.1	69.5	25.5	85.2	0.516050878255603	3.66480719498992	0.0765372060542133	10.21991285	8.1	140023.931925902	204	6.006
18462	2	2	23	21	2	1	1	1.13	75336.85571	34642.95776	77849.9674	36537.40537	3	3	4	351.75	1	1	1	3	3	4	1	1	0	77	103	0	1	0	0	0	0	0	0	0	NA	165.3	108.5	39.71	119.8	0.724742891712039	8.55876735304179	0.0800547550886329	11.50116804	7.3	NA	NA	NA
18467	2	2	14	40	1	1	2	NA	35119.79774	18192.13823	36355.1761	18943.56189	2	1	5	23.625	2	NA	4	2	1	5	0	0	0	79	120	0	1	0	0	0	0	0	0	0	0	184.5	79.1	23.24	93.4	0.506233062330623	3.47645514413472	0.0844354084335744	10.50167647	5.6	39861.8167546341	151	5.033
18477	2	1	18	23	2	2	3	0.95	33151.03289	15312.67175	33808.92976	15920.44951	3	1	4	892.5	3	0	0	3	1	4	1	1	0	52	103	1	1	0	0	0	0	0	0	0	NA	154.4	57.3	24.04	72.3	0.468264248704663	2.78293206283104	0.0698540633539066	9.551267014	6.7	0	68	4.806
1848	1	2	2	27	2	3	3	NA	15725.599472997	8529.704023	15474.3944596538	9524.956648	2	3	5	15	3	NA	4	2	3	5	0	0	0	66	97	0	0	0	0	0	0	0	0	0	NA	158.6	58	23.06	78.8	0.496847414880202	3.29986589636485	0.077232795965291	10.34694691	6.6	23725.5406517861	52	3.861
18483	2	1	18	26	1	1	3	NA	70608.08797	34749.73036	74955.75792	39347.48262	3	3	5	47.25	3	NA	4	3	3	5	0	0	0	63	98	0	0	0	0	0	0	0	0	0	NA	189.8	65.4	18.15	77.7	0.409378292939937	1.81646852553524	0.0816623415449339	9.607981201	4.5	NA	NA	NA
18484	2	2	18	44	2	1	3	1.02	40011.13345	21660.35788	40810.38591	22488.28398	2	3	4	63	3	1	1	2	3	4	0	0	0	73	112	0	1	0	0	0	0	0	0	0	0	163.6	98	36.62	114	0.696821515892421	7.80423856454127	0.0808228774978358	11.51573901	6.9	NA	NA	NA
18486	2	2	14	45	1	5	1	2.51	90309.81768	46780.69899	90323.26872	49003.34489	2	2	NA	63	1	2	2	2	2	6	0	0	0	NA	NA	2	1	0	0	0	0	0	0	0	NA	167.4	72.2	25.76	NA	NA	NA	NA	NA	5.6	112802.185632239	136	6.2
18488	2	2	19	39	2	3	1	1.02	29753.85907	14040.67564	29659.48546	14014.74298	1	1	2	NA	1	1	1	1	1	2	NA	2	1	74	112	0	1	0	0	0	0	0	0	0	NA	146.9	111.9	51.85	124.6	0.848196051735875	12.2734442051264	0.0739335064400333	11.77885292	5.8	38891.3854346667	89	5.417
18490	2	2	26	22	1	2	3	0.42	23194.91538	10638.70912	23188.00653	10701.81037	3	1	1	47.25	3	0	0	3	1	1	0	0	0	70	119	0	1	0	0	0	0	0	0	0	NA	192.2	89.6	24.25	84.9	0.441727367325702	2.33102179942142	0.0730953645854701	8.969199528	3.6	22544.9568905892	92	4.6
18496	2	2	27	48	1	4	1	1.25	47013.92838	24353.32601	47229.63161	29156.55202	2	3	5	264.833	1	1	1	2	3	5	1	1	0	63	128	1	1	0	0	0	0	0	0	0	0	171.6	98.6	33.48	110.6	0.644522144522145	6.47458153754337	0.0812779707865511	11.13824251	9.1	NA	NA	NA
18498	2	1	22	43	1	2	1	3.88	17311.96914	9891.201869	17537.76323	10123.31383	3	3	3	1365	1	2	2	3	3	3	1	1	0	72	101	0	1	0	0	0	0	0	0	0	0	169.6	89.8	31.22	107	0.630896226415094	6.14594623008338	0.0828671217416301	11.29134324	11.2	NA	NA	NA
1850	1	2	10	44	2	2	2	5	32972.1068923038	17572.38117	34400.5688456608	18033.59812	3	1	1	63	2	3	3	3	1	1	0	0	1	102	133	0	1	0	0	0	0	0	0	0	0	170.2	80.4	27.75	88.3	0.518801410105758	3.71824204380295	0.0738423655174621	9.847651689	4.4	NA	NA	NA
18500	2	2	23	25	2	3	3	3.99	21724.51416	10251.67378	22062.94087	10415.56077	2	3	5	157.5	3	2	2	2	3	5	1	1	1	76	120	0	1	1	1	0	0	0	0	1	NA	164.8	80.3	29.57	90.5	0.549150485436893	4.32725410807058	0.0737229026036212	10.09928915	13.5	NA	NA	NA
18504	2	1	16	24	2	2	3	1.33	32259.24578	14382.96419	32187.75578	15291.41015	2	1	NA	63	3	1	1	2	1	6	0	0	0	57	111	NA	0	0	0	0	0	0	0	0	NA	162.3	61.1	23.2	81	0.499075785582255	3.3414853437971	0.078162858875501	10.3624969	7.5	NA	NA	NA
18505	2	1	22	32	1	3	1	1.7	24622.48127	13001.84729	25937.00691	13525.76524	1	3	NA	NA	1	1	1	1	3	6	NA	2	0	NA	NA	0	1	0	0	0	0	0	0	0	NA	172.8	NA	NA	101.2	0.585648148148148	5.10699565013311	NA	NA	9.8	NA	NA	NA
18506	2	2	25	31	2	3	1	1.21	15571.29866	7348.006635	15521.90945	7504.35693	1	1	4	150	1	1	1	1	1	4	1	1	0	62	96	0	1	0	0	0	0	0	0	0	NA	153.9	51.1	21.57	74	0.480831708901884	3.00635526070272	0.0769801901906308	10.35192864	4.4	19145.296563595	74	4.967
18509	2	1	18	38	2	2	2	0.21	33151.03289	15312.67175	32980.0671	15857.89596	2	3	5	NA	2	0	0	2	3	5	NA	2	0	84	123	0	1	0	0	0	0	0	0	0	NA	151.9	62.6	27.13	91.6	0.603028308097432	5.4965707142095	0.0823158355552781	11.57732719	6.7	NA	NA	NA
18512	2	2	24	34	1	2	1	4.19	30733.75206	15054.55851	31479.06656	16417.3909	3	1	3	63	1	3	3	3	1	3	0	0	0	77	102	0	1	0	0	0	0	0	0	0	NA	176.5	63.5	20.38	76	0.430594900849858	2.1494480427973	0.0766722928752116	9.537328238	3.8	NA	NA	NA
18516	2	1	20	35	2	2	3	1.03	23900.67803	11039.87434	23777.41796	11432.96098	2	3	5	NA	3	1	1	2	3	5	NA	2	1	76	134	0	0	0	0	0	0	0	0	0	NA	160	81.8	31.95	101.7	0.635625	6.25916699627334	0.0798510050156437	11.24460751	5.6	0	71	4.767
18528	2	1	27	44	2	2	2	1.51	25360.48375	13656.26742	27960.84751	15357.32272	2	2	5	NA	2	1	1	2	2	5	0	0	1	75	143	0	1	0	0	0	0	0	0	0	0	160.6	67.6	26.21	68.7	0.427770859277709	2.10413824708866	0.0614383135400243	8.355710587	7.8	NA	NA	NA
18529	2	1	22	46	1	3	1	1.9	11695.79918	5965.443801	11636.36011	6012.680369	1	1	3	NA	1	1	1	1	1	3	0	0	0	77	119	0	1	0	0	0	0	0	0	0	0	169.5	73.1	25.44	90.4	0.533333333333333	4.00540552021266	0.080273495474825	10.57328021	4.9	13193.5808796644	194	5.983
1853	1	1	5	45	2	3	1	0.69	9366.37729752421	5467.630407	9584.44842578987	5610.657577	1	1	NA	NA	1	0	0	1	1	6	NA	2	1	85	127	0	1	0	0	0	0	0	0	0	0	144.5	65.9	31.56	91	0.629757785467128	6.11882019030173	0.0758023737466544	11.20982119	7.6	10828.3401886188	134	4.863
18534	2	2	16	34	2	4	1	0.4	56312.16868	28459.1188	58906.52056	29906.94065	2	1	1	NA	1	0	0	2	1	1	NA	2	0	81	112	0	1	0	0	0	0	0	0	0	NA	156.8	54	21.96	77.9	0.496811224489796	3.29919154218561	0.0793309895023645	10.60084728	8.5	NA	NA	NA
18539	2	2	28	42	2	3	1	3.54	10518.2815	5253.726012	10682.13637	5252.277236	3	1	3	7	1	2	2	3	1	3	0	0	0	62	102	0	1	0	0	0	0	0	0	0	0	171.3	74.2	25.29	92.6	0.54057209573847	4.15149746576179	0.0821170020481383	10.7500141	5.2	10018.1374997709	47	5.178
1854	1	1	11	28	1	1	1	4.06	102022.665107553	47013.80047	104882.670048398	48370.57108	2	3	4	1564.5	1	3	3	2	3	4	1	1	0	68	118	0	1	0	0	0	0	0	0	0	NA	177.9	86.1	27.21	97.5	0.548060708263069	4.30476819989804	0.0808036441028259	10.5075881	7.4	114464.252035719	128	5.411
18540	2	2	16	47	2	1	1	5	111510.5957	60367.1829	113738.1037	62674.60397	3	1	3	126	1	3	3	3	1	3	0	0	1	82	130	2	1	0	0	0	0	0	0	0	0	158.7	78.3	31.09	98	0.617517328292376	5.83038480128192	0.0786786919289531	11.07503723	5.8	141952.830709199	80	6.761
18543	2	2	21	49	1	1	1	3.99	70777.99567	36663.16903	73267.69123	38177.53597	3	1	3	950.833	1	2	2	3	1	3	1	1	1	93	129	0	1	0	0	0	0	0	0	0	0	183	83.7	24.99	96.2	0.52568306010929	3.85321215579376	0.0831965574921169	10.51507423	6.9	NA	NA	NA
18548	2	1	20	32	2	1	2	0.93	59413.79983	30026.62528	60537.97599	30135.02992	2	3	3	NA	2	0	0	2	3	3	NA	2	0	63	107	2	1	0	0	0	0	0	0	0	NA	157.1	55.6	22.53	78.5	0.499681731381286	3.35283568022521	0.0785128549350664	10.52766995	8.6	71372.0711318195	270	6.189
18549	2	2	19	49	2	3	1	2.11	15361.15367	7672.66902	15600.4513	7670.553193	3	1	1	NA	1	2	2	3	1	1	NA	2	1	72	156	0	0	0	0	0	0	0	0	0	0	150.8	65.5	28.8	88.8	0.588859416445623	5.17808646275864	0.0769633511997487	10.97216464	4.4	14803.8546749504	56	5.461
18564	2	1	23	39	2	1	1	5	76466.97368	38644.981	79989.87543	40610.99576	3	2	4	141.75	1	3	3	3	2	4	0	0	0	68	100	0	0	0	0	0	0	0	0	0	NA	164	76	28.26	100.1	0.610365853658537	5.66459185583187	0.0842488629972312	11.48225748	5.4	94604.3018866581	71	4.872
18579	2	2	22	37	2	1	1	5	7341.889823	3580.772467	7354.679018	3560.293356	1	1	2	892.5	1	3	3	1	1	2	1	1	0	52	104	NA	1	0	0	0	0	0	0	0	NA	166.3	NA	NA	NA	NA	NA	NA	NA	7.3	0	243	5.361
1858	1	2	7	45	1	2	1	2.87	20793.5527175176	10467.72766	21587.5259996233	11121.83118	2	1	3	94.5	1	2	2	2	1	3	0	0	1	73	148	0	1	0	0	0	0	0	0	0	0	165.4	64.6	23.61	82.1	0.496372430471584	3.29101927585441	0.0775671937685985	10.21473015	4.1	29325.3111447137	88	5.328
18580	2	2	17	30	1	5	1	0.23	29129.91363	14556.36771	29134.25234	15480.11888	3	3	3	70.875	1	0	0	3	3	3	0	0	0	84	118	0	1	0	0	0	0	0	0	0	NA	175.7	103.1	33.4	111.1	0.632327831531019	6.18013006544686	0.0808159719290805	10.94169807	8.4	NA	NA	NA
18581	2	1	27	25	1	2	1	1.3	30096.35351	14742.3365	30635.97443	15323.35588	2	1	5	94.5	1	1	1	2	1	5	0	0	1	91	130	0	1	0	0	0	0	0	0	0	NA	181.3	99	30.12	103.2	0.569222283507998	4.74965407745339	0.0791730696665121	10.37199025	5.6	NA	NA	NA
18583	2	1	16	22	2	2	3	1.56	36162.86597	16703.8565	36774.74544	16896.24472	3	1	1	315	3	1	1	3	1	1	1	1	0	73	109	0	0	0	0	0	0	0	0	0	NA	158	73.3	29.36	91.3	0.577848101265823	4.93599534538862	0.0763199715660701	10.66396694	8.1	NA	NA	NA
18584	2	2	27	39	2	3	3	0.14	31669.36832	14677.30845	33424.16016	14866.00274	2	1	5	165.375	3	0	0	2	1	5	1	1	0	68	117	0	1	0	0	0	0	0	0	0	NA	155.1	73.3	30.47	102.7	0.662153449387492	6.91070783508678	0.0845310457743323	11.9955028	8.9	NA	NA	NA
1859	1	2	13	21	2	4	NA	0.18	71105.3563704387	29585.63271	94969.2255614239	30191.34775	2	1	2	472.5	4	0	0	2	1	2	1	1	0	64	102	0	1	0	0	0	0	0	0	0	NA	152.4	45.8	19.72	64	0.41994750656168	1.98020391040797	0.0710258135154144	9.456865993	10.4	74778.0016217609	85	4.944
18593	2	2	28	23	2	4	3	NA	69549.52779	31981.70843	76818.54392	37012.18186	3	3	5	47.25	3	NA	4	3	3	5	0	0	0	80	120	0	0	0	0	0	0	0	0	0	NA	162	60.1	22.9	81.6	0.503703703703704	3.42853189259563	0.0795015623208539	10.5257469	7.5	NA	NA	NA
18594	2	1	28	45	2	3	2	0.66	11738.48851	5758.337619	11873.83798	5842.017388	3	1	2	945	2	0	0	3	1	2	1	1	0	67	108	0	1	0	0	0	0	0	0	0	0	159.5	62.8	24.69	77	0.482758620689655	3.04114731760399	0.07190564531333	9.716523454	9.1	11354.1417838719	160	5.828
18595	2	1	23	35	2	1	1	4.25	76466.97368	38644.981	79989.87543	40610.99576	2	1	5	1477.5	1	3	3	2	1	5	1	1	0	75	112	0	1	0	0	0	0	0	0	0	NA	173.7	60.1	19.92	69.3	0.398963730569948	1.6592808212115	0.0715550741329226	8.939145343	7.6	NA	NA	NA
18601	2	2	21	49	1	1	1	5	70777.99567	36663.16903	73267.69123	38177.53597	3	1	3	126	1	3	3	3	1	3	0	0	0	74	120	0	0	0	0	0	0	0	0	0	0	184.9	89.5	26.18	103.1	0.557598702001082	4.50313410640689	0.0859957750304065	10.89800863	5.1	NA	NA	NA
18604	2	2	15	28	1	3	3	0.23	19303.55973	9514.623682	19733.83797	9731.691499	2	3	3	15.75	3	0	0	2	3	3	0	0	0	76	120	0	1	0	0	0	0	0	0	0	NA	156	63.1	25.93	91.5	0.586538461538462	5.12666498311722	0.0836226225607757	11.51877816	5.7	NA	NA	NA
18609	2	2	17	47	1	3	1	5	10842.77939	5549.866278	11221.02283	6102.918252	1	1	3	NA	1	3	3	1	1	3	NA	2	0	75	105	2	1	0	0	0	0	0	0	0	0	176.8	79.9	25.56	99.7	0.563914027149321	4.63642140399554	0.0864132080303305	11.15377216	5.6	14238.2372820203	89	6.322
18610	2	1	15	25	1	3	3	1.28	18304.98585	9022.431834	18713.00578	9228.270724	1	2	5	17.5	3	1	1	1	2	5	0	0	0	60	129	0	1	0	0	0	0	0	0	0	NA	159.6	66.3	26.03	88.7	0.555764411027569	4.46471119847507	0.0799388195753671	10.8934854	8.2	NA	NA	NA
18635	2	2	19	45	1	5	1	3.39	112358.2326	58201.83001	115130.6957	57901.69235	3	2	1	141.75	1	2	2	3	2	1	0	0	1	92	121	0	1	0	0	0	0	0	0	0	0	171.4	89.6	30.5	97.3	0.567677946324387	4.71659805238596	0.0761332212074571	10.27918862	8.6	120888.627166182	1045	5.489
18652	2	1	24	20	1	2	3	0.86	30125.74448	14756.73331	30027.99895	14844.25975	2	1	3	210	3	0	0	2	1	3	1	1	0	65	137	0	0	0	0	0	0	0	0	0	NA	171.8	55.8	18.91	64.1	0.373108265424913	1.28682449418886	0.0688999273339492	8.58105983	6.1	33910.2660903591	52	5.211
18670	2	1	28	47	2	3	3	0.68	8068.904156	4030.298262	8252.42546	4428.51965	2	3	5	NA	3	0	0	2	3	5	NA	2	0	73	135	0	1	0	0	0	0	0	0	0	NA	146.4	57.2	26.69	91.2	0.622950819672131	5.95769276961482	0.0843966582559153	12.05859819	10	8789.96185346328	181	4.956
[truncated: 14,402 more rows]
[truncated: 20 more columns]
